# Supplementary material for: AZOrange - High performance open source machine learning for QSAR modeling in a graphical programming environment
Source: J Cheminform. 2011 Jul 28;3:28. doi: 10.1186/1758-2946-3-28 (PMC3158423; doi:10.1186/1758-2946-3-28)
Supplement: Additional file 1 — The AZOrange source code. A zipped version of the AZOrange source code is provided. This version corresponds to the "chemistryCentral" tag in the git repository. [file 1758-2946-3-28-S1.ZIP]

Archive with 214 entries (190 files):
- AZCompTox-AZOrange-528dda1/
- AZCompTox-AZOrange-528dda1/COPYING.LGPL
- AZCompTox-AZOrange-528dda1/README
- AZCompTox-AZOrange-528dda1/README.DEV
- AZCompTox-AZOrange-528dda1/azorange/
- AZCompTox-AZOrange-528dda1/azorange/AZLearnersParamsConfig.py
- AZCompTox-AZOrange-528dda1/azorange/AZOrangeConfig.py
- AZCompTox-AZOrange-528dda1/azorange/AZutilities/
- AZCompTox-AZOrange-528dda1/azorange/AZutilities/AZGridSearch.py
- AZCompTox-AZOrange-528dda1/azorange/AZutilities/AZOWGUI.py
- AZCompTox-AZOrange-528dda1/azorange/AZutilities/Mahalanobis.py
- AZCompTox-AZOrange-528dda1/azorange/AZutilities/OptScriptModel.py
- AZCompTox-AZOrange-528dda1/azorange/AZutilities/TrainingSet.py
- AZCompTox-AZOrange-528dda1/azorange/AZutilities/__init__.py
- AZCompTox-AZOrange-528dda1/azorange/AZutilities/dataUtilities.py
- AZCompTox-AZOrange-528dda1/azorange/AZutilities/evalUtilities.py
- AZCompTox-AZOrange-528dda1/azorange/AZutilities/getAccWOptParam.py
- AZCompTox-AZOrange-528dda1/azorange/AZutilities/getCinfonyDesc.py
- AZCompTox-AZOrange-528dda1/azorange/AZutilities/miscUtilities.py
- AZCompTox-AZOrange-528dda1/azorange/AZutilities/paramOptUtilities.py
- AZCompTox-AZOrange-528dda1/azorange/AZutilities/quantiles.py
- AZCompTox-AZOrange-528dda1/azorange/AZutilities/sgeUtilities.py
- AZCompTox-AZOrange-528dda1/azorange/AZutilities/similarityMetrics.py
- AZCompTox-AZOrange-528dda1/azorange/AutoConfig.py
- AZCompTox-AZOrange-528dda1/azorange/__init__.py
- AZCompTox-AZOrange-528dda1/azorange/bin/
- AZCompTox-AZOrange-528dda1/azorange/bin/__init__.py
- AZCompTox-AZOrange-528dda1/azorange/bin/archive.sh
- AZCompTox-AZOrange-528dda1/azorange/bin/clean.sh
- AZCompTox-AZOrange-528dda1/azorange/bin/ssh_fixcfg.sh
- AZCompTox-AZOrange-528dda1/azorange/bin/ssh_newcfg.sh
- AZCompTox-AZOrange-528dda1/azorange/bin/ssh_testcfg.sh
- AZCompTox-AZOrange-528dda1/azorange/statlib/
- AZCompTox-AZOrange-528dda1/azorange/statlib/__init__.py
- AZCompTox-AZOrange-528dda1/azorange/statlib/anova.py
- AZCompTox-AZOrange-528dda1/azorange/statlib/io.py
- AZCompTox-AZOrange-528dda1/azorange/statlib/matfunc.py
- AZCompTox-AZOrange-528dda1/azorange/statlib/pstat.py
- AZCompTox-AZOrange-528dda1/azorange/statlib/stats.py
- AZCompTox-AZOrange-528dda1/azorange/trainingMethods/
- AZCompTox-AZOrange-528dda1/azorange/trainingMethods/AZBaseClasses.py
- AZCompTox-AZOrange-528dda1/azorange/trainingMethods/AZorngConsensus.py
- AZCompTox-AZOrange-528dda1/azorange/trainingMethods/AZorngCvANN.py
- AZCompTox-AZOrange-528dda1/azorange/trainingMethods/AZorngCvBayes.py
- AZCompTox-AZOrange-528dda1/azorange/trainingMethods/AZorngCvBoost.py
- AZCompTox-AZOrange-528dda1/azorange/trainingMethods/AZorngCvSVM.py
- AZCompTox-AZOrange-528dda1/azorange/trainingMethods/AZorngPLS.py
- AZCompTox-AZOrange-528dda1/azorange/trainingMethods/AZorngRF.py
- AZCompTox-AZOrange-528dda1/azorange/trainingMethods/README
- AZCompTox-AZOrange-528dda1/azorange/trainingMethods/__init__.py
- AZCompTox-AZOrange-528dda1/azorange/trainingMethods/src/
- AZCompTox-AZOrange-528dda1/azorange/trainingMethods/src/PLS.cc
- AZCompTox-AZOrange-528dda1/azorange/trainingMethods/src/PLS.h
- AZCompTox-AZOrange-528dda1/azorange/trainingMethods/src/PlsAPI.cc
- AZCompTox-AZOrange-528dda1/azorange/trainingMethods/src/PlsAPI.h
- AZCompTox-AZOrange-528dda1/azorange/trainingMethods/src/PlsAPI.i
- AZCompTox-AZOrange-528dda1/azorange/trainingMethods/src/README
- AZCompTox-AZOrange-528dda1/azorange/trainingMethods/src/pymake.config.model
- AZCompTox-AZOrange-528dda1/azorange/trainingMethods/src/randomForest.cc
- AZCompTox-AZOrange-528dda1/azorange/trainingMethods/src/randomForest.h
- AZCompTox-AZOrange-528dda1/azorange/trainingMethods/src/randomForest.i
- AZCompTox-AZOrange-528dda1/azorange/trainingMethods/src/swigit.sh
- AZCompTox-AZOrange-528dda1/doc/
- AZCompTox-AZOrange-528dda1/doc/openExampleScripts/
- AZCompTox-AZOrange-528dda1/doc/openExampleScripts/639sarSmall.txt
- AZCompTox-AZOrange-528dda1/doc/openExampleScripts/buildOptParamModel.py
- AZCompTox-AZOrange-528dda1/doc/openExampleScripts/getAccParamOpt.py
- AZCompTox-AZOrange-528dda1/doc/openExampleScripts/getTempAcc.py
- AZCompTox-AZOrange-528dda1/install/
- AZCompTox-AZOrange-528dda1/install/AZOrange.desktop
- AZCompTox-AZOrange-528dda1/install/Patches/
- AZCompTox-AZOrange-528dda1/install/Patches/Orange2_0.patch
- AZCompTox-AZOrange-528dda1/install/Patches/OrangeLayout.patch
- AZCompTox-AZOrange-528dda1/install/Patches/applyOpenCVPatch.sh
- AZCompTox-AZOrange-528dda1/install/Patches/applyOrangePatch.sh
- AZCompTox-AZOrange-528dda1/install/Patches/applyPLearnPatch.sh
- AZCompTox-AZOrange-528dda1/install/Patches/opencv.patch
- AZCompTox-AZOrange-528dda1/install/Patches/plearn.patch
- AZCompTox-AZOrange-528dda1/install/README
- AZCompTox-AZOrange-528dda1/install/chekLogTestTimes.py
- AZCompTox-AZOrange-528dda1/install/install.py
- AZCompTox-AZOrange-528dda1/install/prepareUbuntu4AZO.sh
- AZCompTox-AZOrange-528dda1/install/runTests
- AZCompTox-AZOrange-528dda1/install/runTests.py
- AZCompTox-AZOrange-528dda1/install/setup.ini.ubuntu
- AZCompTox-AZOrange-528dda1/install/setup.ini.ubuntu.dev
- AZCompTox-AZOrange-528dda1/install/startAZOrange
- AZCompTox-AZOrange-528dda1/orange/
- AZCompTox-AZOrange-528dda1/orange/OrangeWidgets/
- AZCompTox-AZOrange-528dda1/orange/OrangeWidgets/Classify/
- AZCompTox-AZOrange-528dda1/orange/OrangeWidgets/Classify/OWConsensus.py
- AZCompTox-AZOrange-528dda1/orange/OrangeWidgets/Classify/OWCvANN.py
- AZCompTox-AZOrange-528dda1/orange/OrangeWidgets/Classify/OWCvBayes.py.dev
- AZCompTox-AZOrange-528dda1/orange/OrangeWidgets/Classify/OWCvBoost.py
- AZCompTox-AZOrange-528dda1/orange/OrangeWidgets/Classify/OWCvRF.py
- AZCompTox-AZOrange-528dda1/orange/OrangeWidgets/Classify/OWCvSVM.py
- AZCompTox-AZOrange-528dda1/orange/OrangeWidgets/Classify/OWLoadModel.py
- AZCompTox-AZOrange-528dda1/orange/OrangeWidgets/Classify/OWPLS.py
- AZCompTox-AZOrange-528dda1/orange/OrangeWidgets/Classify/OWParamOpt.py
- AZCompTox-AZOrange-528dda1/orange/OrangeWidgets/Classify/OWTrainLearner.py
- AZCompTox-AZOrange-528dda1/orange/OrangeWidgets/Classify/icons/
- AZCompTox-AZOrange-528dda1/orange/OrangeWidgets/Classify/icons/ANN_60.png
- AZCompTox-AZOrange-528dda1/orange/OrangeWidgets/Classify/icons/Boost_60.png
- AZCompTox-AZOrange-528dda1/orange/OrangeWidgets/Classify/icons/LoadModel_60.png
- AZCompTox-AZOrange-528dda1/orange/OrangeWidgets/Classify/icons/Opt_60.png
- AZCompTox-AZOrange-528dda1/orange/OrangeWidgets/Classify/icons/PLS_60.png
- AZCompTox-AZOrange-528dda1/orange/OrangeWidgets/Classify/icons/Train_60.png
- AZCompTox-AZOrange-528dda1/orange/OrangeWidgets/Classify/icons/consensus_60.png
- AZCompTox-AZOrange-528dda1/orange/OrangeWidgets/Data/
- AZCompTox-AZOrange-528dda1/orange/OrangeWidgets/Data/OWAddClass.py
- AZCompTox-AZOrange-528dda1/orange/OrangeWidgets/Data/OWCinfonyDesc.py
- AZCompTox-AZOrange-528dda1/orange/OrangeWidgets/Data/OWConcatenate.py
- AZCompTox-AZOrange-528dda1/orange/OrangeWidgets/Data/OWDataDomain.py
- AZCompTox-AZOrange-528dda1/orange/OrangeWidgets/Data/OWFile.py
- AZCompTox-AZOrange-528dda1/orange/OrangeWidgets/Data/OWMergeData.py
- AZCompTox-AZOrange-528dda1/orange/OrangeWidgets/Data/OWRank.py
- AZCompTox-AZOrange-528dda1/orange/OrangeWidgets/Data/OWRenameClass.py
- AZCompTox-AZOrange-528dda1/orange/OrangeWidgets/Data/OWSelectData.py
- AZCompTox-AZOrange-528dda1/orange/OrangeWidgets/Data/icons/
- AZCompTox-AZOrange-528dda1/orange/OrangeWidgets/Data/icons/AddClass_60.png
- AZCompTox-AZOrange-528dda1/orange/OrangeWidgets/Data/icons/RenameClass_60.png
- AZCompTox-AZOrange-528dda1/orange/OrangeWidgets/Data/icons/cinfony_60.png
- AZCompTox-AZOrange-528dda1/orange/OrangeWidgets/Evaluate/
- AZCompTox-AZOrange-528dda1/orange/OrangeWidgets/Evaluate/OWAZTestClassifiers.py
- AZCompTox-AZOrange-528dda1/orange/OrangeWidgets/Evaluate/OWAZTestOptLearners.py
- AZCompTox-AZOrange-528dda1/orange/OrangeWidgets/Evaluate/OWConfusionMatrix.py
- AZCompTox-AZOrange-528dda1/orange/OrangeWidgets/Evaluate/OWPredictions.py
- AZCompTox-AZOrange-528dda1/orange/OrangeWidgets/Evaluate/OWTestLearners.py
- AZCompTox-AZOrange-528dda1/orange/OrangeWidgets/Evaluate/icons/
- AZCompTox-AZOrange-528dda1/orange/OrangeWidgets/Evaluate/icons/TestClassifiers_60.png
- AZCompTox-AZOrange-528dda1/orange/OrangeWidgets/Evaluate/icons/TestOptLearners_60.png
- AZCompTox-AZOrange-528dda1/setup.py
- AZCompTox-AZOrange-528dda1/tests/
- AZCompTox-AZOrange-528dda1/tests/__init__.py
- AZCompTox-AZOrange-528dda1/tests/runOpenTests.sh
- AZCompTox-AZOrange-528dda1/tests/source/
- AZCompTox-AZOrange-528dda1/tests/source/APPS_machines
- AZCompTox-AZOrange-528dda1/tests/source/AZdataUtilitiesTest.py
- AZCompTox-AZOrange-528dda1/tests/source/AZevalUtilitiesTest.py
- AZCompTox-AZOrange-528dda1/tests/source/AZorngCinfonyTest.py
- AZCompTox-AZOrange-528dda1/tests/source/AZorngConsensus.py
- AZCompTox-AZOrange-528dda1/tests/source/AZorngCvANNTest.py
- AZCompTox-AZOrange-528dda1/tests/source/AZorngCvBayes.py
- AZCompTox-AZOrange-528dda1/tests/source/AZorngCvBoost.py
- AZCompTox-AZOrange-528dda1/tests/source/AZorngCvSVMTest.py
- AZCompTox-AZOrange-528dda1/tests/source/AZorngGetAccWOptParam.py
- AZCompTox-AZOrange-528dda1/tests/source/AZorngPLSTest.py
- AZCompTox-AZOrange-528dda1/tests/source/AZorngParamOptTest.py
- AZCompTox-AZOrange-528dda1/tests/source/AZorngRFTest.py
- AZCompTox-AZOrange-528dda1/tests/source/AZorngTestUtil.py
- AZCompTox-AZOrange-528dda1/tests/source/__init__.py
- AZCompTox-AZOrange-528dda1/tests/source/data/
- AZCompTox-AZOrange-528dda1/tests/source/data/BinClass_BadVarCount.tab
- AZCompTox-AZOrange-528dda1/tests/source/data/BinClass_BadVarName.tab
- AZCompTox-AZOrange-528dda1/tests/source/data/BinClass_BadVarOrder.tab
- AZCompTox-AZOrange-528dda1/tests/source/data/BinClass_BadVarOrderValues.tab
- AZCompTox-AZOrange-528dda1/tests/source/data/BinClass_BadVarType.tab
- AZCompTox-AZOrange-528dda1/tests/source/data/BinClass_BadVarType2.tab
- AZCompTox-AZOrange-528dda1/tests/source/data/BinClass_BadVarTypeSOME.tab
- AZCompTox-AZOrange-528dda1/tests/source/data/BinClass_No_metas_FullNumeric_Test.tab
- AZCompTox-AZOrange-528dda1/tests/source/data/BinClass_No_metas_FullNumeric_Train.tab
- AZCompTox-AZOrange-528dda1/tests/source/data/BinClass_No_metas_SmallTest.tab
- AZCompTox-AZOrange-528dda1/tests/source/data/BinClass_No_metas_Test.tab
- AZCompTox-AZOrange-528dda1/tests/source/data/BinClass_No_metas_Train.tab
- AZCompTox-AZOrange-528dda1/tests/source/data/BinClass_No_metas_Train_missing.tab
- AZCompTox-AZOrange-528dda1/tests/source/data/BinClass_No_metas_UnusedValues_Train.tab
- AZCompTox-AZOrange-528dda1/tests/source/data/BinClass_W_metas_FullNumeric_Test.tab
- AZCompTox-AZOrange-528dda1/tests/source/data/BinClass_W_metas_FullNumeric_Train.tab
- AZCompTox-AZOrange-528dda1/tests/source/data/BinClass_W_metas_SmallTest.tab
- AZCompTox-AZOrange-528dda1/tests/source/data/BinClass_W_metas_Test.tab
- AZCompTox-AZOrange-528dda1/tests/source/data/BinClass_W_metas_Train.tab
- AZCompTox-AZOrange-528dda1/tests/source/data/DupAndSameVars.tab
- AZCompTox-AZOrange-528dda1/tests/source/data/README
- AZCompTox-AZOrange-528dda1/tests/source/data/Reg_No_metas_FullNumeric_Train.tab
- AZCompTox-AZOrange-528dda1/tests/source/data/Reg_No_metas_Imp_Test.tab
- AZCompTox-AZOrange-528dda1/tests/source/data/Reg_No_metas_Imp_Train.tab
- AZCompTox-AZOrange-528dda1/tests/source/data/Reg_No_metas_Test.tab
- AZCompTox-AZOrange-528dda1/tests/source/data/Reg_No_metas_Train.tab
- AZCompTox-AZOrange-528dda1/tests/source/data/Reg_W_metas_Test.tab
- AZCompTox-AZOrange-528dda1/tests/source/data/Reg_W_metas_Train.tab
- AZCompTox-AZOrange-528dda1/tests/source/data/baseData.txt
- AZCompTox-AZOrange-528dda1/tests/source/data/concatenateTestsData/
- AZCompTox-AZOrange-528dda1/tests/source/data/concatenateTestsData/D1.tab
- AZCompTox-AZOrange-528dda1/tests/source/data/concatenateTestsData/D2.tab
- AZCompTox-AZOrange-528dda1/tests/source/data/concatenateTestsData/D3.tab
- AZCompTox-AZOrange-528dda1/tests/source/data/concatenateTestsData/concatenated.tab
- AZCompTox-AZOrange-528dda1/tests/source/data/concatenateTestsData/concatenated1.tab
- AZCompTox-AZOrange-528dda1/tests/source/data/concatenateTestsData/concatenated2.tab
- AZCompTox-AZOrange-528dda1/tests/source/data/concatenateTestsData/concatenated3.tab
- AZCompTox-AZOrange-528dda1/tests/source/data/createTestDataSets.py
- AZCompTox-AZOrange-528dda1/tests/source/data/iris.tab
- AZCompTox-AZOrange-528dda1/tests/source/data/iris2.tab
- AZCompTox-AZOrange-528dda1/tests/source/data/iris2Test.tab
- AZCompTox-AZOrange-528dda1/tests/source/data/iris2Train.tab
- AZCompTox-AZOrange-528dda1/tests/source/data/irisCont.tab
- AZCompTox-AZOrange-528dda1/tests/source/data/irisTest.tab
- AZCompTox-AZOrange-528dda1/tests/source/data/irisTrain.tab
- AZCompTox-AZOrange-528dda1/tests/source/data/linearTest.tab
- AZCompTox-AZOrange-528dda1/tests/source/data/linearTrain.tab
- AZCompTox-AZOrange-528dda1/tests/source/data/mergeTestsData/
- AZCompTox-AZOrange-528dda1/tests/source/data/mergeTestsData/D1.tab
- AZCompTox-AZOrange-528dda1/tests/source/data/mergeTestsData/D11.tab
- AZCompTox-AZOrange-528dda1/tests/source/data/mergeTestsData/D1p2.tab
- AZCompTox-AZOrange-528dda1/tests/source/data/mergeTestsData/D1p22.tab
- AZCompTox-AZOrange-528dda1/tests/source/data/mergeTestsData/D2.tab
- AZCompTox-AZOrange-528dda1/tests/source/data/mergeTestsData/D22.tab
- AZCompTox-AZOrange-528dda1/tests/source/data/mergeTestsData/D2p1.tab
- AZCompTox-AZOrange-528dda1/tests/source/data/mergeTestsData/MergedString.tab
- AZCompTox-AZOrange-528dda1/tests/source/data/mergeTestsData/SEIMLS10.tab
- AZCompTox-AZOrange-528dda1/tests/source/data/mergeTestsData/SEIMLS10_2.tab
- AZCompTox-AZOrange-528dda1/tests/source/data/mol.smi
- AZCompTox-AZOrange-528dda1/tests/source/data/sample.smi
- AZCompTox-AZOrange-528dda1/tests/source/data/testMissVals.tab
- AZCompTox-AZOrange-528dda1/tests/source/runOpenTests.bash
