# Supplementary material for: AZOrange - High performance open source machine learning for QSAR modeling in a graphical programming environment
Source: J Cheminform. 2011 Jul 28;3:28. doi: 10.1186/1758-2946-3-28 (PMC3158423; doi:10.1186/1758-2946-3-28)
Supplement: Additional file 1 — The AZOrange source code. A zipped version of the AZOrange source code is provided. This version corresponds to the "chemistryCentral" tag in the git repository. [file 1758-2946-3-28-S1.ZIP › AZCompTox-AZOrange-528dda1/README.DEV]

AZOrange is a customization for the open source software Orange. 

Installation for developers (Using Ubuntu Lucid Lynx 10.04):
===============================================================================
1) Install all available system updates
2) Install git: 
       sudo apt-get install -y git-core gitosis
3) Get the source code to the <installDir> (<installDir> cannot exist. If <installDir> is not specified, then a folder AZOrange will be created):
       git clone git://github.com/AZCompTox/AZOrange.git [<installDir>]
4) Prepare the system with 3rd party dependencies (inside the <installDir>/AZOrange/install dir):
        ./prepareUbuntu4AZO.sh
5) Create/configure a setup.ini file from a template (inside the <installDir>/AZOrange/install dir):
       cp setup.ini.ubuntu.dev setup.ini
            (edit the setup.ini to configure accordingly to your system)
6) Start the installation scripts (inside the <installDir>/AZOrange/install dir):
       python install.py

7) After successful installation, there will be 3 ways of starting AZOrange:
    a) Click in the orange Icon installed in the Desktop (available if the installer found a way of creating it)
    b) In a terminal window, at the installDir, run the AZOrange start script:
        ./startAZOrange
    c) Manually change shell, load the correct environment and start the application:
        tcsh
        source <installDir>/templateProfile
        azorange


Testing AZOrange installation
===============================================================================
1) Start a tcsh shell:
        tcsh
2) Load the AZOrange environment:
        source <installDir>/templateProfile
3) Change to the tests directory:
        cd <installDir>/tests
4) Start the tests:
        ./runOpenTests.sh
