# Supplementary material for: AZOrange - High performance open source machine learning for QSAR modeling in a graphical programming environment
Source: J Cheminform. 2011 Jul 28;3:28. doi: 10.1186/1758-2946-3-28 (PMC3158423; doi:10.1186/1758-2946-3-28)
Supplement: Additional file 1 — The AZOrange source code. A zipped version of the AZOrange source code is provided. This version corresponds to the "chemistryCentral" tag in the git repository. [file 1758-2946-3-28-S1.ZIP › AZCompTox-AZOrange-528dda1/azorange/bin/clean.sh]

#!/bin/sh

# Clean old files and directories from previous executions

NFS_SD="$HOME/AZO_NFS_scratchDir"
if [ ! -d $NFS_SD ]; then
    mkdir $NFS_SD
fi

DIRS="$HOME/qsubDataDebug $NFS_SD"
for DIR in $DIRS; do
        if [ -d $DIR ]; then
            OLDDIRS=`find "$DIR" -mindepth 1 -maxdepth 1 -type d -ctime +14 -exec echo {} \;`
            for OLD in $OLDDIRS; do
                    rm -rf $OLD
            done
        fi
done

OLDFILES=`find "$NFS_SD" -mindepth 1 -maxdepth 1 -type f -ctime +14 -exec echo {} \;`
for OLD in $OLDFILES; do
        rm -f $OLD
done
