# Supplementary material for: AZOrange - High performance open source machine learning for QSAR modeling in a graphical programming environment
Source: J Cheminform. 2011 Jul 28;3:28. doi: 10.1186/1758-2946-3-28 (PMC3158423; doi:10.1186/1758-2946-3-28)
Supplement: Additional file 1 — The AZOrange source code. A zipped version of the AZOrange source code is provided. This version corresponds to the "chemistryCentral" tag in the git repository. [file 1758-2946-3-28-S1.ZIP › AZCompTox-AZOrange-528dda1/azorange/bin/ssh_newcfg.sh]

#!/bin/sh

if [ -d $HOME/.ssh ]; then
	cp -r $HOME/.ssh $HOME/.ssh.backup-`date|tr " " "_"`
	rm -rf $HOME/.ssh
else 
	echo "$HOME/.ssh does not exist. Backup not needed"
fi
ssh-keygen -t dsa -f $HOME/.ssh/id_dsa -N ""
cp $HOME/.ssh/id_dsa.pub $HOME/.ssh/authorized_keys
cat << EOF > $HOME/.ssh/config
Host *
	StrictHostKeyChecking no
        ServerAliveInterval 45
EOF
ssh -o BatchMode=yes localhost true
if [ "$?" != 0 ]; then
	echo "Failed setting up a new working ssh configuration. See your system adm."
        exit 1
fi
ssh -o BatchMode=yes 127.0.0.1 true
echo "Success setting up ssh configuration."
