# Supplementary material for: AZOrange - High performance open source machine learning for QSAR modeling in a graphical programming environment
Source: J Cheminform. 2011 Jul 28;3:28. doi: 10.1186/1758-2946-3-28 (PMC3158423; doi:10.1186/1758-2946-3-28)
Supplement: Additional file 1 — The AZOrange source code. A zipped version of the AZOrange source code is provided. This version corresponds to the "chemistryCentral" tag in the git repository. [file 1758-2946-3-28-S1.ZIP › AZCompTox-AZOrange-528dda1/azorange/statlib/anova.py]

if 1:
    import numpy as N
    from statlib import pstat, stats
    from pstat import *
    from stats import *
    from numpy import linalg as LA
    import operator, math

    def aanova(data,effects=['A','B','C','D','E','F','G','H','I','J','K']):
        """
    Prints the results of single-variable between- and within-subject ANOVA
    designs.  The function can only handle univariate ANOVAs with a single
    random factor.  The random factor is coded in column 0 of the input
    list/array (see below) and the measured variable is coded in the last
    column of the input list/array. The following were used as references
    when writing the code:

    Maxwell, SE, Delaney HD (1990)  Designing Experiments and Analyzing
        Data, Wadsworth: Belmont, CA.
    Lindman, HR (1992) Analysis of Variance in Experimental Design,
        Springer-Verlag: New York.

    TO DO:  Increase Current Max Of 10 Levels Per W/I-Subject Factor
            Consolidate Between-Subj Analyses For Between And Within/Between
            Front-end for different input data-array shapes/organization
            Axe mess of 'global' statements (particularly for Drestrict fcns)

    Usage:   anova(data,                         data = |Stat format
                   effects=['A','B','C','D','E','F','G','H','I','J','K'])

    Note: |Stat format is as follows ... one datum per row, first element of
    row is the subject identifier, followed by all within/between subject
    variable designators, and the measured data point as the last element in the
    row.  Thus, [1, 'short', 'drugY', 2, 14.7] represents subject 1 when measured
    in the short / drugY / 2 condition, and subject 1 gave a measured value of
    14.7 in this combination of conditions.  Thus, all input lists are '2D'
    lists-of-lists.
    """
        global alluniqueslist, Nlevels, Nfactors, Nsubjects, Nblevels, Nallsources
        global Bscols, Bbetweens, SSlist, SSsources, DM, DN, Bwonly_sources, D
        global Bwithins, alleffects, alleffsources
        outputlist = []
        SSbtw = []
        SSbtwsources = []
        SSwb = []
        SSwbsources = []
        alleffects = []
        alleffsources = []
        SSlist = []
        SSsources = []

        print
        variables = 1       # this function only handles one measured variable

        if type(data)!=type([]):
            data = data.tolist()

## Create a list of all unique values in each column, and a list of these Ns
        alluniqueslist = [0]*(len(data[0])-variables) # all cols but data cols
        Nlevels = [0]*(len(data[0])-variables)        # (as above)
        for column in range(len(Nlevels)):
            alluniqueslist[column] = pstat.unique(pstat.colex(data,column))
            Nlevels[column] = len(alluniqueslist[column])

        Ncells = N.multiply.reduce(Nlevels[1:]) # total num cells (w/i AND btw)
        Nfactors = len(Nlevels[1:])             # total num factors
        Nallsources = 2**(Nfactors+1)  # total no. possible sources (factor-combos)
        Nsubjects = len(alluniqueslist[0])  # total # subj in study (# of diff. subj numbers in column 0)

## Within-subj factors defined as those where there are fewer subj than
## scores in the first level of a factor (quick and dirty; findwithin() below)
        Bwithins = findwithin(data)         # binary w/i subj factors (excl. col 0)
        Bbetweens = ~Bwithins & (Nallsources-1) - 1

        Wcolumns = makelist(Bwithins,Nfactors+1)  # get list of cols of w/i factors
        Wscols = [0] + Wcolumns                   # w/i subj columns INCL col 0
        Bscols = makelist(Bbetweens+1,Nfactors+1) #list of btw-subj cols,INCL col 0
        Nwifactors = len(Wscols) - 1 # WAS len(Wcolumns)
        Nwlevels = N.take(N.array(Nlevels),Wscols) # no.lvls for each w/i subj fact
        Nbtwfactors = len(Bscols) - 1 # WASNfactors - Nwifactors + 1
        Nblevels = N.take(N.array(Nlevels),Bscols)

        Nwsources = 2**Nwifactors - 1 # num within-subject factor-combos
        Nbsources = Nallsources - Nwsources

        #
        # CALC M-VARIABLE (LIST) and Marray/Narray VARIABLES (ARRAY OF CELL MNS/NS)
        #
        # Eliminate replications for the same subject in same condition as well as
        # within-subject repetitions, keep as list
        M = pstat.collapse(data,Bscols,-1,None,None,mean)
        # Create an arrays of Nblevels shape (excl. subj dim)
        Marray = N.zeros(Nblevels[1:],'f')
        Narray = N.zeros(Nblevels[1:],'f')
        # Fill arrays by looping through all scores in the (collapsed) M
        for row in M:
            idx = []
            for i in range(len(row[:-1])):
                idx.append(alluniqueslist[Bscols[i]].index(row[i]))
            idx = idx[1:]
            Marray[idx] = Marray[idx] + row[-1]
            Narray[idx] = Narray[idx] + 1
        Marray = Marray / Narray

        #
        # CREATE DATA ARRAY, DA, FROM ORIGINAL INPUT DATA
        # (this is an unbelievably bad, wasteful data structure, but it makes lots
        # of tasks much easier; should nevertheless be fixed someday)

        # This limits the within-subject level count to 10!
        coefflist =[[[1]],
                    [[-1,1]],
                    [[-1,0,1],[1,-2,1]],
                    [[-3,-1,1,3],[1,-1,-1,1],[-1,3,-3,1]],
                    [[-2,-1,0,1,2],[2,-1,-2,-1,2],[-1,2,0,-2,1],[1,-4,6,-4,1]],
                    [[-5,-3,-1,1,3,5],[5,-1,-4,-4,-1,5],[-5,7,4,-4,-7,5],
                     [1,-3,2,2,-3,1],[-1,5,-10,10,-5,1]],
                    [[-3,-2,-1,0,1,2,3],[5,0,-3,-4,-3,0,5],[-1,1,1,0,-1,-1,1],
                     [3,-7,1,6,1,-7,3],[-1,4,-5,0,5,-4,1],[1,-6,15,-20,15,-6,1]],
                    [[-7,-5,-3,-1,1,3,5,7],[7,1,-3,-5,-5,-3,1,7],
                     [-7,5,7,3,-3,-7,-5,7],[7,-13,-3,9,9,-3,-13,7],
                     [-7,23,-17,-15,15,17,-23,7],[1,-5,9,-5,-5,9,-5,1],
                     [-1,7,-21,35,-35,21,-7,1]],
                    [[-4,-3,-2,-1,0,1,2,3,4],[28,7,-8,-17,-20,-17,-8,7,28],
                     [-14,7,13,9,0,-9,-13,-7,14],[14,-21,-11,9,18,9,-11,-21,14],
                     [-4,11,-4,-9,0,9,4,-11,4],[4,-17,22,1,-20,1,22,-17,4],
                     [-1,6,-14,14,0,-14,14,-6,1],[1,-8,28,-56,70,-56,28,-8,1]],
                    [[-9,-7,-5,-3,-1,1,3,5,7,9],[6,2,-1,-3,-4,-4,-3,-1,2,6],
                     [-42,14,35,31,12,-12,-31,-35,-14,42],
                     [18,-22,-17,3,18,18,3,-17,-22,18],
                     [-6,14,-1,-11,-6,6,11,1,-14,6],[3,-11,10,6,-8,-8,6,10,-11,3],
                     [9,-47,86,-42,-56,56,42,-86,47,-9],
                     [1,-7,20,-28,14,14,-28,20,-7,1],
                     [-1,9,-36,84,-126,126,-84,36,-9,1]]]

        dindex = 0
        # Prepare a list to be filled with arrays of D-variables, array per within-
        # subject combo (i.e., for 2 w/i subj factors E and F ... E, F, ExF)
        NDs = [0]* Nwsources
        for source in range(Nwsources):
            if subset(source,Bwithins):
                NDs[dindex] = numlevels(source,Nlevels)
                dindex = dindex + 1

        # Collapse multiple repetitions on the same subject and same condition
        cdata = pstat.collapse(data,range(Nfactors+1),-1,None,None,mean)

        # Find a value that's not a data score with which to fill the array DA
        dummyval = -1
        datavals = pstat.colex(data,-1)
        while dummyval in datavals:  # find a value that's not a data score
            dummyval = dummyval - 1
        DA = N.ones(Nlevels,'f')*dummyval # create plenty of data-slots to fill

        if len(Bscols) == 1: # ie., if no btw-subj factors
            # 1 (below) needed because we need 2D array even w/ only 1 group of subjects
            subjslots = N.ones((Nsubjects,1))
        else: # create array to hold 1s (subj present) and 0s (subj absent)
            subjslots = N.zeros(Nblevels)
        for i in range(len(data)): # for every datapoint given as input
            idx = []
            for j in range(Nfactors+1): # get n-D bin idx for this datapoint
                new = alluniqueslist[j].index(data[i][j])
                idx.append(new)
            DA[idx] = data[i][-1] # put this data point in proper place in DA
            btwidx = N.take(idx,N.array(Bscols))
            subjslots[btwidx] = 1
        # DONE CREATING DATA ARRAY, DA ... #dims = numfactors+1, dim 0=subjects
        # dim -1=measured values, dummyval = values used to fill empty slots in DA

        # PREPARE FOR MAIN LOOP
        dcount = -1     # prepare for pre-increment of D-variable pointer
        Bwsources = []  # binary #s, each=source containing w/i subj factors
        Bwonly_sources = [] # binary #s, each=source of w/i-subj-ONLY factors
        D = N.zeros(Nwsources,N.PyObject) # one slot for each Dx,2**Nwifactors
        DM = [0] *Nwsources # Holds arrays of cell-means
        DN = [0] *Nwsources # Holds arrays of cell-ns

        # BEGIN MAIN LOOP!!!!!
        # BEGIN MAIN LOOP!!!!!
        # BEGIN MAIN LOOP!!!!!
        for source in range(3,Nallsources,2): # all sources that incl. subjects
            if ((source-1) & Bwithins) != 0: # 1 or more w/i subj sources?
                Bwsources.append(source-1)   # add it to a list
            #
            # WITHIN-SUBJECT-ONLY TERM?  IF SO ... NEED TO CALCULATE NEW D-VARIABLE
            # (per Maxwell & Delaney pp.622-4)
            if subset((source-1),Bwithins):
                # Keep track of which D-var set we're working with (De, Df, Def, etc.)
                dcount = dcount + 1
                Bwonly_sources.append(source-1) #add source, minus subj,to list
                dwsc = 1.0 * DA       # get COPY of w/i-subj data array
                # Find all non-source columns, note ~source alone (below) -> negative number
                Bnonsource = (Nallsources-1) & ~source
                Bwscols = makebin(Wscols) # make a binary version of Wscols
                # Figure out which cols from the ORIGINAL (input) data matrix are both non-
                # source and also within-subj vars (excluding subjects col)
                Bwithinnonsource = Bnonsource & Bwscols

                # Next, make a list of the above.  The list is a list of dimensions in DA
                # because DA has the same number of dimensions as there are factors
                # (including subjects), but with extra dummyval='-1' values the original
                # data array (assuming between-subj vars exist)
                Lwithinnonsource = makelist(Bwithinnonsource,Nfactors+1)

                # Collapse all non-source, w/i subj dims, FROM THE END (otherwise the
                # dim-numbers change as you collapse).  THIS WORKS BECAUSE WE'RE
                # COLLAPSING ACROSS W/I SUBJECT DIMENSIONS, WHICH WILL ALL HAVE THE
                # SAME SUBJ IN THE SAME ARRAY LOCATIONS (i.e., dummyvals will still exist
                # but should remain the same value through the amean() function
                for i in range(len(Lwithinnonsource)-1,-1,-1):
                    dwsc = amean(dwsc,Lwithinnonsource[i])
                mns = dwsc

                # NOW, ACTUALLY COMPUTE THE D-VARIABLE ENTRIES FROM DA
                # CREATE LIST OF COEFF-COMBINATIONS TO DO (len=e-1, f-1, (e-1)*(f-1), etc...)
                #
                # Figure out which cols are both source and within-subjects, including col 0
                Bwithinsource = source & Bwscols
                # Make a list of within-subj cols, incl subjects col (0)
                Lwithinsourcecol = makelist(Bwithinsource, Nfactors+1)
                # Make a list of cols that are source within-subj OR btw-subj
                Lsourceandbtws = makelist(source | Bbetweens, Nfactors+1)
                if Lwithinnonsource <> []:
                    Lwithinsourcecol = map(Lsourceandbtws.index,Lwithinsourcecol)
                    # Now indxlist should hold a list of indices into the list of possible
                    # coefficients, one row per combo of coefficient. Next line PRESERVES dummyval
                dvarshape = N.array(N.take(mns.shape,Lwithinsourcecol[1:])) -1
                idxarray = N.indices(dvarshape)
                newshape = N.array([idxarray.shape[0],
                                    N.multiply.reduce(idxarray.shape[1:])])
                indxlist = N.swapaxes(N.reshape(idxarray,newshape),0,1)

                # The following is what makes the D-vars 2D.  It takes an n-dim array
                # and retains the first (num of factors) dim while making the 2nd dim
                # equal to the total number of source within-subject cells.

                #
                # CREATE ALL D-VARIABLES FOR THIS COMBINATION OF FACTORS
                #
                for i in range(len(indxlist)):
                    #
                    # FILL UP COEFFMATRIX (OF SHAPE = MNS) WITH CORRECT COEFFS FOR 1 D-VAR
                    #
                    coeffmatrix = N.ones(mns.shape,N.Float) # fewer dims than DA (!!)
                    # Make a list of dim #s that are both in source AND w/i subj fact, incl subj
                    Wsourcecol = makelist(Bwscols&source,Nfactors+1)
                    # Fill coeffmatrix with a complete set of coeffs (1 per w/i-source factor)
                    for wfactor in range(len(Lwithinsourcecol[1:])):
                        #put correct coeff. axis as first axis, or "swap it up"
                        coeffmatrix = N.swapaxes(coeffmatrix,0,
                                                 Lwithinsourcecol[wfactor+1])
                        # Find appropriate ROW of (static) coefflist we need
                        nlevels = coeffmatrix.shape[0]
                        # Get the next coeff in that row
                        try:
                            nextcoeff = coefflist[nlevels-1][indxlist[i,wfactor]]
                        except IndexError:
                            raise IndexError, "anova() can only handle up to 10 levels on a within-subject factors"
                        for j in range(nlevels):
                            coeffmatrix[j] = coeffmatrix[j] * nextcoeff[j]
                        # Swap it back to where it came from
                        coeffmatrix = N.swapaxes(coeffmatrix,0,
                                                 Lwithinsourcecol[wfactor+1])

                    # CALCULATE D VARIABLE
                    scratch = coeffmatrix * mns
                    # Collapse all dimensions EXCEPT subjects dim (dim 0)
                    for j in range(len(coeffmatrix.shape[1:])):
                        scratch = N.add.reduce(scratch,1)
                    if len(scratch.shape) == 1:
                        scratch.shape = list(scratch.shape)+[1]
                    try:
                        # Tack this column onto existing ones
                        tmp = D[dcount].shape
                        D[dcount] = pstat.aabut(D[dcount],scratch)
                    except AttributeError: # i.e., D[dcount]=integer/float
                        # If this is the first, plug it in
                        D[dcount] = scratch


                # Big long thing to create DMarray (list of DM variables) for this source
                variables = D[dcount].shape[1] # Num variables for this source
                tidx = range(1,len(subjslots.shape)) + [0] # [0] = Ss dim
                tsubjslots = N.transpose(subjslots,tidx) # put Ss in last dim
                DMarray = N.zeros(list(tsubjslots.shape[0:-1]) +
                                  [variables],'f') # btw-subj dims, then vars
                DNarray = N.zeros(list(tsubjslots.shape[0:-1]) +
                                  [variables],'f') # btw-subj dims, then vars
                idx = [0] *len(tsubjslots.shape[0:-1])
                idx[0] = -1
                loopcap = N.array(tsubjslots.shape[0:-1]) -1
                while incr(idx,loopcap) <> -1:
                    DNarray[idx] = float(asum(tsubjslots[idx]))
                    thismean =  (N.add.reduce(tsubjslots[idx] * # 1=subj dim
                                              N.transpose(D[dcount]),1) /
                                 DNarray[idx])
                    thismean = N.array(thismean,N.PyObject)
                    DMarray[idx] = thismean
                DM[dcount] = DMarray
                DN[dcount] = DNarray

            #
            # DONE CREATING M AND D VARIABLES ... TIME FOR SOME SS WORK
            # DONE CREATING M AND D VARIABLES ... TIME FOR SOME SS WORK
            #
            if Bscols[1:] <> []:
                BNs = pstat.colex([Nlevels],Bscols[1:])
            else:
                BNs = [1]
                #
                # FIGURE OUT WHICH VARS TO RESTRICT, see p.680 (Maxwell&Delaney)
                #
                # BETWEEN-SUBJECTS VARIABLES ONLY, use M variable for analysis
                #
            if ((source-1) & Bwithins) == 0:  # btw-subjects vars only?
                sourcecols = makelist(source-1,Nfactors+1)

                # Determine cols (from input list) required for n-way interaction
                Lsource = makelist((Nallsources-1)&Bbetweens,Nfactors+1)
                # NOW convert this list of between-subject column numbers to a list of
                # DIMENSIONS in M, since M has fewer dims than the original data array
                # (assuming within-subj vars exist); Bscols has list of between-subj cols
                # from input list, the indices of which correspond to that var's loc'n in M
                btwcols = map(Bscols.index,Lsource)
                # Obviously-needed loop to get cell means is embedded in the collapse fcn, -1
                # represents last (measured-variable) column, None=std, 1=retain Ns

                hn = aharmonicmean(Narray,-1) # -1=unravel first

                # CALCULATE SSw ... SUBTRACT APPROPRIATE CELL MEAN FROM EACH SUBJ SCORE
                SSw = 0.0
                idxlist = pstat.unique(pstat.colex(M,btwcols))
                for row in M:
                    idx = []
                    for i in range(len(row[:-1])):
                        idx.append(alluniqueslist[Bscols[i]].index(row[i]))
                    idx = idx[1:]   # Strop off Ss col/dim
                    newval = row[-1] - Marray[idx]
                    SSw = SSw + (newval)**2

                # Determine which cols from input are required for this source
                Lsource = makelist(source-1,Nfactors+1)
                # NOW convert this list of between-subject column numbers to a list of
                # DIMENSIONS in M, since M has fewer dims than the original data array
                # (assuming within-subj vars exist); Bscols has list of between-subj cols
                # from input list, the indices of which correspond to that var's loc'n in M
                btwsourcecols = (N.array(map(Bscols.index,Lsource))-1).tolist()

                # Average Marray and get harmonic means of Narray OVER NON-SOURCE DIMS
                Bbtwnonsourcedims = ~source & Bbetweens
                Lbtwnonsourcedims = makelist(Bbtwnonsourcedims,Nfactors+1)
                btwnonsourcedims = (N.array(map(Bscols.index,Lbtwnonsourcedims))-1).tolist()

        ## Average Marray over non-source dimensions (1=keep squashed dims)
                sourceMarray = amean(Marray,btwnonsourcedims,1)

        ## Calculate harmonic means for each level in source
                sourceNarray = aharmonicmean(Narray,btwnonsourcedims,1)

        ## Calc grand average (ga), used for ALL effects
                ga = asum((sourceMarray*sourceNarray)/
                                asum(sourceNarray))
                ga = N.reshape(ga,N.ones(len(Marray.shape)))

        ## If GRAND interaction, use harmonic mean of ALL cell Ns
                if source == Nallsources-1:
                    sourceNarray = aharmonicmean(Narray)

        ## Calc all SUBSOURCES to be subtracted from sourceMarray (M&D p.320)
                sub_effects = 1.0 * ga # start with grand mean
                for subsource in range(3,source,2):
            ## Make a list of the non-subsource dimensions
                    if subset(subsource-1,source-1):
                        sub_effects = (sub_effects +
                                       alleffects[alleffsources.index(subsource)])
            ## Calc this effect (a(j)'s, b(k)'s, ab(j,k)'s, whatever)
                effect = sourceMarray - sub_effects

            ## Save it so you don't have to calculate it again next time
                alleffects.append(effect)
                alleffsources.append(source)

        ## Calc and save sums of squares for this source
                SS = asum((effect**2 *sourceNarray) *
                          N.multiply.reduce(N.take(Marray.shape,btwnonsourcedims)))
            ## Save it so you don't have to calculate it again next time
                SSlist.append(SS)
                SSsources.append(source)

                collapsed = pstat.collapse(M,btwcols,-1,None,len,mean)
                # Obviously needed for-loop to get source cell-means embedded in collapse fcns
                contrastmns = pstat.collapse(collapsed,btwsourcecols,-2,sterr,len,mean)
                # Collapse again, this time SUMMING instead of averaging (to get cell Ns)
                contrastns = pstat.collapse(collapsed,btwsourcecols,-1,None,None,
                                            N.sum)
                # Collapse again, this time calculating harmonicmeans (for hns)
                contrasthns = pstat.collapse(collapsed,btwsourcecols,-1,None,None,
                                             harmonicmean)
                # CALCULATE *BTW-SUBJ* dfnum, dfden
                sourceNs = pstat.colex([Nlevels],makelist(source-1,Nfactors+1))
                dfnum = N.multiply.reduce(N.ravel(N.array(sourceNs)-1))
                dfden = Nsubjects - N.multiply.reduce(N.ravel(BNs))

                # CALCULATE MS, MSw, F AND PROB FOR ALL-BETWEEN-SUBJ SOURCES ONLY
                MS = SS / dfnum
                MSw = SSw / dfden
                if MSw <> 0:
                    f = MS / MSw
                else:
                    f = 0  # i.e., absolutely NO error in the full model

                if f >= 0:
                    prob = fprob(dfnum, dfden, f)
                else:
                    prob = 1.0
        # Now this falls thru to output stage

        #
        # SOME WITHIN-SUBJECTS FACTORS TO DEAL WITH ... use appropriate D variable
        #
            else:  # Source has some w/i subj factors
                # FIGURE OUT WHICH D-VAR TO USE BASED ON WHICH W/I-SUBJ FACTORS ARE IN SOURCE
                # Determine which w/i-subj factors are in this source
                sourcewithins = (source-1) & Bwithins
                # Use D-var that was created for that w/i subj combo (the position of that
                # source within Bwsources determines the index of that D-var in D)
                workD = D[Bwonly_sources.index(sourcewithins)]

                # CALCULATE Er, Ef
        ## Set up workD and subjslots for upcoming calcs
                if len(workD.shape)==1:
                    workD = workD[:,N.NewAxis]
                if len(subjslots.shape)==1:
                    subjslots = subjslots[:,N.NewAxis]

        ## Calculate full-model sums of squares
                ef = Dfull_model(workD,subjslots) # Uses cell-means model

                #
                # **ONLY** WITHIN-SUBJECT VARIABLES TO CONSIDER
                #
                if subset((source-1),Bwithins):
                    # restrict grand mean, as per M&D p.680
                    er = Drestrict_mean(workD,subjslots)
            #
            # **BOTH** WITHIN- AND BETWEEN-SUBJECTS VARIABLES TO CONSIDER
            #
                else:
                    er = Drestrict_source(workD,subjslots,source) + ef
                SSw = LA.determinant(ef)
                SS = LA.determinant(er) - SSw

            # CALCULATE *W/I-SUBJ* dfnum, dfden
                sourceNs = pstat.colex([Nlevels],makelist(source,Nfactors+1))
                # Calculation of dfnum is straightforward regardless
                dfnum = N.multiply.reduce(N.ravel(N.array(sourceNs)-1)[1:])
                # If only within-subject factors are involved, dfden is straightforward
                if subset(source-1,Bwithins):
                    dfden = Nsubjects -N.multiply.reduce(N.ravel(BNs))-dfnum +1
                    MS = SS / dfnum
                    MSw = SSw / dfden
                    if MSw <> 0:
                        f = MS / MSw
                    else:
                        f = 0  # i.e., absolutely NO error in full model

                    if f >= 0:
                        prob = fprob(dfnum, dfden, f)
                    else:
                        prob = 1.0

                # If combined within-between source, must use Rao's approximation for dfden
                # from Tatsuoka, MM (1988) Multivariate Analysis (2nd Ed), MacMillan: NY p93
                else: # it's a within-between combo source
                    try:
                        p = workD.shape[1]
                    except IndexError:
                        p = 1
                    k = N.multiply.reduce(N.ravel(BNs))
                    m = Nsubjects -1 -(p+k)/2.0
                    d_en = float(p**2 + (k-1)**2 - 5)
                    if d_en == 0.0:
                        s = 1.0
                    else:
                        s = math.sqrt(((p*(k-1))**2-4) / d_en)
                    dfden = m*s - dfnum/2.0 + 1

                    # Given a within-between combined source, Wilk's Lambda is appropriate
                    if LA.determinant(er) <> 0:
                        lmbda = LA.determinant(ef) / LA.determinant(er)
                        W = math.pow(lmbda,(1.0/s))
                        f = ((1.0-W)/W) * (dfden/dfnum)
                    else:
                        f = 0  # i.e., absolutely NO error in restricted model

                    if f >= 0:
                        prob = fprob(dfnum,dfden,f)
                    else:
                        prob = 1.0

            #
            # CREATE STRING-LIST FOR RESULTS FROM THIS PARTICULAR SOURCE
            #
            suffix = ''                       # for *s after the p-value
            if  prob < 0.001:  suffix = '***'
            elif prob < 0.01:  suffix = '**'
            elif prob < 0.05:  suffix = '*'
            adjsourcecols = N.array(makelist(source-1,Nfactors+1)) -1
            thiseffect = ''
            for col in adjsourcecols:
                if len(adjsourcecols) > 1:
                    thiseffect = thiseffect + effects[col][0]
                else:
                    thiseffect = thiseffect + (effects[col])
            outputlist = (outputlist
            # These terms are for the numerator of the current effect/source
                          + [[thiseffect, round4(SS),dfnum,
                              round4(SS/float(dfnum)),round4(f),
                              round4(prob),suffix]]
            # These terms are for the denominator for the current effect/source
                          + [[thiseffect+'/w', round4(SSw),dfden,
                              round4(SSw/float(dfden)),'','','']]
                          + [['\n']])

            #
            # PRINT OUT ALL MEANS AND Ns FOR THIS SOURCE (i.e., this combo of factors)
            #
            Lsource = makelist(source-1,Nfactors+1)
            collapsed = pstat.collapse(cdata,Lsource,-1,sterr,len,mean)

            # First, get the list of level-combos for source cells
            prefixcols = range(len(collapsed[0][:-3]))
            outlist = pstat.colex(collapsed,prefixcols)
            # Start w/ factor names (A,B,C, or ones input to anova())
            eff = []
            for col in Lsource:
                eff.append(effects[col-1])
            # Add in the mean and N labels for printout
            for item in ['MEAN','STERR','N']:
                eff.append(item)
            # To the list of level-combos, abut the corresp. means and Ns
            outlist = pstat.abut(outlist,
                                 map(round4,pstat.colex(collapsed,-3)),
                                 map(round4,pstat.colex(collapsed,-2)),
                                 map(round4,pstat.colex(collapsed,-1)))
            outlist = [eff] + outlist # add titles to the top of the list
            pstat.printcc(outlist)    # print it in customized columns
            print


###
### OUTPUT FINAL RESULTS (ALL SOURCES TOGETHER)
### Note: All 3 types of source-calcs fall through to here
###
        print
        title = [['FACTORS: ','RANDOM'] + effects[:Nfactors]]
        title = title + [['LEVELS:  ']+Nlevels]
        facttypes = ['BETWEEN']*Nfactors
        for i in range(len(Wscols[1:])):
            facttypes[Wscols[i+1]-1] = 'WITHIN'
        title = title + [['TYPE:    ','RANDOM']+facttypes]
        pstat.printcc(title)
        print

        title = [['Effect','SS','DF','MS','F','p','sig']] + ['dashes']
        outputlist = title + outputlist
        pstat.printcc(outputlist)
        return


    def Dfull_model(workd,subjslots):
        """
        RESTRICTS NOTHING (i.e., FULL MODEL CALCULATION).  Subtracts D-variable
   cell-mean for each between-subj group and then calculates the SS array.
        """
        workd = subtr_cellmeans(workd,subjslots)
        sserr = multivar_SScalc(workd)
        return sserr


    def Drestrict_mean(workd,subjslots):
        """
        RESTRICTS GRAND MEAN.  Subtracts D-variable cell-mean for each between-
   subj group, and then adds back each D-variable's grand mean.
        """
        # subtract D-variable cell-mean for each (btw-subj) group
        errors = subtr_cellmeans(workd,subjslots)

        # add back in appropriate grand mean from individual scores
        grandDmeans = amean(workd,0,1)
        errors = errors + N.transpose(grandDmeans) # errors has reversed dims!!
        # SS for mean-restricted model is calculated below.  Note: already put
        # subj as last dim because later code expects this code here to leave
        # workd that way
        sserr = multivar_SScalc(errors)
        return sserr


    def Drestrict_source(workd,subjslots,source):
        """
   Calculates error for a given model on array workd.  Subjslots is an
   array of 1s and 0s corresponding to whether or not the subject is a
   member of that between-subjects variable combo.  source is the code
   for the type of model to calculate.  source=-1 means no restriction;
   source=0 means to restrict workd's grand mean; source>0 means to
   restrict the columns of the main data array, DA, specified (in binary)
   by the source-value.

   Usage:   Derrorcalc(workd,subjslots,source)  source:-1=nothing, 0=mean
   Returns: SS array for multivariate F calculation
   """
###
### RESTRICT COLUMNS/DIMENSIONS SPECIFIED IN source (BINARY)
### (i.e., is the value of source not equal to 0 or -1?)
###
        if source > 0:
            sourcewithins = (source-1) & Bwithins
            sourcebetweens = (source-1) & Bbetweens
            dindex = Bwonly_sources.index(sourcewithins)
            all_cellmeans = N.transpose(DM[dindex],[-1]+range(0,len(DM[dindex].shape)-1))
            all_cellns = N.transpose(DN[dindex],[-1]+range(0,len(DN[dindex].shape)-1))
            hn = aharmonicmean(all_cellns)

            levels = D[dindex].shape[1]  # GENERAL, 'cause each workd is always 2D
            SSm = N.zeros((levels,levels),'f') #called RCm=SCm in Lindman,p.317-8
            tworkd = N.transpose(D[dindex])

        ## Calculate SSw, within-subj variance (Lindman approach)
            RSw = N.zeros((levels,levels),'f')
            RSinter = N.zeros((levels,levels),N.PyObject)
            for i in range(levels):
                for j in range(i,levels):
                    RSw[i,j] = RSw[j,i] = N.sum(tworkd[i]*tworkd[j])
                    cross = all_cellmeans[i] * all_cellmeans[j]
                    multfirst = asum(cross*all_cellns[i])
                    RSinter[i,j] = RSinter[j,i] = N.asarray(multfirst)
                    SSm[i,j] = SSm[j,i] = (amean(all_cellmeans[i]) *
                                           amean(all_cellmeans[j]) *
                                           len(all_cellmeans[i]) *hn)
            SSw = RSw - RSinter

### HERE BEGINS THE MAXWELL & DELANEY APPROACH TO CALCULATING SS
            Lsource = makelist(sourcebetweens,Nfactors+1)
            btwsourcecols = (N.array(map(Bscols.index,Lsource))-1).tolist()
            Bbtwnonsourcedims = ~source & Bbetweens
            Lbtwnonsourcedims = makelist(Bbtwnonsourcedims,Nfactors+1)
            btwnonsourcedims = (N.array(map(Bscols.index,Lbtwnonsourcedims))-1).tolist()

          ## Average Marray over non-source dimensions
            sourceDMarray = DM[dindex] *1.0
            for dim in btwnonsourcedims: # collapse all non-source dims
                if dim == len(DM[dindex].shape)-1:
                    raise ValueError, "Crashing ... shouldn't ever collapse ACROSS variables"
                sourceDMarray = amean(sourceDMarray,dim,1)

          ## Calculate harmonic means for each level in source
            sourceDNarray = aharmonicmean(DN[dindex],btwnonsourcedims,1)

          ## Calc grand average (ga), used for ALL effects
            variableNs = asum(sourceDNarray,
                              range(len(sourceDMarray.shape)-1))
            ga = asum((sourceDMarray*sourceDNarray) /
                      variableNs,
                      range(len(sourceDMarray.shape)-1),1)

          ## If GRAND interaction, use harmonic mean of ALL cell Ns
            if source == Nallsources-1:
                sourceDNarray = aharmonicmean(DN[dindex],
                                              range(len(sourceDMarray.shape)-1))

          ## Calc all SUBSOURCES to be subtracted from sourceMarray (M&D p.320)
            sub_effects = ga *1.0   # start with grand mean
            for subsource in range(3,source-2,2):
          ## Make a list of the non-subsource dimensions
                subsourcebtw = (subsource-1) & Bbetweens
                if (propersubset(subsource-1,source-1) and
                    (subsource-1)&Bwithins == (source-1)&Bwithins and
                    (subsource-1) <> (source-1)&Bwithins):
                    sub_effects = (sub_effects +
                                   alleffects[alleffsources.index(subsource)])

          ## Calc this effect (a(j)'s, b(k)'s, ab(j,k)'s, whatever)
            effect = sourceDMarray - sub_effects

          ## Save it so you don't have to calculate it again next time
            alleffects.append(effect)
            alleffsources.append(source)

          ## Calc and save sums of squares for this source
            SS = N.zeros((levels,levels),'f')
            SS = asum((effect**2 *sourceDNarray) *
                      N.multiply.reduce(N.take(DM[dindex].shape,btwnonsourcedims)),
                            range(len(sourceDMarray.shape)-1))
          ## Save it so you don't have to calculate it again next time
            SSlist.append(SS)
            SSsources.append(source)

            return SS


    def multivar_SScalc(workd):
###
### DO SS CALCS ON THE OUTPUT FROM THE SOURCE=0 AND SOURCE=-1 CASES
###
        # this section expects workd to have subj. in LAST dimension!!!!!!
        if len(workd.shape) == 1:
            levels = 1
        else:
            levels = workd.shape[0] # works because workd is always 2D

        sserr = N.zeros((levels,levels),'f')
        for i in range(levels):
            for j in range(i,levels):
                ssval = N.add.reduce(workd[i]*workd[j])
                sserr[i,j] = ssval
                sserr[j,i] = ssval
        return sserr


    def subtr_cellmeans(workd,subjslots):
        """
   Subtract all cell means when within-subjects factors are present ...
   i.e., calculate full-model using a D-variable.
   """
        # Get a list of all dims that are source and between-subj
        sourcedims = makelist(Bbetweens,Nfactors+1)

        # Now, fix this list by mapping the dims from the original source
        # to dims for a between-subjects variable (namely, subjslots)
        transidx = range(len(subjslots.shape))[1:] + [0] # put subj dim at end
        tsubjslots = N.transpose(subjslots,transidx) # get all Ss for this idx
        tworkd = N.transpose(workd) # swap subj. and variable dims
        errors = 1.0 * tworkd

        if len(sourcedims) == 0:
            idx = [-1]
            loopcap = [0]
        if len(sourcedims) <> 0:
            btwsourcedims = map(Bscols.index,sourcedims)
            idx = [0] * len(btwsourcedims)
            idx[0] = -1 # compensate for pre-increment of 1st slot in incr()

            # Get a list of the maximum values each factor can handle
            loopcap = N.take(N.array(Nlevels),sourcedims)-1

### WHILE STILL MORE GROUPS, CALCULATE GROUP MEAN FOR EACH D-VAR
        while incr(idx,loopcap) <> -1:  # loop through source btw level-combos
            mask = tsubjslots[idx]
            thisgroup = tworkd*mask[N.NewAxis,:]
            groupmns = amean(N.compress(mask,thisgroup),1)

### THEN SUBTRACT THEM FROM APPROPRIATE SUBJECTS
            errors = errors - N.multiply.outer(groupmns,mask)
        return errors


    def F_value_wilks_lambda(ER, EF, dfnum, dfden, a, b):
        """
   Calculation of Wilks lambda F-statistic for multivarite data, per
   Maxwell & Delaney p.657.

   Usage:   F_value_wilks_lambda(ER,EF,dfnum,dfden,a,b)
   """
        if type(ER) in [IntType, FloatType]:
            ER = N.array([[ER]])
        if type(EF) in [IntType, FloatType]:
            EF = N.array([[EF]])
        lmbda = LA.determinant(EF) / LA.determinant(ER)
        if (a-1)**2 + (b-1)**2 == 5:
            q = 1
        else:
            q = math.sqrt( ((a-1)**2*(b-1)**2 - 2) / ((a-1)**2 + (b-1)**2 -5) )
        n_um = (1 - lmbda**(1.0/q))*(a-1)*(b-1)
        d_en = lmbda**(1.0/q) / (m*q - 0.5*(a-1)*(b-1) + 1)
        return n_um / d_en

    def member(factor,source):
        return (1 << factor) & source != 0

    def setsize(source):
        size = 0
        for bit in source:
            if bit == 1:
                size = size + 1
        return size

    def subset (a,b):
        return (a&b)==a

    def propersubset (a,b):
        sub = ((a&b)==a)
        if a==b:
            sub = 0
        return sub

    def numlevels(source,Nlevels):
        for i in range(30): # find the biggest i such that 2**i >= source
            if 1<<i >= source:
                break
        levelcount = 1
        for j in range(i): # loop up through each bit
            if subset(1<<j,source):
                levelcount = levelcount * Nlevels[j] - 1
        return levelcount

    def numbitson(a):
        numon = 0
        while a>0:
            numon = numon + a%2
            a = a>>1
        return numon

    def makebin(sourcelist):
        outbin = 0
        for item in sourcelist:
            outbin = outbin + 2**item
        return outbin

    def makelist(source,ncols):
        levellist = []
        for j in range(ncols):
            if subset(1<<j,source):
                levellist.append(j)
        return levellist

    def round4(num):
        try:
            return round(num,4)
        except:
            return 'N/A'
