# Supplementary material for: AZOrange - High performance open source machine learning for QSAR modeling in a graphical programming environment
Source: J Cheminform. 2011 Jul 28;3:28. doi: 10.1186/1758-2946-3-28 (PMC3158423; doi:10.1186/1758-2946-3-28)
Supplement: Additional file 1 — The AZOrange source code. A zipped version of the AZOrange source code is provided. This version corresponds to the "chemistryCentral" tag in the git repository. [file 1758-2946-3-28-S1.ZIP › AZCompTox-AZOrange-528dda1/azorange/statlib/io.py]

# Copyright (c) Gary Strangman.  All rights reserved
#
# Disclaimer
#
# This software is provided "as-is".  There are no expressed or implied
# warranties of any kind, including, but not limited to, the warranties
# of merchantability and fittness for a given application.  In no event
# shall Gary Strangman be liable for any direct, indirect, incidental,
# special, exemplary or consequential damages (including, but not limited
# to, loss of use, data or profits, or business interruption) however
# caused and on any theory of liability, whether in contract, strict
# liability or tort (including negligence or otherwise) arising in any way
# out of the use of this software, even if advised of the possibility of
# such damage.
#
# Comments and/or additions are welcome (send e-mail to:
# strang@nmr.mgh.harvard.edu).
#
"""
Defines a number of functions for pseudo-command-line OS functionality.

    cd(directory)
    pwd                 <-- can be used WITHOUT parens
    ls(d='.')
    rename(from,to)
    get(namepatterns,verbose=1)
    getstrings(namepatterns,verbose=1)
    put(outlist,filename,writetype='w')
    aget(namepatterns,verbose=1)
    aput(outarray,filename,writetype='w')
    bget(filename,numslices=1,xsize=64,ysize=64)
    braw(filename,btype)
    bput(outarray,filename,writeheader=0,packstring='h',writetype='wb')
    mrget(filename)
    find_dirs(sourcedir)
"""

## CHANGES:
## =======
## 02-11-20 ... added binget(), binput(), array2afni(), version 0.5
## 02-10-20 ... added find_dirs() function, changed version to 0.4
## 01-11-15 ... changed aput() and put() to accept a delimiter
## 01-04-19 ... added oneperline option to put() function
## 99-11-07 ... added DAs quick flat-text-file loaders, load() and fload()
## 99-11-01 ... added version number (0.1) for distribution
## 99-08-30 ... Put quickload in here
## 99-06-27 ... Changed bget thing back ... confused ...
## 99-06-24 ... exchanged xsize and ysize in bget for non-square images (NT??)
##              modified bget to raise an IOError when file not found
## 99-06-12 ... added load() and save() aliases for aget() and aput() (resp.)
## 99-04-13 ... changed aget() to ignore (!!!!) lines beginning with # or %
## 99-01-17 ... changed get() so ints come in as ints (not floats)
##


try:
    import mmapfile
except:
    pass

import pstat
import glob, re, string, types, os, numpy, struct, copy, time, tempfile, sys
from types import *
N = numpy

__version__ = 0.5

def wrap(f):
    """
Wraps a function so that if it's entered *by itself*
in the interpreter without ()'s, it gets called anyway
"""
    class W:
        def __init__(self, f):
            self.f = f
        def __repr__(self):
            x =apply(self.f)
            if x:
                return repr(x)
            else:
                return ''
    return W(f)


def cd (directory):
    """
Changes the working python directory for the interpreter.

Usage:   cd(directory)      where 'directory' is a string
"""
    os.chdir(directory)
    return


def pwd():
    """
Changes the working python directory for the interpreter.

Usage:   pwd       (no parens needed)
"""
    return os.getcwd()
pwd = wrap(pwd)


def ls(d='.'):
    """
Produces a directory listing.  Default is the current directory.

Usage:   ls(d='.')
"""
    os.system('ls '+d)
    return None


def rename(source, dest):
    """
Renames files specified by UNIX inpattern to those specified by UNIX
outpattern.  Can only handle a single '*' in the two patterns!!!

Usage:   rename (source, dest)     e.g., rename('*.txt', '*.c')
"""

    infiles = glob.glob(source)
    outfiles = []
    incutindex = string.index(source,'*')
    outcutindex = string.index(source,'*')
    findpattern1 = source[0:incutindex]
    findpattern2 = source[incutindex+1:]
    replpattern1 = dest[0:incutindex]
    replpattern2 = dest[incutindex+1:]
    for fname in infiles:
        if incutindex > 0:
            newname = re.sub(findpattern1,replpattern1,fname,1)
        if outcutindex < len(dest)-1:
            if incutindex > 0:
                lastone = string.rfind(newname,replpattern2)
                newname = newname[0:lastone] + re.sub(findpattern2,replpattern2,fname[lastone:],1)
            else:
                lastone = string.rfind(fname,findpattern2)
                if lastone <> -1:
                    newname = fname[0:lastone]
                    newname = newname + re.sub(findpattern2,replpattern2,fname[lastone:],1)
        os.rename(fname,newname)
    return


def get (namepatterns,verbose=1):
    """
Loads a list of lists from text files (specified by a UNIX-style
wildcard filename pattern) and converts all numeric values to floats.
Uses the glob module for filename pattern conversion.  Loaded filename
is printed if verbose=1.

Usage:   get (namepatterns,verbose=1)
Returns: a 1D or 2D list of lists from whitespace delimited text files
         specified by namepatterns; numbers that can be converted to floats
         are so converted
"""
    fnames = []
    if type(namepatterns) in [ListType,TupleType]:
        for item in namepatterns:
            fnames = fnames + glob.glob(item)
    else:
        fnames = glob.glob(namepatterns)

    if len(fnames) == 0:
        if verbose:
            print 'NO FILENAMES MATCH ('+namepatterns+') !!'
        return None

    if verbose:
        print fnames             # so user knows what has been loaded
    elements = []
    for i in range(len(fnames)):
        file = open(fnames[i])
        newelements = map(string.split,file.readlines())
        for i in range(len(newelements)):
            for j in range(len(newelements[i])):
                try:
                    newelements[i][j] = string.atoi(newelements[i][j])
                except ValueError:
                    try:
                        newelements[i][j] = string.atof(newelements[i][j])
                    except:
                        pass
        elements = elements + newelements
    if len(elements)==1:  elements = elements[0]
    return elements


def getstrings (namepattern,verbose=1):
    """
Loads a (set of) text file(s), with all elements left as string type.
Uses UNIX-style wildcards (i.e., function uses glob).  Loaded filename
is printed if verbose=1.

Usage:   getstrings (namepattern, verbose=1)
Returns: a list of strings, one per line in each text file specified by
         namepattern
"""
    fnames = glob.glob(namepattern)
    if len(fnames) == 0:
        if verbose:
            print 'NO FILENAMES MATCH ('+namepattern+') !!'
        return None
    if verbose:
        print fnames
    elements = []
    for filename in fnames:
        file = open(filename)
        newelements = map(string.split,file.readlines())
        elements = elements + newelements
    return elements


def put (outlist,fname,writetype='w',oneperline=0,delimit=' '):
    """
Writes a passed mixed-type list (str and/or numbers) to an output
file, and then closes the file.  Default is overwrite the destination
file.

Usage:   put (outlist,fname,writetype='w',oneperline=0,delimit=' ')
Returns: None
"""
    if type(outlist) in [N.ArrayType]:
        aput(outlist,fname,writetype)
        return
    if type(outlist[0]) not in [ListType,TupleType]:  # 1D list
        outfile = open(fname,writetype)
        if not oneperline:
            outlist = pstat.list2string(outlist,delimit)
            outfile.write(outlist)
            outfile.write('\n')
        else:  # they want one element from the list on each file line
            for item in outlist:
                outfile.write(str(item)+'\n')
        outfile.close()
    else:                                             # 2D list (list-of-lists)
        outfile = open(fname,writetype)
        for row in outlist:
            outfile.write(pstat.list2string(row,delimit))
            outfile.write('\n')
        outfile.close()
    return None


def isstring(x):
    if type(x)==StringType:
        return 1
    else:
        return 0


def aget (namepattern,verbose=1):
    """
Loads an array from 2D text files (specified by a UNIX-style wildcard
filename pattern).  ONLY 'GET' FILES WITH EQUAL NUMBERS OF COLUMNS
ON EVERY ROW (otherwise returned array will be zero-dimensional).

Usage:   aget (namepattern)
Returns: an array of integers, floats or objects (type='O'), depending on the
         contents of the files specified by namepattern
"""
    fnames = glob.glob(namepattern)
    if len(fnames) == 0:
        if verbose:
            print 'NO FILENAMES MATCH ('+namepattern+') !!'
            return None
    if verbose:
        print fnames
    elements = []
    for filename in fnames:
        file = open(filename)
        newelements = file.readlines()
        del_list = []
        for row in range(len(newelements)):
            if (newelements[row][0]=='%' or newelements[row][0]=='#'
                or len(newelements[row])==1):
                del_list.append(row)
        del_list.reverse()
        for i in del_list:
            newelements.pop(i)
        newelements = map(string.split,newelements)
        for i in range(len(newelements)):
            for j in range(len(newelements[i])):
                try:
                    newelements[i][j] = string.atof(newelements[i][j])
                except:
                    pass
        elements = elements + newelements
    for row in range(len(elements)):
        if N.add.reduce(N.array(map(isstring,elements[row])))==len(elements[row]):
            print "A row of strings was found.  Returning a LIST."
            return elements
    try:
        elements = N.array(elements)
    except TypeError:
        elements = N.array(elements,'O')
    return elements


def aput (outarray,fname,writetype='w',delimit=' '):
    """
Sends passed 1D or 2D array to an output file and closes the file.

Usage:   aput (outarray,fname,writetype='w',delimit=' ')
Returns: None
"""
    outfile = open(fname,writetype)
    if len(outarray.shape) == 1:
        outarray = outarray[N.NewAxis,:]
    if len(outarray.shape) > 2:
        raise TypeError, "put() and aput() require 1D or 2D arrays.  Otherwise use some kind of pickling."
    else: # must be a 2D array
        for row in outarray:
            outfile.write(string.join(map(str,row),delimit))
            outfile.write('\n')
        outfile.close()
    return None


def bget(imfile,shp=None,unpackstr=N.int16,bytesperpixel=2.0,sliceinit=0):
    """
Reads in a binary file, typically with a .bshort or .bfloat extension.
If so, the last 3 parameters are set appropriately.  If not, the last 3
parameters default to reading .bshort files (2-byte integers in big-endian
binary format).

Usage:   bget(imfile,shp=None,unpackstr=N.int16,bytesperpixel=2.0,sliceinit=0)
"""
    if imfile[:3] == 'COR':
        return CORget(imfile)
    if imfile[-2:] == 'MR':
        return mrget(imfile,unpackstr)
    if imfile[-4:] == 'BRIK':
        return brikget(imfile,unpackstr,shp)
    if imfile[-3:] in ['mnc','MNC']:
        return mincget(imfile,unpackstr,shp)
    if imfile[-3:] == 'img':
        return mghbget(imfile,unpackstr,shp)
    if imfile[-6:] == 'bshort' or imfile[-6:] == 'bfloat':
        if shp == None:
            return mghbget(imfile,unpackstr=unpackstr,bytesperpixel=bytesperpixel,sliceinit=sliceinit)
        else:
            return mghbget(imfile,shp[0],shp[1],shp[2],unpackstr,bytesperpixel,sliceinit)


def CORget(infile):
    """
Reads a binary COR-nnn file (flattening file).

Usage:   CORget(imfile)
Returns: 2D array of 16-bit ints
"""
    d=braw(infile,N.Int8)
    d.shape = (256,256)
    d = N.where(N.greater_equal(d,0),d,256+d)
    return d


def mincget(imfile,unpackstr=N.int16,shp=None):
    """
Loads in a .MNC file.

Usage:  mincget(imfile,unpackstr=N.int16,shp=None)  default shp = -1,20,64,64
"""
    if shp == None:
        shp = (-1,20,64,64)
    os.system('mincextract -short -range 0 4095 -image_range 0 4095 ' +
              imfile+' > minctemp.bshort')
    try:
        d = braw('minctemp.bshort',unpackstr)
    except:
        print "Couldn't find file:  "+imfile
        raise IOError, "Couldn't find file in mincget()"

    print shp, d.shape
    d.shape = shp
    os.system('rm minctemp.bshort')
    return d


def brikget(imfile,unpackstr=N.int16,shp=None):
    """
Gets an AFNI BRIK file.

Usage:  brikget(imfile,unpackstr=N.int16,shp=None)  default shp: (-1,48,61,51)
"""
    if shp == None:
        shp = (-1,48,61,51)
    try:
        file = open(imfile, "rb")
    except:
        print "Couldn't find file:  "+imfile
        raise IOError, "Couldn't find file in brikget()"
    try:
        header = imfile[0:-4]+'HEAD'
        lines = open(header).readlines()
        for i in range(len(lines)):
            if string.find(lines[i],'DATASET_DIMENSIONS') <> -1:
                dims = string.split(lines[i+2][0:string.find(lines[i+2],' 0')])
                dims = map(string.atoi,dims)
            if string.find(lines[i],'BRICK_FLOAT_FACS') <> -1:
                count = string.atoi(string.split(lines[i+1])[2])
                mults = []
                for j in range(int(N.ceil(count/5.))):
                    mults += map(string.atof,string.split(lines[i+2+j]))
                mults = N.array(mults)
        dims.reverse()
        shp = [-1]+dims
    except IOError:
        print "No header file.  Continuing ..."
    lines = None

    print shp
    print 'Using unpackstr:',unpackstr  #,', bytesperpixel=',bytesperpixel

    file = open(imfile, "rb")
    bdata = file.read()

    # the > forces big-endian (for or from Sun/SGI)
    bdata = N.fromstring(bdata,unpackstr)
    littleEndian = ( struct.pack('i',1)==struct.pack('<i',1) )
    if (littleEndian and os.uname()[0]<>'Linux') or (max(bdata)>1e30):
        bdata = bdata.byteswapped()
    try:
        bdata.shape = shp
    except:
        print 'Incorrect shape ...',shp,len(bdata)
        raise ValueError, 'Incorrect shape for file size'
    if len(bdata) == 1:
        bdata = bdata[0]

    if N.sum(mults) == 0:
        return bdata
    try:
        multshape = [1]*len(bdata.shape)
        for i in range(len(bdata.shape)):
            if len(mults) == bdata.shape[i]:
                multshape[i] = len(mults)
                break
        mults.shape = multshape
        return bdata*mults
    except:
        return bdata

def mghbget(imfile,numslices=-1,xsize=64,ysize=64,
           unpackstr=N.int16,bytesperpixel=2.0,sliceinit=0):
    """
Reads in a binary file, typically with a .bshort or .bfloat extension.
If so, the last 3 parameters are set appropriately.  If not, the last 3
parameters default to reading .bshort files (2-byte integers in big-endian
binary format).

Usage:   mghbget(imfile, numslices=-1, xsize=64, ysize=64,
                unpackstr=N.int16, bytesperpixel=2.0, sliceinit=0)
"""
    try:
        file = open(imfile, "rb")
    except:
        print "Couldn't find file:  "+imfile
        raise IOError, "Couldn't find file in bget()"
    try:
        header = imfile[0:-6]+'hdr'
        vals = get(header,0)  # '0' means no missing-file warning msg
        if type(vals[0]) == ListType:  # it's an extended header
            xsize = int(vals[0][0])
            ysize = int(vals[0][1])
            numslices = int(vals[0][2])
        else:
            xsize = int(vals[0])
            ysize = int(vals[1])
            numslices = int(vals[2])
    except:
        print "No header file.  Continuing ..."

    suffix = imfile[-6:]
    if suffix == 'bshort':
        pass
    elif suffix[-3:] == 'img':
        pass
    elif suffix == 'bfloat':
        unpackstr = N.Float32
        bytesperpixel = 4.0
        sliceinit = 0.0
    else:
        print 'Not a bshort, bfloat or img file.'
        print 'Using unpackstr:',unpackstr,', bytesperpixel=',bytesperpixel

    imsize = xsize*ysize
    file = open(imfile, "rb")
    bdata = file.read()

    numpixels = len(bdata) / bytesperpixel
    if numpixels%1 != 0:
        raise ValueError, "Incorrect file size in fmri.bget()"
    else:  # the > forces big-endian (for or from Sun/SGI)
        bdata = N.fromstring(bdata,unpackstr)
        littleEndian = ( struct.pack('i',1)==struct.pack('<i',1) )
#        if littleEndian:
#            bdata = bdata.byteswapped()
        if (littleEndian and os.uname()[0]<>'Linux') or (max(bdata)>1e30):
            bdata = bdata.byteswapped()
    if suffix[-3:] == 'img':
        if numslices == -1:
            numslices = len(bdata)/8200  # 8200=(64*64*2)+8 bytes per image
            xsize = 64
            ysize = 128
        slices = N.zeros((numslices,xsize,ysize),N.Int)
        for i in range(numslices):
            istart = i*8 + i*xsize*ysize
            iend = i*8 + (i+1)*xsize*ysize
            print i, istart,iend
            slices[i] = N.reshape(N.array(bdata[istart:iend]),(xsize,ysize))
    else:
        if numslices == 1:
            slices = N.reshape(N.array(bdata),[xsize,ysize])
        else:
            slices = N.reshape(N.array(bdata),[numslices,xsize,ysize])
    if len(slices) == 1:
        slices = slices[0]
    return slices


def braw(fname,btype,shp=None):
    """
Opens a binary file, unpacks it, and returns a flat array of the
type specified.  Use Numeric types ... N.Float32, N.Int64, etc.

Usage:   braw(fname,btype,shp=None)
Returns: flat array of floats, or ints (if btype=N.int16)
"""
    file = open(fname,'rb')
    bdata = file.read()
    bdata = N.fromstring(bdata,btype)
    littleEndian = ( struct.pack('i',1)==struct.pack('<i',1) )
#    if littleEndian:
#        bdata = bdata.byteswapped()  # didn't used to need this with '>' above
    if (littleEndian and os.uname()[0]<>'Linux') or (max(bdata)>1e30):
        bdata = bdata.byteswapped()
    if shp:
        try:
            bdata.shape = shp
            return bdata
        except:
            pass
    return N.array(bdata)


def glget(fname,btype):
    """
Load in a file containing pixels from glReadPixels dump.

Usage:   glget(fname,btype)
Returns: array of 'btype elements with shape 'shape', suitable for im.ashow()
"""
    d = braw(fname,btype)
    d = d[8:]
    f = open(fname,'rb')
    shp = f.read(8)
    f.close()
    shp = N.fromstring(shp,N.Int)
    shp[0],shp[1] = shp[1],shp[0]
    try:
        carray = N.reshape(d,shp)
        return
    except:
        pass
    try:
        r = d[0::3]+0
        g = d[1::3]+0
        b = d[2::3]+0
        r.shape = shp
        g.shape = shp
        b.shape = shp
        carray = N.array([r,g,b])
    except:
        outstr = "glget: shape not correct for data of length "+str(len(d))
        raise ValueError, outstr
    return carray


def mget(fname,btype):
    """
Load in a file that was saved from matlab

Usage:   mget(fname,btype)
"""
    d = braw(fname,btype)
    try:
        header = fname[0:-6]+'hdr'
        vals = get(header,0)  # '0' means no missing-file warning msg
        if type(vals[0]) == ListType:  # it's an extended header
            xsize = int(vals[0][0])
            ysize = int(vals[0][1])
            numslices = int(vals[0][2])
        else:
            xsize = int(vals[0])
            ysize = int(vals[1])
            numslices = int(vals[2])
        print xsize,ysize,numslices, d.shape
    except:
        print "No header file.  Continuing ..."
    if numslices == 1:
        d.shape = [ysize,xsize]
        return N.transpose(d)*1
    else:
        d.shape = [numslices,ysize,xsize]
        return N.transpose(d)*1


def mput(outarray,fname,writeheader=0,btype=N.int16):
    """
Save a file for use in matlab.
"""
    outarray = N.transpose(outarray)
    outdata = N.ravel(outarray).astype(btype)
    outdata = outdata.tostring()
    outfile = open(fname,'wb')
    outfile.write(outdata)
    outfile.close()
    if writeheader == 1:
        try:
            suffixindex = string.rfind(fname,'.')
            hdrname = fname[0:suffixindex]
        except ValueError:
            hdrname = fname
        if len(outarray.shape) == 2:
            hdr = [outarray.shape[1],outarray.shape[0], 1, 0]
        else:
            hdr = [outarray.shape[2],outarray.shape[1],outarray.shape[0], 0,'\n']
        print hdrname+'.hdr'
        outfile = open(hdrname+'.hdr','w')
        outfile.write(pstat.list2string(hdr))
        outfile.close()
    return None


def bput(outarray,fname,writeheader=0,packtype=N.int16,writetype='wb'):
    """
Writes the passed array to a binary output file, and then closes
the file.  Default is overwrite the destination file.

Usage:   bput (outarray,filename,writeheader=0,packtype=N.int16,writetype='wb')
"""
    suffix = fname[-6:]
    if suffix == 'bshort':
        packtype = N.int16
    elif suffix == 'bfloat':
        packtype = N.Float32
    else:
        print 'Not a bshort or bfloat file.  Using packtype=',packtype

    outdata = N.ravel(outarray).astype(packtype)
    littleEndian = ( struct.pack('i',1)==struct.pack('<i',1) )
    if littleEndian and os.uname()[0]<>'Linux':
        outdata = outdata.byteswapped()
    outdata = outdata.tostring()
    outfile = open(fname,writetype)
    outfile.write(outdata)
    outfile.close()
    if writeheader == 1:
        try:
            suffixindex = string.rfind(fname,'.')
            hdrname = fname[0:suffixindex]
        except ValueError:
            hdrname = fname
        if len(outarray.shape) == 2:
            hdr = [outarray.shape[0],outarray.shape[1], 1, 0]
        else:
            hdr = [outarray.shape[1],outarray.shape[2],outarray.shape[0], 0,'\n']
        print hdrname+'.hdr'
        outfile = open(hdrname+'.hdr','w')
        outfile.write(pstat.list2string(hdr))
        outfile.close()
    return None


def mrget(fname,datatype=N.int16):
    """
Opens a binary .MR file and clips off the tail data portion of it, returning
the result as an array.

Usage:   mrget(fname,datatype=N.int16)
"""
    d = braw(fname,datatype)
    if len(d) > 512*512:
        return N.reshape(d[-512*512:],(512,512))
    elif len(d) > 256*256:
        return N.reshape(d[-256*256:],(256,256))
    elif len(d) > 128*128:
        return N.reshape(d[-128*128:],(128,128))
    elif len(d) > 64*64:
        return N.reshape(d[-64*64:],(64,64))
    else:
        return N.reshape(d[-32*32:],(32,32))


def quickload(fname,linestocut=4):
    """
Quickly loads in a long text file, chopping off first n 'linestocut'.

Usage:   quickload(fname,linestocut=4)
Returns: array filled with data in fname
"""
    f = open(fname,'r')
    d = f.readlines()
    f.close()
    print fname,'read in.'
    d = d[linestocut:]
    d = map(string.split,d)
    print 'Done with string.split on lines.'
    for i in range(len(d)):
        d[i] = map(string.atoi,d[i])
    print 'Conversion to ints done.'
    return N.array(d)

def writedelimited (listoflists, delimiter, file, writetype='w'):
    """
Writes a list of lists in columns, separated by character(s) delimiter
to specified file.  File-overwrite is the default.

Usage:   writedelimited (listoflists,delimiter,filename,writetype='w')
Returns: None
"""
    if type(listoflists[0]) not in [ListType,TupleType]:
        listoflists = [listoflists]
    outfile = open(file,writetype)
    rowstokill = []
    list2print = copy.deepcopy(listoflists)
    for i in range(len(listoflists)):
        if listoflists[i] == ['\n'] or listoflists[i]=='\n' or listoflists[i]=='dashes':
            rowstokill = rowstokill + [i]
    rowstokill.reverse()
    for row in rowstokill:
        del list2print[row]
    maxsize = [0]*len(list2print[0])
    for row in listoflists:
        if row == ['\n'] or row == '\n':
            outfile.write('\n')
        elif row == ['dashes'] or row == 'dashes':
            dashes = [0]*len(maxsize)
            for j in range(len(maxsize)):
                dashes[j] = '------'
            outfile.write(pstat.linedelimited(dashes,delimiter))
        else:
            outfile.write(pstat.linedelimited(row,delimiter))
        outfile.write('\n')
    outfile.close()
    return None

def writecc (listoflists,file,writetype='w',extra=2):
    """
Writes a list of lists to a file in columns, customized by the max
size of items within the columns (max size of items in col, +2 characters)
to specified file.  File-overwrite is the default.

Usage:   writecc (listoflists,file,writetype='w',extra=2)
Returns: None
"""
    if type(listoflists[0]) not in [ListType,TupleType]:
        listoflists = [listoflists]
    outfile = open(file,writetype)
    rowstokill = []
    list2print = copy.deepcopy(listoflists)
    for i in range(len(listoflists)):
        if listoflists[i] == ['\n'] or listoflists[i]=='\n' or listoflists[i]=='dashes':
            rowstokill = rowstokill + [i]
    rowstokill.reverse()
    for row in rowstokill:
        del list2print[row]
    maxsize = [0]*len(list2print[0])
    for col in range(len(list2print[0])):
        items = pstat.colex(list2print,col)
        items = map(pstat.makestr,items)
        maxsize[col] = max(map(len,items)) + extra
    for row in listoflists:
        if row == ['\n'] or row == '\n':
            outfile.write('\n')
        elif row == ['dashes'] or row == 'dashes':
            dashes = [0]*len(maxsize)
            for j in range(len(maxsize)):
                dashes[j] = '-'*(maxsize[j]-2)
            outfile.write(pstat.lineincustcols(dashes,maxsize))
        else:
            outfile.write(pstat.lineincustcols(row,maxsize))
        outfile.write('\n')
    outfile.close()
    return None


def writefc (listoflists,colsize,file,writetype='w'):
    """
Writes a list of lists to a file in columns of fixed size.  File-overwrite
is the default.

Usage:   writefc (listoflists,colsize,file,writetype='w')
Returns: None
"""
    if type(listoflists) == N.ArrayType:
        listoflists = listoflists.tolist()
    if type(listoflists[0]) not in [ListType,TupleType]:
        listoflists = [listoflists]
    outfile = open(file,writetype)
    rowstokill = []
    list2print = copy.deepcopy(listoflists)
    for i in range(len(listoflists)):
        if listoflists[i] == ['\n'] or listoflists[i]=='\n' or listoflists[i]=='dashes':
            rowstokill = rowstokill + [i]
    rowstokill.reverse()
    for row in rowstokill:
        del list2print[row]
    n = [0]*len(list2print[0])
    for row in listoflists:
        if row == ['\n'] or row == '\n':
            outfile.write('\n')
        elif row == ['dashes'] or row == 'dashes':
            dashes = [0]*colsize
            for j in range(len(n)):
                dashes[j] = '-'*(colsize)
            outfile.write(pstat.lineincols(dashes,colsize))
        else:
            outfile.write(pstat.lineincols(row,colsize))
        outfile.write('\n')
    outfile.close()
    return None


def load(fname,lines_to_ignore=4,type='i'):
    """
Load in huge, flat, 2D text files.  Can handle differing line-lengths AND
can strip #/% on UNIX (or with a better NT grep).  Requires wc, grep, and
mmapfile.lib/.pyd. Type can be 'i', 'f' or 'd', for ints, floats or doubles,
respectively.  Lines_to_ignore determines how many lines at the start of the
file to ignore (required for non-working grep).

Usage:   load(fname,lines_to_ignore=4,type='i')
Returns: numpy array of specified type
"""
    start = time.time()      ## START TIMER
    if type == 'i':
        intype = int
    elif type in ['f','d']:
        intype = float
    else:
        raise ValueError, "type can be 'i', 'f' or 'd' in load()"

    ## STRIP OUT % AND # LINES
    tmpname = tempfile.mktemp()
    if sys.platform == 'win32':
        # NT VERSION OF GREP DOESN'T DO THE STRIPPING ... SIGH
        cmd = "grep.exe -v \'%\' "+fname+" > "+tmpname
        print cmd
        os.system(cmd)
    else:
        # UNIX SIDE SHOULD WORK
        cmd = "cat "+fname+" | grep -v \'%\' |grep -v \'#\' > "+tmpname
        print cmd
        os.system(cmd)

    ## GET NUMBER OF ROWS, COLUMNS AND LINE-LENGTH, USING WC
    wc = string.split(os.popen("wc "+tmpname).read())
    numlines = int(wc[0]) - lines_to_ignore
    tfp = open(tmpname)
    if lines_to_ignore <> 0:
        for i in range(lines_to_ignore):
            junk = tfp.readline()
    numcols = len(string.split(tfp.readline())) #int(float(wc[1])/numlines)
    tfp.close()

    ## PREPARE INPUT SPACE
    a = N.zeros((numlines*numcols), type)
    block = 65536  # chunk to read, in bytes
    data = mmapfile.mmapfile(tmpname, '', 0)
    if lines_to_ignore <> 0 and sys.platform == 'win32':
        for i in range(lines_to_ignore):
            junk = data.readline()
    i = 0
    d = ' '
    carryover = ''
    while len(d) <> 0:
        d = carryover + data.read(block)
        cutindex = string.rfind(d,'\n')
        carryover = d[cutindex+1:]
        d = d[:cutindex+1]
        d = map(intype,string.split(d))
        a[i:i+len(d)] = d
        i = i + len(d)
    end = time.time()
    print "%d sec" % round(end-start,2)
    data.close()
    os.remove(tmpname)
    return N.reshape(a,[numlines,numcols])


def find_dirs(sourcedir):
    """Finds and returns all directories in sourcedir

Usage:   find_dirs(sourcedir)
Returns: list of directory names (potentially empty)
"""
    files = os.listdir(sourcedir)
    dirs = []
    for fname in files:
        if os.path.isdir(os.path.join(sourcedir,fname)):
            dirs.append(fname)
    return dirs


# ALIASES ...
save = aput


def binget(fname,btype=None):
    """
Loads a binary file from disk. Assumes associated hdr file is in same
location. You can force an unpacking type, or else it tries to figure
it out from the filename (4th-to-last character). Hence, readable file
formats are ...

1bin=Int8, sbin=int16, ibin=Int32, fbin=Float32, dbin=Float64, etc.

Usage:   binget(fname,btype=None)
Returns: data in file fname of type btype
"""
    file = open(fname,'rb')
    bdata = file.read()
    file.close()

    # if none given, assume character preceeding 'bin' is the unpacktype
    if not btype:
        btype = fname[-4]
    try:
        bdata = N.fromstring(bdata,btype)
    except:
        raise ValueError, "Bad unpacking type."

    # force the data on disk to be LittleEndian (for more efficient PC/Linux use)
    if not N.LittleEndian:
        bdata = bdata.byteswapped()

    try:
        header = fname[:-3]+'hdr'
        vals = get(header,0)  # '0' means no missing-file warning msg
        print vals
        if type(vals[0]) == ListType:  # it's an extended header
            xsize = int(vals[0][0])
            ysize = int(vals[0][1])
            numslices = int(vals[0][2])
        else:
            bdata.shape = vals
    except:
        print "No (or bad) header file. Returning unshaped array."
    return N.array(bdata)


def binput(outarray,fname,packtype=None,writetype='wb'):
    """
Unravels outarray and writes the data to a file, always in LittleEndian
format, along with a header file containing the original data shape. Default
is overwrite the destination file. Tries to figure out packtype from
4th-to-last character in filename. Thus, the routine understands these
file formats ...

1bin=Int8, sbin=int16, ibin=Int32, fbin=Float32, dbin=Float64, etc.

Usage:  binput(outarray,filename,packtype=None,writetype='wb')
"""
    if not packtype:
        packtype = fname[-4]

    # a speck of error checking
    if packtype == N.int16 and outarray.typecode() == 'f':
        # check to see if there's data loss
        if max(N.ravel(outarray)) > 32767 or min(N.ravel(outarray))<-32768:
            print "*** WARNING: CONVERTING FLOAT DATA TO OUT-OF RANGE int16 DATA"
    outdata = N.ravel(outarray).astype(packtype)

    # force the data on disk to be LittleEndian (for more efficient PC/Linux use)
    if not N.LittleEndian:
        outdata = outdata.byteswapped()
    outdata = outdata.tostring()
    outfile = open(fname,writetype)
    outfile.write(outdata)
    outfile.close()

    # Now, write the header file
    try:
        suffixindex = string.rfind(fname,'.')
        hdrname = fname[0:suffixindex+2]+'hdr'  # include .s or .f or .1 or whatever
    except ValueError:
        hdrname = fname
    hdr = outarray.shape
    print hdrname
    outfile = open(hdrname,'w')
    outfile.write(pstat.list2string(hdr))
    outfile.close()
    return None

def array2afni(d,brikprefix,voltype=None,TR=2.0,sliceorder='seqplus',geomparent=None,view=None):
    """
Converts an array 'd' to an AFNI BRIK/HEAD combo via putbin and to3d. Tries to
guess the AFNI volume type

voltype = {'-anat','-epan','-fim'}
geomparent = filename of the afni BRIK file with the same geometry
view = {'tlrc', 'acpc' or 'orig'}

Usage:   array2afni(d,brikprefix,voltype=None,TR=2.0,
                    sliceorder='seqplus',geomparent=None,view=None)
Returns: None
"""
    # converts Numeric typecode()s into appropriate strings for to3d command line
    typecodemapping = {'c':'b',  # character
                       'b':'b',  # UnsignedInt8
                       'f':'f',  # Float0, Float8, Float16, Float32
                       'd':'f',  # Float64
                       '1':'b',  # Int0, Int8
                       's':'',  # int16
                       'i':'i',  # Int32
                       'l':'i'}  # Int

    # Verify that the data is proper size (3- or 4-D)
    if len(d.shape) not in [3,4]:
        raise ValueError, "A 3D or 4D array is required for array2afni() ... %s" %d.shape

    # Save out the array to a binary file, homebrew style
    if d.typecode() == N.Float64:
        outcode = 'f'
    else:
        outcode = d.typecode()
    tmpoutname = 'afnitmp.%sbin' % outcode
    binput(d.astype(outcode),tmpoutname)
    if not voltype:
        if len(d.shape) == 3:  # either anatomy or functional
            if d.typecode() in ['s','i','l']:  # if floats, assume functional
                voltype = '-anat'
            else:
                voltype = '-fim'
        else:  # 4D dataset, must be anatomical timeseries (epan)
            voltype = '-anat'
    if len(d.shape) == 3:  # either anatomy or functional
        timepts = 1
        slices = d.shape[0]
        timestr = ''
    elif len(d.shape) == 4:
        timepts = d.shape[0]
        slices = d.shape[1]
        timestr = '-time:zt %d %d %0.3f %s ' % (slices,timepts,TR,sliceorder)

    cmd = 'to3d %s -prefix %s -session . ' % (voltype, brikprefix)
    if view:
        cmd += '-view %s ' % view
    if geomparent:
        cmd += '-geomparent %s ' % geomparent
    cmd += timestr
    cmd += '3D%s:0:0:%d:%d:%d:%s' % (typecodemapping[d.typecode()],d.shape[-1],d.shape[-2],slices*timepts,tmpoutname)
    print cmd
    os.system(cmd)
    os.remove(tmpoutname)
    os.remove(tmpoutname[:-3]+'hdr')
