# Supplementary material for: AZOrange - High performance open source machine learning for QSAR modeling in a graphical programming environment
Source: J Cheminform. 2011 Jul 28;3:28. doi: 10.1186/1758-2946-3-28 (PMC3158423; doi:10.1186/1758-2946-3-28)
Supplement: Additional file 1 — The AZOrange source code. A zipped version of the AZOrange source code is provided. This version corresponds to the "chemistryCentral" tag in the git repository. [file 1758-2946-3-28-S1.ZIP › AZCompTox-AZOrange-528dda1/azorange/trainingMethods/src/README]

The C-level and the python API (created by SWIG) between the OpenCV random forest implementation and AZOrange 
consists of the following source files:
randomForest.cc
randomForest.h
randomForest.i     # Interface file for swig
swigit.sh          # Creates the randomForest.py module, which uses _randomForest.so
compile.sh         # Compiles the C-code into an executable

Example of how to run the randomForest executable:
setenv LD_LIBRARY_PATH /opt/az/unsupported/azorange/orangeDependencies/opencv/lib:$LD_LIBRARY_PATH

./randomForest.exe ./Train.tab ./Train.RFmodel 10 104  20 1 false false 0 100 0.1 0  
