# Supplementary material for: AZOrange - High performance open source machine learning for QSAR modeling in a graphical programming environment
Source: J Cheminform. 2011 Jul 28;3:28. doi: 10.1186/1758-2946-3-28 (PMC3158423; doi:10.1186/1758-2946-3-28)
Supplement: Additional file 1 — The AZOrange source code. A zipped version of the AZOrange source code is provided. This version corresponds to the "chemistryCentral" tag in the git repository. [file 1758-2946-3-28-S1.ZIP › AZCompTox-AZOrange-528dda1/azorange/trainingMethods/src/pymake.config.model]

#!python

###############################################################################
## WARNING                                                                    #
#  if you add options don't forget to add in the pymake file                  #
#       optionargs.remove('myoption')                                         #
#  If you don't, because of the follwing pymake command                       #
#       #Building name of object subdirectory                                 #
#       objsdir = join('OBJS', target_platform + '__' \                       #
#               + string.join(options,'_'))                                   #
#       print '*** Running pymake using following options: ' \                #
#               + string.join(map(lambda o: '-'+o, options))                  #
# you will create useless OBJS repertory                                      #
# (unless the option changes the resulting OBJS files)                        #
###############################################################################

import os, os.path
from plearn.utilities.ppath import ppath
from plearn.utilities.svn   import repository_revision

####
# Some useful variables that have been defined in pymake.
# Please use them instead of defining new variables in pymake, if they are
# specific to PLearn or to some options defined in the configuration file.
#
# optionargs: list containing all the options that were preceded by a dash (-)
#             in the command-line. They can be names of options defined in
#             this configuration file, or generic pymake options.
#
# otherargs: list containing all the other options that were on the
#            command-line, usually file or directory names.
#
# platform: the architecture of the current machine.
#
# target_platform: the architecture for which we are compiling
#                  (we might be cross-compiling, the typical case is compiling
#                  i386 (32-bits) binaries on an x86-64 (64-bits) machines).
#                  You can usually use this variable rather than checking for
#                  "force_32bits" (see below).
#
# force_32bits: indicates that we are on a 64-bits machine, but we want to
#               produce i386 (32-bits) binaries.
#
# distribute: we are producing a makefile, not a binary
# vcproj: we are producing a Visual Studio project file, not a binary
#
# create_so: we link the object files in a (Unix) library, not an executable
# create_dll: we link the object files in a Windows library, not an executable
#####


# Qt Specific stuff

qtdir = '/usr/lib/qt-3.1/'

# PLearn specific directories:

# New: The PPath configuration file contains all PLearn relative settings
plearndir = ppath('PLEARNDIR')
libdir    = ppath('PLEARN_LIBDIR')
homedir   = ppath('HOME')

# Force use of ssh @ Apstat & Lisa
domain_name = socket.getfqdn();
if domain_name.endswith('apstat.com') or domain_name.endswith('iro.umontreal.ca') or domain_name.endswith('public'):
    rshcommand= 'ssh -x'

default_nice_value = 1

# List of directories in which to look for .h includes and corresponding
# .cc files to compile and link with your program (no need to include
# the current directory, it is implicit)
sourcedirs = [ plearndir ]

# will be added as list of includes (-I...) to all compilations
mandatory_includedirs = []

# List of all C preprocessor variables possibly initialized at compilation
# time, and that are not defined or redefined in the code
cpp_variables = []

# Global preprocessing definitions
cpp_definitions = []

# We add -fPIC, as it is requested to make a shared '.so' file, it does not
# have any speed impact, and is ignored by the compiler if it cannot use it.
# We do not add it under Windows since it generates a useless compiler warning.
if platform != 'win32':
    compileflags += ' -fPIC'

# The platform variable contains the type of platform from which pymake has been invoked. 
# This is something like 'linux-i386', 'linux-alpha', 'sunos5', 'irix6', 'irix6-n32' etc...
# Feel free to use it to adapt configuration to that platform.

# (sys.byteorder does not exist in older versions of python)
if platform=='linux-i386':
    cpp_definitions += [ 'LINUX', 'LITTLEENDIAN' ]
elif platform=='linux-ppc':
    cpp_definitions += [ 'LINUXPPC', 'BIGENDIAN' ]
elif platform=='linux-alpha':
    cpp_definitions += [ 'SPARC', 'BIGENDIAN' ]
elif platform=='linux-ia64':
    cpp_definitions += [ 'LINUX', 'LITTLEENDIAN' ]
elif platform=='linux-x86_64':
    cpp_definitions += [ 'LINUX', 'LITTLEENDIAN' ]
elif platform=='sunos5' :
    cpp_definitions += [ 'SPARC', 'BIGENDIAN' ]
elif platform=='irix6'  :
    cpp_definitions += [ 'SGI', 'BIGENDIAN' ]
elif platform=='irix6-n32' :
    cpp_definitions += [ 'SGI', 'BIGENDIAN' ]
elif platform=='darwin' :
    if sys.byteorder == 'little':
        cpp_definitions += [ 'DARWIN', 'LITTLEENDIAN' ]
    else:
        cpp_definitions += [ 'DARWIN', 'BIGENDIAN' ]
        # compileflags += ' -fno-coalesce' # cc1plus says unrecognized commands
elif platform=='win32' :
    cpp_definitions += [ 'WIN32', '_MINGW_', 'LITTLEENDIAN' ]
    # When using the standard Win32 Python (instead of the built-in Cygwin
    # Python), the platform is 'win32' instead of 'cygwin', even if we are
    # using it from Cygwin.
    # However, just like for the 'cygwin' platform below, the -symlinkobjs
    # pymake option is required.
    symlinkobjs = 1
elif platform=='cygwin' :
    cpp_definitions += [ 'WIN32', 'LITTLEENDIAN' ]
    # Cygwin limitations impose to use the -symlinkobjs pymake option,
    # otherwise the link dies with weird error messages.
    symlinkobjs = 1
else:
    print 'Unknown platform: ' + platform
    sys.exit()

# Platform-specific variables:
cpp_variables += [ 'LINUX', 'LINUXPPC', 'SPARC', 'SGI', 'WIN32', '_MINGW_', 'DARWIN' ]
# Endianness
cpp_variables += [ 'BIGENDIAN', 'LITTLEENDIAN' ]

# It used to be an option, but now that every compilers are supposed to
# handle C++ exceptions, it is always defined.
cpp_variables += [ 'USE_EXCEPTIONS' ]
cpp_definitions += [ 'USE_EXCEPTIONS' ]


#####  Repository Revision String Generation  ###############################

def PL_repository_revision():
    #return PL_default_repository_revision()
    return "PL_AZ_HPC_PACKAGE"

def PL_default_repository_revision():
  from plearn.utilities.version_control import update_repository_revision
  return "PL" + update_repository_revision('plearn', plearndir,
                                           os.path.join(ppath('HOME'), '.plearn'),
                                           os.path.join( plearndir, "plearn", "base",
                                                  "pl_repository_revision.cc" ))

from plearn.pytest.core import pytest_defines
optionalLibrary( name = 'pytest_defines',
                 triggers = 'pytest/defines.h',
                 includedirs = [ os.path.join(ppath('HOME'), '.plearn') ], 
                 compileroptions = [ '-DPYTEST_DEFINES=\\"', pytest_defines, '\\"' ],
                 linkeroptions   = '', compile_as_source = True )

optionalLibrary( name = 'plearn_repository_revision',
                 triggers = 'pl_repository_revision.h',
                 compileroptions = [ '-DPL_REPOSITORY_REVISION=\\"', PL_repository_revision, '\\"' ],
                 linkeroptions   = '')


#####  Optional Libraries  ##################################################

# Add available external libraries In the order in which the linkeroptions
# must appear on the linker command line (typically most basic libraries
# last) If you do not give any specific triggers, any included .h file
# found in the specified includedirs will trigger the library Triggers can
# be a list of includes that will trigger the use of the library, and they
# can have wildcards (such as ['GreatLibInc/*.h','Magick*.h'] for instance)

optionalLibrary( name = 'xml',
                 includedirs = [os.path.join(libdir,'xml/gcc_3.2/xerces-c-src2_1_0/include'), 
                                os.path.join(libdir,'xml/gcc_3.2/xerces-c-src2_1_0/include/xercesc'), 
                                os.path.join(libdir,'xml/gcc_3.2/xml-xalan/c/src')],
                 linkeroptions = (' -Xlinker -rpath -Xlinker ' +
                                  os.path.join(libdir,'xml/gcc_3.2/xerces-c-src2_1_0/lib') +
                                  ' -Xlinker -rpath -Xlinker ' +
                                  os.path.join(libdir,'xml/gcc_3.2/xml-xalan/lib') + ' -L' +
                                  os.path.join(libdir,'xml/gcc_3.2/xerces-c-src2_1_0/lib') + ' -L' +
                                  os.path.join(libdir,'xml/gcc_3.2/xml-xalan/lib') + ' -lxalan-c1_4_0 -lxerces-c' ) )

optionalLibrary( name = 'xml-apstat',
                 includedirs = ['/usr/include/xercesc', '/usr/include/xalanc'],
                 linkeroptions = ( ' -lxalan-c -lxerces-c' ) )


optionalLibrary( name = 'arpack',
                 triggers = 'arpack_proto.h',
                 linkeroptions = '-L'+ libdir +'/ARPACK/OBJS/' + target_platform + ' -larpack -lg2c' )

optionalLibrary( name = 'opengl',
                 triggers = 'GL/gl.h',
                 linkeroptions = '-lGL -lGLU -lglut'
                 )

#optionalLibrary( name = 'wxwindows',
#                 triggers = 'wx/*.h',
#                 includedirs = ['/u/lisa/local/'+target_platform+'/Install/wxWindows/wxGTK-2.2.9/lib/wx/include/gtk-2.2',
#                                '/u/lisa/local/'+target_platform+'/Install/wxWindows/wxGTK-2.2.9/include',
#                                '/usr/include/gtk-1.2', '/usr/include/glib-1.2', '/usr/lib/glib/include', '/usr/X11R6/include'],
#                 compileroptions = '-MMD -Wno-long-long',
#                 cpp_definitions = [ 'wxINSTALL_PREFIX=\"/u/lisa/local/'+target_platform+'/\"', '__WXGTK__', 'GTK_NO_CHECK_CASTS', '_REENTRANT' ]
#                 linkeroptions = '/u/lisa/local/'+target_platform+'/Install/wxWindows/wxGTK-2.2.9/lib/libwx_gtk-2.2.so.6.2.6 -L/usr/lib -L/usr/X11R6/lib -lgtk -lgdk -rdynamic -lgmodule -lgthread -lglib -lpthread -ldl -lXi -lXext -lX11 -lm  -lpng -ljpeg -ltiff  -ldl -lpthread -lz -lm' )


if platform == 'win32':
    optionalLibrary( name = 'pdcurses',
                     triggers = 'curses.h',
                     linkeroptions = '-lpdcurses'
                   )
else:
    optionalLibrary( name = 'ncurses',
                     triggers = 'curses.h',
                     linkeroptions = '-lncurses'
                   )

if target_platform=='linux-x86_64':
    wn_includedirs = '/u/lisa/WordNet/LINUX_64/v2.0/include'
    wn_linkeroptions = '-L /u/lisa/WordNet/LINUX_64/v2.0/lib -lwn'
else:
    wn_includedirs = '/u/lisa/WordNet/v2.0/include'
    wn_linkeroptions = '-L /u/lisa/WordNet/v2.0/lib -lwn'

optionalLibrary( name = 'wordnet',
                 triggers = 'wn.h',
                 includedirs = wn_includedirs,
                 linkeroptions = wn_linkeroptions
                 )

## If someone some day wants to link against X libraries
# optionalLibrary( name = 'X',
#                  triggers='?',
#                  includedirs = '?',
#                  linkeroptions = '-L/usr/X11R6/lib/ -lXi -lXext -lX11/'
#                  )


linkeroptions_tail = ''


#####  Global List of pymake Options  #######################################

# List of lists of mutually exclusive pymake options.
# First option that appears in each group is the default, and is assumed if you
# do not specify any option from that group.
options_choices = [
  [ 'g++', 'g++3', 'g++no-cygwin', 'icc', 'icc8', 'icc9', 'mpi',
    'purify', 'quantify', 'vc++' ],
  
  [ 'dbg', 'opt', 'pintel', 'gprof', 'optdbggprof', 'safegprof',
    'safeopt', 'safeoptdbg', 'checkopt', 'genericvc++', 'pydbg' ],
  
  [ 'double', 'float' ],
  
  # [ 'throwerrors', 'exiterrors' ],
  [ 'autopython', 'python23', 'python24', 'python25', 'nopython' ],
  
  [ 'blas', 'noblas' ],
  [ 'defblas', 'nolibblas', 'p3blas','p4blas','athlonblas','pentiumblas',
    'mammouthblas', 'veclib', 'scs', 'goto', 'lisa' ],
  
  [ 'logging=dbg', 'logging=mand', 'logging=imp', 'logging=normal',
    'logging=extreme', 'logging=dbg-profile' ],

  [ 'numpy', 'numarray' ]

]

### Using Python code snippets in C++ code
### TODO Using /u/lisa/... is quite ugly. But the PLEARN_LIBDIR ppath may also
### be problematic (it should be different depending on the platform) => must
### find a better way to know where to find the libraries.
### TODO Should find a way to automatically find python version ?


pyver = sys.version.split()[0][0:3]
pyoption = 'python%s' % pyver.replace('.', '')
#verify/set optionargs for python and numpy
python_choices= [x for x in options_choices if 'autopython' in x][0]
if [x for x in python_choices if x in optionargs]==[]:
    optionargs.append('autopython')
numpy_choices= [x for x in options_choices if 'numpy' in x][0]
if [x for x in numpy_choices if x in optionargs]==[]:
    optionargs.append('numpy')
#auto-detected python version, if needed
if 'autopython' in optionargs:
    optionargs.remove('autopython')
    optionargs += [ pyoption ]

if not 'nopython' in optionargs:
    # First find which version of python is installed.
    python_includedirs=[]
    if domain_name.endswith('iro.umontreal.ca'):
        optionargs += [ pyoption ]
        python_version = pyver
        python_lib_root = '/usr/lib'
        if platform == 'cygwin':
            numpy_includedirs = [ ]
            numpy_site_packages = '$HOME/local-cygwin/lib/python%s/site-packages/numarray' % pyver
        elif platform == 'win32':
            python_version = '2.5'
            python_lib_root = 'C:\\Python25\\libs'
            numpy_site_packages = []
            numpy_includedirs = []
        else:
            numpy_includedirs = [ '/u/lisa/local/' + target_platform + '/include/', '/usr/include/python'+python_version ]
            ### NB: The '-lutil' is necessary on i386 LISA computers.
            numpy_site_packages = '/u/lisa/local/' + target_platform + '/lib/python%s/site-packages/numarray -lutil' % pyver
    elif domain_name.endswith('.ms'):
        numpy_includedirs = []
        numpy_site_packages = join(homedir, '../delallea/local/lib/python2.5/site-packages/numarray -lutil')
        optionargs += [ 'python25' ]
        python_version = '2.5'
        python_lib_root = '/home/delallea/local/lib'
        linkeroptions_tail += '-lunwind -lcprts' # -lgcc_eh
    elif domain_name.endswith('.rqchp.qc.ca'):
        numpy_includedirs   = [ '/usr/network.ALTIX/python-2.4.1/include' ]
        numpy_site_packages = join(homedir, '../delallea/local/lib/python2.4/site-packages/numarray -lutil')
        optionargs += [ 'python24' ]
        python_version = '2.4'
        python_lib_root = '/usr/network.ALTIX/python-2.4.1/lib'
        linkeroptions_tail += '-lcprts -lifcore -lcxa' # -lunwind -lguide' # -lguide_stats -lifcoremt -lifport -limf -lipr'
    elif platform=='darwin':
        python_version = sys.version[0:3]
        optionargs += [ 'python'+python_version[0]+python_version[2] ]
        # numpy_includedirs   = [ '/usr/network.ALTIX/python-2.4.1/include' ]
        python_lib_root = '/sw/lib'
        numpy_site_packages = '/sw/lib/python'+python_version+'/site-packages/numarray' 
        numpy_includedirs   = [ '/sw/include/python'+python_version]
    else:
        if 'python23' in optionargs:
            python_version = '2.3'
        elif 'python24' in optionargs:
            python_version = '2.4'
        elif 'python25' in optionargs:
            python_version = '2.5'
        else:
            python_version = pyver

        python_lib_root = '/usr/lib'
        numpy_site_packages = '-L/usr/lib/python'+python_version+'/site-packages/numarray'
        python_includedirs   = [ '/usr/include/python'+python_version]

        numpy_includedirs   = python_includedirs
        
    python_includedirs= numpy_includedirs

    if python_version != pyver:
        print '*** WARNING: python version mismatch:'
        print '\tcompiling for python'+python_version+' using python'+pyver

    if 'numpy' in optionargs:
        try:
            # Ensure Python and Numpy are correctly installed.
            # First check for the correct Python version.
            ok_version = False
            getpyver = toolkit.command_output('python%s -V' % python_version)
            if len(getpyver) == 1:
                tokens = getpyver[0].split()
                if len(tokens) == 2:
                    foundver = tokens[1]
                    tokens = foundver.split('.')
                    if len(tokens) >= 2:
                        foundver = '.'.join(tokens[0:2])
                        if foundver == python_version:
                            ok_version = True
            if not ok_version:
                print "Could not find correct Python version: " + \
                        "'python%s -V' should return 'Python %s.X', but returned '%s'" % \
                        (python_version, python_version, ''.join(getpyver).strip())
                sys.exit(100)
            
            # Then verify Numpy works with this version.
            numpy_numarray_include, numpy_core_include= \
              os.popen('python' + python_version + ' ' 
                       + os.path.join( plearndir,'scripts','get_numpy_includes.py'),
                       'r').read().splitlines()
            numpy_site_packages= numpy_numarray_include
            numpy_includedirs= [numpy_site_packages+'/numpy', numpy_core_include] \
                               + python_includedirs
        except ValueError:
            print 'Cannot find numpy include dirs for python'+python_version+'.',
            print 'Make sure numpy is installed for this version of python'+\
                  ' or compile using another version of python.'
            sys.exit(100)

    numpy_lib= ' -lnumarray '
    if 'numpy' in optionargs:
        numpy_lib= '/_capi.so -lutil '

    if platform == 'darwin':
        optionalLibrary( name = 'python',
                     triggers = '[Pp]ython*',
                     includedirs = numpy_includedirs,
                     linkeroptions = ( '-L%s -lnumarray ' % numpy_site_packages + 
                                       '-L%s/python%s/config -lpython%s ' % (python_lib_root, python_version, python_version) +
                                       '' )
                     )
    elif platform == 'win32':
        optionalLibrary( name = 'python',
                     triggers = '[Pp]ython*',
                     includedirs = numpy_includedirs,
                     linkeroptions = ( '-L%s -lpython%s ' % \
                             (python_lib_root,
                              python_version.replace('.', ''))))
    else:
        optionalLibrary( name = 'python',
                     triggers = '[Pp]ython*',
                     includedirs = numpy_includedirs,
                     linkeroptions = ( '%s%s ' % (numpy_site_packages, numpy_lib) + 
                                       '-L%s/python%s/config -lpython%s ' % (python_lib_root, python_version, python_version) +
                                       '-Xlinker -export-dynamic ' + 
                                       '-Xlinker -rpath -Xlinker %s' % numpy_site_packages )
                     )
else:
    python_version = '' # should not be used anyway


# Operating system as defined by Torch when creating libraries.
if platform=='win32': ## os.uname is not defined under Windows...
    os.uname = lambda: ('Win32',)
torch_os = os.uname()[0]

# Base for the directory where we can find the Torch library.
torch_libdir = join(libdir, 'torch/' + torch_os + '_')

# Torch defines USE_DOUBLE when using real <=> double, and DEBUG in debug mode.
# The directory in which the library is stored is 'torch_os'_<dbg/opt>_<float/double>
torch_compiler_options = ''

if 'opt' in optionargs:
    # Optimized mode.
    torch_libdir += 'opt_'
else:
    # Debug mode.
    torch_libdir += 'dbg_'
    torch_compiler_options += '-DDEBUG '

if 'float' in optionargs:
    # real <=> float
    torch_libdir += 'float'
else:
    # real <=> double
    torch_libdir += 'double'
    torch_compiler_options += '-DUSE_DOUBLE '

optionalLibrary( name = 'torch',
                 triggers = 'torch/*',
                 linkeroptions = '-L' + torch_libdir + ' -ltorch',
                 compileroptions = torch_compiler_options
                 )

optionalLibrary( name='boost',
                 triggers = 'boost*',
                 linkeroptions = ''
                 )

optionalLibrary( name='boost_date_time',
                 triggers = 'boost/date_time*',
                 linkeroptions = '-lboost_date_time' )

optionalLibrary( name='boost_filesystem',
                 triggers = 'boost/filesystem*',
                 linkeroptions = '-lboost_filesystem' )

optionalLibrary( name = 'boost_python',
                 triggers = 'boost/python.hpp',
                 includedirs = '/usr/include/python%s' % python_version,
                 linkeroptions = '-lboost_python'
                 )

optionalLibrary( name='boost_regex',
                 triggers = 'boost/regex*',
                 linkeroptions = '-lboost_regex' )

optionalLibrary( name='boost_signals',
                 triggers = 'boost/signals*',
                 linkeroptions = '-lboost_signals' )


optionalLibrary( name='boost_thread',
                 triggers = 'boost/thread*',
                 linkeroptions = '-lboost_thread -pthread', 
                 compileroptions = '-pthread' )


optionalLibrary( name = 'NSPR',
                 triggers = 'nspr/*',
                 includedirs = ['/usr/include/mozilla-seamonkey-1.0.9/'],
                 linkeroptions = '-L/usr/lib/mozilla-seamonkey-1.0.9 -lnspr4')

# What linker options to put always after those from the optional libraries
linkeroptions_tail += ' -L' + libdir + ' -lm'


#####  Compiler-Related Options  ############################################
 #scPA  Added the option -fpermissive for compatibility with new compilers
if target_platform=='linux-i386':
    gcc_opt_options = '-mmmx -msse -mfpmath=sse -march=i686 -fpermissive'
else:
    gcc_opt_options = '-fpermissive'

pedantic_mode = ' -pedantic '
if platform=='darwin':
    pedantic_mode = ' '
    
pymakeOption( name = 'g++',
              description = 'compiling with g++, with no MPI support',
              compiler = 'g++',
              compileroptions = '-Wno-deprecated '+pedantic_mode+'-Wno-long-long -ftemplate-depth-100 ' \
                      + gcc_opt_options,
              cpp_definitions = ['USING_MPI=0'],
              linker = 'g++' )

pymakeOption( name = 'g++3',
              description = 'compiling with g++3 (version 3.0), with no MPI support',
              compiler = 'g++3',
              compileroptions = '-Wno-deprecated '+pedantic_mode+'-ftemplate-depth-100',
              cpp_definitions = ['USING_MPI=0'],
              linker = 'g++3' )

pymakeOption( name = 'g++no-cygwin',
              description = 'compiling with g++, with no MPI support, ' \
                          + 'without the need of the Cygwin DLL',
              compiler = 'g++',
              compileroptions = '-Wno-deprecated '+pedantic_mode \
                              + '-Wno-long-long -ftemplate-depth-100 '\
                              + '-mno-cygwin',
              cpp_definitions = ['USING_MPI=0', '_MINGW_'],
              linker = 'g++ -mno-cygwin' )

pymakeOption( name = 'icc',   # For C++, it is actually icpc
              description = '(DEPRECATED, use icc8 or icc9 instead) compiling with Intel Compiler (version 8.x), with no MPI support',
              # Disable some warnings:
              compiler = 'icpc -w1 -wd981 -wd383 -wd869 -wd444 -wd810 -wd1418 -wd654 -wd279',
              cpp_definitions = ['USING_MPI=0'],
              linker = 'icpc  '
              )

pymakeOption( name = 'icc8',   # For C++, it is actually icpc
              description = 'compiling with Intel Compiler (version 8.x), with no MPI support',
              # Disable some warnings:
              compiler = 'icpc -w1 -wd981 -wd383 -wd869 -wd444 -wd810 -wd1418 -wd654 -wd279',
              cpp_definitions = ['USING_MPI=0'],
              compileroptions = '-DBUGGED_SERVER ',
              linker = 'icpc  '
              )

icc9_exec = os.environ.get('ICC9DIR', '')
if icc9_exec == '':
    icc9_exec = 'icpc'
else:
    icc9_exec = os.path.join(icc9_exec, 'bin', 'icpc')

pymakeOption( name = 'icc9',   # For C++, it is actually icpc
              description = 'compiling with Intel Compiler (v ersion 9.x), with no MPI support',
              # Disable some warnings:
              # remark #1683: explicit conversion of a 64-bit integral type to a smaller
              #               integral type (potential portability problem)
              compiler = icc9_exec + ' -w1 -wd981 -wd383 -wd869 -wd444 -wd810 -wd1418 -wd654 -wd279 -wd1683',
              cpp_definitions = ['USING_MPI=0'],
              linker = icc9_exec + ' '
              )

pymakeOption( name = 'mpi',
              description = 'compiling and linking with MPI support (and USING_MPI=1)',
              compiler = 'mpiCC',
              compileroptions = '-ftemplate-depth-100',
              cpp_definitions = ['USING_MPI=1'],
              linker = 'mpiCC' )

pymakeOption( name = 'purify',
              description = 'compiling and linking with purify g++',
              compiler = 'purify -g++ g++',
              compileroptions = '-ftemplate-depth-100',
              cpp_definitions = ['USING_MPI=0'],
              linker = 'purify -g++ g++' )

pymakeOption( name = 'quantify',
              description = 'compiling and linking with quantify g++',
              compiler = 'quantify -g++ g++',
              compileroptions = '-ftemplate-depth-100',
              cpp_definitions = ['USING_MPI=0'],
              linker = 'quantify -g++ g++' )

pymakeOption( name = 'vc++',
              description = 'compiling with Visual Studio (.Net 2003)',
              compiler = 'vc++', # Dummy.
              cpp_definitions = ['USING_MPI=0'],
              linker = 'g++' )

cpp_variables += ['USING_MPI']


#####  Debugging/Optimization Options  ######################################

pymakeOption( name = 'dbg',
              description = 'debug mode',
              compileroptions = '-Wall -g -O0',
              cpp_definitions = ['BOUNDCHECK'] )

pymakeOption( name = 'opt',
              description = 'optimized for intel compiler',
              compileroptions = '-Wall -O3',
              cpp_definitions = ['NDEBUG'] )

pymakeOption( name = 'pintel',
              description = 'parallelized for intel compiler',
              compileroptions = '-O3 -parallel',
              cpp_definitions = ['NDEBUG'] )

pymakeOption( name = 'safeopt',
              description = 'safe optimized mode (includes bound checking)',
              compileroptions = '-Wall -O3',
              cpp_definitions = ['BOUNDCHECK'] )

### Debug version of safeopt, to help detect compiler bugs in some circumstances
pymakeOption( name='safeoptdbg',
              description = 'safe optimized mode (includes bound checking), w/ debug info',
              compileroptions = '-Wall -O3 -g',
              cpp_definitions = ['BOUNDCHECK'] )

pymakeOption( name = 'checkopt',
              description = 'some variation on optimized mode',
              compileroptions = '-Wall -O3 -funroll-loops' )

### Same optimization options as -opt
pymakeOption( name = 'gprof',
              description = 'optimized mode with profiler support (-pg)',
              compileroptions = '-Wall -O3 -pg',
              cpp_definitions = ['NDEBUG'],
              linkeroptions = '-pg' )

pymakeOption( name = 'optdbggprof',
              description = 'optimized mode with profiler support WITH DEBUGGING (-pg)',
              compileroptions = '-Wall -O3 -g -pg',
              cpp_definitions = ['NDEBUG'],
              linkeroptions = '-pg' )

pymakeOption( name = 'safegprof',
              description = 'safe optimized mode with profiler support (-pg)',
              compileroptions = '-Wall -O3 -pg',
              cpp_definitions = ['BOUNDCHECK'],
              linkeroptions = '-pg' )

pymakeOption( name = 'genericvc++',
              description = 'Generic compilation options for Visual C++: ' \
                            'the debug/opt options are actually set directly '\
                            'in the .vcproj project file',
              compileroptions = '',
              # The GCC library is currently needed to use the BLAS library
              # compiled with GCC. A couple of things need to be investigated:
              # - can we find a better Windows BLAS library?
              # - does this bring copyright issues?
              linkeroptions = '-lgcc')

pymakeOption( name = 'pydbg',
              description = 'debug mode for linking w/ debug python library',
              compileroptions = '-Wall -g -O0',
              cpp_definitions = ['BOUNDCHECK','Py_DEBUG'] )

cpp_variables += ['BOUNDCHECK', 'NDEBUG', 'Py_DEBUG']


#####  Floating-Point Number Representation  ################################

pymakeOption( name = 'float',
              description = 'float mode (real==float)',
              cpp_definitions = ['USEFLOAT'] )

pymakeOption( name = 'double',
              description = 'double mode (real==double)',
              cpp_definitions = ['USEDOUBLE'] )

cpp_variables += ['USEFLOAT', 'USEDOUBLE']


#####  Python version  ######################################################


# pymakeOption( name = 'autopython',
#               description = 'auto-detect python version',
#               cpp_definitions = ['PL_PYTHON_VERSION='+str(int(float(pyver)*100))])

pymakeOption( name = 'python23',
              description = 'the installed version of python is 2.3.X',
              cpp_definitions = ['PL_PYTHON_VERSION=230'])

pymakeOption( name = 'python24',
              description = 'the installed version of python is 2.4.X',
              cpp_definitions = ['PL_PYTHON_VERSION=240'] )
pymakeOption( name = 'python25',
              description = 'the installed version of python is 2.5.X',
              cpp_definitions = ['PL_PYTHON_VERSION=250'] )
pymakeOption( name = 'nopython',
              description = 'compile w/o python')

cpp_variables += ['PL_PYTHON_VERSION']

#####  Error Behavior  ######################################################

# Not used any more, 'USE_EXCEPTIONS' is defined earlier in this file.
# ###
# # Declaration of error-handling options
#                                    
# pymakeOption( name = 'throwerrors',
#               description = 'defines the USE_EXCEPTIONS flag so that PLERROR throws an exception (?)',
#               cpp_definitions = ['USE_EXCEPTIONS'] )
#
# pymakeOption( name = 'exiterrors',
#               description = 'PLERROR will not throw exceptions, but write the error message and exit' )


#####  Mathematical Libraries  ##############################################

lapack_linkeroptions = '-llapack'
blas_linkeroptions   = '-lblas'

# Jasmin : In OS X, there is a framework with blas and lapack
if platform=='darwin':
    blas_linkeroptions = '-framework vecLib'
    lapack_linkeroptions = ''

pymakeOption( name = 'noblas',
              description = 'compilation without BLAS',
              )

pymakeOption( name = 'blas',
              description = 'compilation with BLAS',
              cpp_definitions = ['USE_BLAS_SPECIALISATIONS']
              )

cpp_variables += ['USE_BLAS_SPECIALISATIONS']

pymakeLinkOption( name = 'defblas',
              description = 'linking with default BLAS',
              linkeroptions = lapack_linkeroptions + ' ' + blas_linkeroptions
              )

pymakeLinkOption( name = 'nolibblas',
              description = 'linking without BLAS',
              )
if 'noblas' in optionargs and not 'nolibblas' in optionargs:
    optionargs.append('nolibblas')

pymakeLinkOption( name = 'pentiumblas',
              description = 'linking BLAS for Intel Pentium processor',
              linkeroptions = '-L' + libdir +'/intelmkl/lib/32 -lmkl -lvml -lpthread -lg2c' )

pymakeLinkOption( name = 'p3blas',
              description = 'linking BLAS for Intel Pentium 3 processor',
              linkeroptions = '-L'+ libdir + '/intelmkl/lib/32 -lmkl_p3 -lmkl_vml_p3 -lpthread -lg2c' )

pymakeLinkOption( name = 'athlonblas',
              description = 'linking atlas BLAS for AMD Athlon processor',
              linkeroptions = '-L' + libdir + '/atlas_athlon256 -lcblas -lf77blas -latlas -lg2c' )

pymakeLinkOption( name = 'p4blas',
              description = 'linking BLAS for Intel Pentium 4 processor',
              linkeroptions = '-L' + libdir + '/intelmkl/lib/32 -lmkl_p4 -lmkl_vml_p4 -lpthread -lg2c' )

pymakeLinkOption( name = 'mammouthblas',
              description = 'linking BLAS for P4 Mammouth-Serie cluster',
              linkeroptions = '-L/opt/mkl/lib/32 -lmkl_p4 -lmkl_vml_p4 -lpthread -lmkl_lapack' )

pymakeLinkOption( name = 'veclib',
              description = "Apple's vecLib library, a version of the BLAS library for the G4 and G5 under OS X",
              linkeroptions = '-framework vecLib' )

pymakeLinkOption( name = 'scs',
              description = "BLAS and lapack intel super optimized library",
              linkeroptions = '-lscs -lpthread' )

pymakeLinkOption( name = 'goto',
              description = 'linking using GOTO lib for BLAS',
              linkeroptions = '-L' + libdir +'goto -llapack -lgoto -lgfortran'
              )

## We must link again the static version of lapack as the dynamic version is linked again the default version of blas
## and we don't want to link again it. Also, we must remove fonction from lapack as some of them are also in GOTO
pymakeLinkOption( name = 'lisa',
              description = 'linking using recommended BLAS at LISA laboratory',
              linkeroptions = '-L' + libdir +'goto -llapack -lgoto -lgfortran'
              #lapack_for_goto.a is currently bugged
              #linkeroptions = '-L' + libdir +'goto /u/lisa/local/'+target_platform+'/lib/lapack_for_goto.a  -lgoto -lpthread -lgfortran -lg2c'
              )


#####  Logging Behavior  ####################################################

## NOTE: These options control the compile-time verbosity level associated
## with PL_Logs.  See the file <plearn/io/pl_log.h> for details on logging.
## By default, all logging messages are enabled in the compiled stream,
## except "extremely-detailed" ones.

pymakeOption( name            = 'logging=mand',
              description     = 'Compile-time enable MANDATORY log messages',
              cpp_definitions = ['PL_LOG_VERBOSITY=0'] )

pymakeOption( name            = 'logging=imp',
              description     = 'Compile-time enable IMPORTANT (or better) log messages',
              cpp_definitions = ['PL_LOG_VERBOSITY=1'] )

pymakeOption( name            = 'logging=normal',
              description     = 'Compile-time enable NORMAL (or better) log messages',
              cpp_definitions = ['PL_LOG_VERBOSITY=5'] )

pymakeOption( name            = 'logging=dbg',
              description     = 'Compile-time enable DEBUG (or better) log messages',
              cpp_definitions = ['PL_LOG_VERBOSITY=10'] )

pymakeOption( name            = 'logging=extreme',
              description     = 'Compile-time enable EXTREME (or better) log messages',
              cpp_definitions = ['PL_LOG_VERBOSITY=500'] )

pymakeOption( name            = 'logging=dbg-profile',
              description     = 'Compile-time enable DEBUG (or better) and profiling with PL_PROFILE log messages',
              cpp_definitions = ['PL_LOG_VERBOSITY=10', 'PL_PROFILE']
              )

cpp_variables += ['PL_LOG_VERBOSITY', 'PL_PROFILE']


#####  Python NUMARRAY vs NumPy  ########################################

pymakeOption( name = 'numarray',
              description = 'use numarray arrays',
              cpp_definitions = ['PL_USE_NUMARRAY'] )
pymakeOption( name = 'numpy',
              description = 'use numpy arrays',
              cpp_definitions = ['PL_USE_NUMPY'] )

cpp_variables += ['PL_USE_NUMARRAY', 'PL_USE_NUMPY']

#####  Network Setup  #######################################################

# nprocesses_on_localhost = 1

# ###
# # Declaration of other options
# pymakeOption( name = 'spc',
#               description = 'Use of Smart Parallel Compilation')
