# Supplementary material for: AZOrange - High performance open source machine learning for QSAR modeling in a graphical programming environment
Source: J Cheminform. 2011 Jul 28;3:28. doi: 10.1186/1758-2946-3-28 (PMC3158423; doi:10.1186/1758-2946-3-28)
Supplement: Additional file 1 — The AZOrange source code. A zipped version of the AZOrange source code is provided. This version corresponds to the "chemistryCentral" tag in the git repository. [file 1758-2946-3-28-S1.ZIP › AZCompTox-AZOrange-528dda1/doc/openExampleScripts/getTempAcc.py]

import os
import sys
import time
import orngTest
import orngStat
from trainingMethods import AZorngRF
from trainingMethods import AZBaseClasses
from AZutilities import dataUtilities
from AZutilities import paramOptUtilities


if __name__ == "__main__":
    """
    Script to calculate the accuracy on a temporal test set with a saved model. 
    Usage;
    python getTempAcc.py testDataPath modelPath
    """

    # Full path to temporal test data file (with descriptors) in Orange format
    #testDataFile = "/home/jonna/projects/M-Lab/scfbmPaper/data/trainData.tab"
    testDataFile = sys.argv[1]

    # Read the test data
    testData = dataUtilities.DataTable(testDataFile)

    # Full path to the model 
    #modelFile = "/home/jonna/projects/M-Lab/scfbmPaper/data/optRF.model" 
    modelFile = sys.argv[2]

    # Read the model
    model = AZBaseClasses.modelRead(modelFile)

    # Use Orange methods to get the accuracy (Please see Orange doc)
    results = orngTest.testOnData([model], testData) 

    print "Classification accuracy"
    print orngStat.CA(results)
    
    
