# Supplementary material for: AZOrange - High performance open source machine learning for QSAR modeling in a graphical programming environment
Source: J Cheminform. 2011 Jul 28;3:28. doi: 10.1186/1758-2946-3-28 (PMC3158423; doi:10.1186/1758-2946-3-28)
Supplement: Additional file 1 — The AZOrange source code. A zipped version of the AZOrange source code is provided. This version corresponds to the "chemistryCentral" tag in the git repository. [file 1758-2946-3-28-S1.ZIP › AZCompTox-AZOrange-528dda1/install/AZOrange.desktop]

#!/usr/bin/env xdg-open

[Desktop Entry]
Version=0.3
Type=Application
Icon[en_US]=AZO_INSTALL_DIR/orange/OrangeCanvas/icons/CanvasIcon.png
Terminal=False
Name[en_US]=AZOrange
Exec=AZO_INSTALL_DIR/startAZOrange
Name=AZOrange
Icon=AZO_INSTALL_DIR/orange/OrangeCanvas/icons/CanvasIcon.png
