# Supplementary material for: AZOrange - High performance open source machine learning for QSAR modeling in a graphical programming environment
Source: J Cheminform. 2011 Jul 28;3:28. doi: 10.1186/1758-2946-3-28 (PMC3158423; doi:10.1186/1758-2946-3-28)
Supplement: Additional file 1 — The AZOrange source code. A zipped version of the AZOrange source code is provided. This version corresponds to the "chemistryCentral" tag in the git repository. [file 1758-2946-3-28-S1.ZIP › AZCompTox-AZOrange-528dda1/install/Patches/Orange2_0.patch]

diff -crBN orange2.0/source/orange/lib_kernel.cpp orange2.0_PatchedOK/source/orange/lib_kernel.cpp
*** orange2.0/source/orange/lib_kernel.cpp	2010-02-24 21:25:35.896436000 +0000
--- orange2.0_PatchedOK/source/orange/lib_kernel.cpp	2010-05-27 11:28:46.142481142 +0100
***************
*** 3339,3345 ****
          bool err = false;
          
          if (mask) {
!           args = Py_BuildValue("OOiOO", X, Py_None, 1, Py_None, mask);
            maskedX = PyObject_CallObject(*maskedArray, args);
            Py_DECREF(args);
            if (!maskedX) {
--- 3339,3345 ----
          bool err = false;
          
          if (mask) {
!           args = Py_BuildValue("OOOi", X, mask, Py_None, 1);
            maskedX = PyObject_CallObject(*maskedArray, args);
            Py_DECREF(args);
            if (!maskedX) {
***************
*** 3352,3358 ****
          }
  
          if (!err && masky) {
!           args = Py_BuildValue("OOiOO", y, Py_None, 1, Py_None, masky);
            maskedy = PyObject_CallObject(*maskedArray, args);
            Py_DECREF(args);
            if (!maskedy) {
--- 3352,3358 ----
          }
  
          if (!err && masky) {
!           args = Py_BuildValue("OOOi", y, masky, Py_None, 1);
            maskedy = PyObject_CallObject(*maskedArray, args);
            Py_DECREF(args);
            if (!maskedy) {
diff -crBN orange2.0/source/orange/tabdelim.cpp orange2.0_PatchedOK/source/orange/tabdelim.cpp
*** orange2.0/source/orange/tabdelim.cpp	2010-02-24 21:25:35.896436000 +0000
--- orange2.0_PatchedOK/source/orange/tabdelim.cpp	2010-05-27 11:28:46.154481341 +0100
***************
*** 82,87 ****
--- 84,104 ----
    startDataLine = fei.line;
  }
  
+ //scPA
+ /** Converts the string to UPPER CASE.
+ *
+ *@param inString The string to be converted to upper case
+ *
+ *@return a new string equal to the inString but in upper case
+ */
+ 
+ string TTabDelimExampleGenerator::strToUpper(string inString)
+ {
+   std::transform(inString.begin(), inString.end(), inString.begin(), (int(*)(int))std::toupper);
+         return  inString;
+ }
+ //ecPA
+ 
  
  TTabDelimExampleGenerator::~TTabDelimExampleGenerator()
  {
***************
*** 126,135 ****
        string valstr;
  
        // Check for don't care
        valstr = *ai;
!       if (!valstr.length() || (valstr == "NA") || (valstr == ".") || (DC && (valstr == DC)))
          valstr = "?";
!       else if ((valstr == "*") || (DK && (valstr == DK)))
          valstr = "~";
  
        try {
--- 143,153 ----
        string valstr;
  
        // Check for don't care
+       //scPA    added MIS_VAL, nan, n/a  and ERROR       //ecPA
        valstr = *ai;
!       if (!valstr.length() || (strToUpper(valstr) == "NA") || (strToUpper(valstr) == "N/A") || (strToUpper(valstr) == "NAN") || (strToUpper(valstr) == "ERROR") || (valstr == ".") || (DC && (valstr == DC)))
          valstr = "?";
!       else if ((valstr == "*") || (strToUpper(valstr) == "MIS_VAL") || (DK && (valstr == DK)))
          valstr = "~";
  
        try {
***************
*** 298,304 ****
    // non-NULL when this cannot be tab file (reason given as result)
    // NULL if this seems a valid tab file
    char *isNotTab = mayBeTabFile(stem);
! 
    TDomainDepot::TAttributeDescriptions descriptions;
    
    if (autoDetect) {
--- 316,322 ----
    // non-NULL when this cannot be tab file (reason given as result)
    // NULL if this seems a valid tab file
    char *isNotTab = mayBeTabFile(stem);
!   int verbose = 0;
    TDomainDepot::TAttributeDescriptions descriptions;
    
    if (autoDetect) {
***************
*** 308,314 ****
    }
    else {
      if (isNotTab)
!       raiseWarning("'%s' is being loaded as .tab, but looks more like .txt file\n(%s)", stem.c_str(), isNotTab);
      readTabHeader(stem, descriptions);
    }
  
--- 326,338 ----
    }
    else {
      if (isNotTab)
!       if (string(isNotTab).find("defined as having only one value",0) != -1)
!       {
!           if (verbose > 0)
!               raiseWarning("(%s)", isNotTab);
!       }
!       else
!           raiseWarning("'%s' is being loaded as .tab, but looks more like .txt file\n(%s)", stem.c_str(), isNotTab);
      readTabHeader(stem, descriptions);
    }
  
***************
*** 342,350 ****
            break;

          default:
!           raiseWarning("cannot determine type for attribute '%s'; the attribute will be ignored", adi->name.c_str());
!           *ati = 0;
!           continue;
          }
      }

--- 364,375 ----
            break;

          default:
!           raiseWarning("cannot determine type for attribute '%s'", adi->name.c_str());
!           //scPA use the attribute even if it has all values unknown
!           adi->varType = TValue::INTVAR;
!           //*ati = 0;
!           //continue;
!           //ecPA
          }
      }

***************
*** 407,413 ****
      const char *ceni = vli->first.c_str();
      if (   !*ceni
          || !ceni[1] && ((*ceni=='?') || (*ceni=='.') || (*ceni=='~') || (*ceni=='*'))
!         || !strcmp(ceni, "NA") || (DC && !strcmp(ceni, DC)) || (DK && !strcmp(ceni, DK)))
        continue;
      
      if (status == 3)
--- 433,439 ----
      const char *ceni = vli->first.c_str();
      if (   !*ceni
          || !ceni[1] && ((*ceni=='?') || (*ceni=='.') || (*ceni=='~') || (*ceni=='*'))
!         || (strToUpper(vli->first) == "NA") || (strToUpper(vli->first) == "N/A") || (strToUpper(vli->first) == "ERROR") || (strToUpper(vli->first) == "MIS_VAL") || (strToUpper(vli->first) == "NAN") || (DC && (vli->first == DC)) || (DK && (vli->first == DK))) //scPA  added the symbols "error", "MIS_VAL" and "NAN"     //ecPA
        continue;
      
      if (status == 3)
***************
*** 506,512 ****
        const char *ceni = ai->c_str();
        if (   !*ceni
            || !ceni[1] && ((*ceni=='?') || (*ceni=='.') || (*ceni=='~') || (*ceni=='*'))
!           || (*ai == "NA") || (DC && (*ai == DC)) || (DK && (*ai == DK)))
           continue;
  
        map<string, int>::iterator vf = di->values.lower_bound(*ai);
--- 532,538 ----
        const char *ceni = ai->c_str();
        if (   !*ceni
            || !ceni[1] && ((*ceni=='?') || (*ceni=='.') || (*ceni=='~') || (*ceni=='*'))
!           || (strToUpper(*ai) == "NA") || (strToUpper(*ai) == "N/A") || (strToUpper(*ai) == "ERROR") || (strToUpper(*ai) == "MIS_VAL") || (strToUpper(*ai) == "NAN") || (DC && (*ai == DC)) || (DK && (*ai == DK)))  //scPA  added the symbols "error", "MIS_VAL" and "NAN"     //ecPA
           continue;
  
        map<string, int>::iterator vf = di->values.lower_bound(*ai);
***************
*** 849,855 ****
        raiseErrorWho("write", "string '%s' cannot be written to a file since it contains invalid characters", c);
    return c;
  }
! 
  void tabDelim_writeExamples(FILE *file, PExampleGenerator rg, char delim, const char *DK, const char *DC)
  { 
    const TDomain domain = rg->domain.getReference();
--- 875,881 ----
        raiseErrorWho("write", "string '%s' cannot be written to a file since it contains invalid characters", c);
    return c;
  }
! //scPA    fixed the Format String Bugs //ecPA
  void tabDelim_writeExamples(FILE *file, PExampleGenerator rg, char delim, const char *DK, const char *DC)
  { 
    const TDomain domain = rg->domain.getReference();
***************
*** 864,875 ****
      for(; vi!=ve; vi++, ri++) {
        PUTDELIM;
        if (DK && ((*ri).valueType == valueDK))
!         fprintf(file, DK);
        else if (DC && ((*ri).valueType == valueDC))
!         fprintf(file, DC);
        else {
          (*vi)->val2filestr(*ri, st, *ex);
!         fprintf(file, checkCtrl(st.c_str()));
        }
      }
  
--- 890,901 ----
      for(; vi!=ve; vi++, ri++) {
        PUTDELIM;
        if (DK && ((*ri).valueType == valueDK))
!         fprintf(file, "%s", DK);
        else if (DC && ((*ri).valueType == valueDC))
!         fprintf(file, "%s", DC);
        else {
          (*vi)->val2filestr(*ri, st, *ex);
!         fprintf(file, "%s", checkCtrl(st.c_str()));
        }
      }
  
***************
*** 879,887 ****
        if (!(*mi).optional) {
          PUTDELIM;
          if (DK && ((*ri).valueType == valueDK))
!           fprintf(file, DK);
          else if (DC && ((*ri).valueType == valueDC))
!           fprintf(file, DC);
          else {
            (*mi).variable->val2filestr((*ex)[(*mi).id], st, *ex);
            fprintf(file, "%s", checkCtrl(st.c_str()));
--- 905,913 ----
        if (!(*mi).optional) {
          PUTDELIM;
          if (DK && ((*ri).valueType == valueDK))
!           fprintf(file, "%s", DK);
          else if (DC && ((*ri).valueType == valueDC))
!           fprintf(file, "%s", DC);
          else {
            (*mi).variable->val2filestr((*ex)[(*mi).id], st, *ex);
            fprintf(file, "%s", checkCtrl(st.c_str()));
***************
*** 904,910 ****
                fprintf(file, " ");
  
              if (mval.floatV == 1.0)
!               fprintf(file, checkCtrl(var.name.c_str()));
              else {
                var.val2filestr(mval, st, *ex);
                fprintf(file, "%s=%s", checkCtrl(var.name.c_str()), checkCtrl(st.c_str()));
--- 930,936 ----
                fprintf(file, " ");
  
              if (mval.floatV == 1.0)
!               fprintf(file, "%s", checkCtrl(var.name.c_str()));
              else {
                var.val2filestr(mval, st, *ex);
                fprintf(file, "%s=%s", checkCtrl(var.name.c_str()), checkCtrl(st.c_str()));
***************
*** 939,945 ****
        fprintf(file, "d");
      else {
        enumv->val2str(val, sval); 
!       fprintf(file, checkCtrl(escSpaces(sval).c_str()));
        while(enumv->nextValue(val)) {
          enumv->val2str(val, sval);
          fprintf(file, " %s", checkCtrl(escSpaces(sval).c_str()));
--- 965,971 ----
        fprintf(file, "d");
      else {
        enumv->val2str(val, sval); 
!       fprintf(file, "%s", escSpaces(sval).c_str());
        while(enumv->nextValue(val)) {
          enumv->val2str(val, sval);
          fprintf(file, " %s", checkCtrl(escSpaces(sval).c_str()));
diff -crBN orange2.0/source/orange/tabdelim.hpp orange2.0_PatchedOK/source/orange/tabdelim.hpp
*** orange2.0/source/orange/tabdelim.hpp	2010-02-24 21:25:35.896436000 +0000
--- orange2.0_PatchedOK/source/orange/tabdelim.hpp	2010-05-27 11:28:46.162511132 +0100
***************
*** 89,94 ****
--- 89,104 ----
                              const int createNewOn, vector<int> &status, vector<pair<int, int> > &metaStatus,
                              const char *aDK = NULL, const char *aDC = NULL, bool noCodedDiscrete = false, bool noClass = false);
    ~TTabDelimExampleGenerator();
+   //scPA
+   /** Convert a string to upper case.
+   *
+   *@param inString The string to be converted to upper case
+   *
+   *@return a new string equal to the inString but in upper case
+   */
+   string strToUpper(string inString);
+   //ecPA
+ 
  
    virtual bool readExample (TFileExampleIteratorData &, TExample &);
  
*** orange2.0/orngAddOns.py	2010-08-26 14:18:32.000000000 +0200
--- orange2.0_PatchedOK/orngAddOns.py	2010-08-26 14:19:38.000000000 +0200
***************
*** 805,811 ****
              try:
                  addOn = OrangeAddOnInstalled(addOnDir)
              except Exception, e:
!                 print "Add-on in directory '%s' has no valid descriptor (addon.xml): %s" % (addOnDir, e)
                  continue
              if addOn.id in installedAddOns:
                  print "Add-on in directory '%s' has the same ID as the addon in '%s'!" % (addOnDir, installedAddOns[addOn.id].directory)
--- 805,811 ----
              try:
                  addOn = OrangeAddOnInstalled(addOnDir)
              except Exception, e:
! #                print "Add-on in directory '%s' has no valid descriptor (addon.xml): %s" % (addOnDir, e)
                  continue
              if addOn.id in installedAddOns:
                  print "Add-on in directory '%s' has the same ID as the addon in '%s'!" % (addOnDir, installedAddOns[addOn.id].directory)
***************
*** 832,838 ****
          except Exception, e:
              print "Unable to load repository list! Error: %s" % e
      try:
!         updateDefaultRepositories()
      except Exception, e:
          print "Unable to refresh default repositories: %s" % (e)
      for r in availableRepositories:
--- 832,839 ----
          except Exception, e:
              print "Unable to load repository list! Error: %s" % e
      try:
! #        updateDefaultRepositories()
!          pass
      except Exception, e:
          print "Unable to refresh default repositories: %s" % (e)
      for r in availableRepositories:
***************
*** 1043,1046 ****
  
  addAddOnDirectoriesToPath()
  
! loadRepositories()
\ No newline at end of file
--- 1044,1047 ----
  
  addAddOnDirectoriesToPath()
  
! loadRepositories()
*** orange2.0/install-scripts/linux/setup.py    2007-02-20 20:20:17.000000000 +0000
--- orange2.0_PatchedOK/install-scripts/linux/setup.py  2010-05-27 14:59:32.673526075 +0100
***************
*** 5,11 ****
  # all kind of checks
  
  # Change this to something else than ADDVERSION
! OrangeVer="ADDVERSION"
  
  # got* is used to gather information of the system and print it out at the end
  gotPython = '';
--- 5,11 ----
  # all kind of checks
  
  # Change this to something else than ADDVERSION
! OrangeVer="AZOrange"
  
  # got* is used to gather information of the system and print it out at the end
  gotPython = '';
***************
*** 87,95 ****
  
  # catching version of GCC
  try:
!     (stdout_err, stdin) = popen2.popen4("gcc --version");
!     tmp = stdout_err.readlines()[0]
!     gotGcc = tmp.split()[2]
  except:
      print "Can not determine GCC version!"
      gotGcc = "n/a"
--- 87,95 ----
  
  # catching version of GCC
  try:
!     (status,out) = commands.getstatusoutput("gcc -dumpversion");
!     gotGcc = out.split("\n")[0].split()[0]
!     print "Found GCC ", gotGcc
  except:
      print "Can not determine GCC version!"
      gotGcc = "n/a"
***************
*** 245,251 ****
          install_data.finalize_options(self)
          if self.install_dir != os.path.join(self.root, sys.prefix):
              OrangeInstallDir = os.path.join(self.install_dir, "orange")
!             OrangeInstallDoc = os.path.join(self.install_dir, "doc", "orange")
  #            OrangeInstallLib = os.path.join(self.install_dir, "lib")
              self.data_files = [(OrangeInstallDir, OrangeLibs),
                                 (os.path.join(OrangeInstallDir,
--- 245,251 ----
          install_data.finalize_options(self)
          if self.install_dir != os.path.join(self.root, sys.prefix):
              OrangeInstallDir = os.path.join(self.install_dir, "orange")
!             OrangeInstallDoc = os.path.join(self.install_dir, "orange", "doc")  ##scPA  Changed Place of Orange Doc Files ##ecPA
  #            OrangeInstallLib = os.path.join(self.install_dir, "lib")
              self.data_files = [(OrangeInstallDir, OrangeLibs),
                                 (os.path.join(OrangeInstallDir,
***************
*** 267,272 ****
--- 267,293 ----
                  self.data_files += [(os.path.join(OrangeInstallDoc,
                                               root.split('doc/')[-1]), OrangeDocs)]
  
+             for root, dirs, files in os.walk(os.path.join("add-ons")):
+                 addOns = glob(os.path.join("", "")) # Create a Widgets icons list
+                 if 'CVS' in dirs:
+                     dirs.remove('CVS')  # don't visit CVS directories
+                 for name in files:
+                     addOns += glob(os.path.join(root,name))
+                 if addOns:
+                     self.data_files += [(os.path.join(OrangeInstallDir, root),
+                                              addOns)]
+ 
+             for root, dirs, files in os.walk(os.path.join("OrangeWidgets")):
+                 NewOWIcons = glob(os.path.join("", "")) # Create a Widgets icons list
+                 if 'CVS' in dirs:
+                     dirs.remove('CVS')  # don't visit CVS directories
+                 for name in files:
+                     if "/icons" in root:
+                         NewOWIcons += glob(os.path.join(root,name))
+                 if NewOWIcons:
+                     self.data_files += [(os.path.join(OrangeInstallDir, root),
+                                              NewOWIcons)]
+ 
              self.data_files += [(OrangeInstallDoc,['setup.py'])]
              
      def run(self):
***************
*** 384,391 ****
  
          if self.orangepath != None:
              # we save orangepath for uninstallation to the file user_install
!             fo = file(os.path.join(self.orangepath, "doc",
!                                   "orange", "user_install"), "w+")
              fo.write(self.orangepath)
              fo.close()
              OrangeInstallDir = os.path.join(self.orangepath, "orange")
--- 405,413 ----
  
          if self.orangepath != None:
              # we save orangepath for uninstallation to the file user_install
!             fo = file(os.path.join(self.orangepath,
!                                   "user_install"), "w+")
!              
              fo.write(self.orangepath)
              fo.close()
              OrangeInstallDir = os.path.join(self.orangepath, "orange")
***************
*** 447,459 ****
  OrangeWidgetIcons = glob(os.path.join("OrangeWidgets", "icons", "*.png"))
  OrangeCanvasIcons = glob(os.path.join("OrangeCanvas",  "icons", "*.png"))
  OrangeCanvasPyw   = glob(os.path.join("OrangeCanvas", "orngCanvas.pyw"));
  
  data_files = [(OrangeInstallDir, OrangeLibs),
                (os.path.join(OrangeInstallDir, "OrangeWidgets", "icons"),
                 OrangeWidgetIcons),
                (os.path.join(OrangeInstallDir, "OrangeCanvas", "icons"),
                 OrangeCanvasIcons),
! 	      (os.path.join(OrangeInstallDir, "OrangeCanvas"), OrangeCanvasPyw)]
  
  # Adding each doc/* directory by itself
  for root, dirs, files in os.walk(os.path.join("doc")):
--- 469,506 ----
  OrangeWidgetIcons = glob(os.path.join("OrangeWidgets", "icons", "*.png"))
  OrangeCanvasIcons = glob(os.path.join("OrangeCanvas",  "icons", "*.png"))
  OrangeCanvasPyw   = glob(os.path.join("OrangeCanvas", "orngCanvas.pyw"));
+ OrangeCanvasPyw  += glob(os.path.join("OrangeCanvas", "WidgetTabs.txt"))
  
  data_files = [(OrangeInstallDir, OrangeLibs),
                (os.path.join(OrangeInstallDir, "OrangeWidgets", "icons"),
                 OrangeWidgetIcons),
                (os.path.join(OrangeInstallDir, "OrangeCanvas", "icons"),
                 OrangeCanvasIcons),
! 	      (os.path.join(OrangeInstallDir, "OrangeCanvas"),
!                OrangeCanvasPyw)]
! 
! # Adding each add-ons directory by itself
! for root, dirs, files in os.walk(os.path.join("add-ons")):
!     addOns = glob(os.path.join("", "")) 
!     if 'CVS' in dirs:
!         dirs.remove('CVS')  # don't visit CVS directories
!     for name in files:
!          addOns += glob(os.path.join(root,name))
!     if addOns:
!         data_files += [(os.path.join(OrangeInstallDir, root),
!                                  addOns)]
! 
! # Adding each OrangeWidgets directory by itself
! for root, dirs, files in os.walk(os.path.join("OrangeWidgets")):
!     NewOWIcons = glob(os.path.join("", "")) # Create a Widgets icons list
!     if 'CVS' in dirs:
!         dirs.remove('CVS')  # don't visit CVS directories
!     for name in files:
!         if "/icons" in root:
!             NewOWIcons += glob(os.path.join(root,name))
!     if NewOWIcons:
!         data_files += [(os.path.join(OrangeInstallDir, root),
!                                  NewOWIcons)]
  
  # Adding each doc/* directory by itself
  for root, dirs, files in os.walk(os.path.join("doc")):
*** orange2.0/source/makefile.defs	2010-12-14 09:27:09.305699779 +0000
--- orange2.0_PatchedOK/source/makefile.defs	2011-01-05 11:36:03.985729333 +0000
***************
*** 59,65 ****
  	$(COMPILER) $(COMPILEOPTIONS) -c $< -o $@
  
  
! export CPATH=ppp:px:../include:../orange:$(PYTHONINCLUDE):/usr/local/include:/usr/include:$(PYTHONSITEPKGS)/numpy/core/include
  
  makefile.deps:
  	python ../pyxtract/makedep.py -n $(MODULENAME)
--- 59,66 ----
  	$(COMPILER) $(COMPILEOPTIONS) -c $< -o $@
  
  
! #export CPATH=ppp:px:../include:../orange:$(PYTHONINCLUDE):/usr/local/include:/usr/include:$(PYTHONSITEPKGS)/numpy/core/include
! export CPATH=ppp:px:../include:../orange:$(PYTHONINCLUDE):/usr/local/include:/usr/include:$(NUMPY_INCLUDE)
  
  makefile.deps:
  	python ../pyxtract/makedep.py -n $(MODULENAME)
