# Supplementary material for: AZOrange - High performance open source machine learning for QSAR modeling in a graphical programming environment
Source: J Cheminform. 2011 Jul 28;3:28. doi: 10.1186/1758-2946-3-28 (PMC3158423; doi:10.1186/1758-2946-3-28)
Supplement: Additional file 1 — The AZOrange source code. A zipped version of the AZOrange source code is provided. This version corresponds to the "chemistryCentral" tag in the git repository. [file 1758-2946-3-28-S1.ZIP › AZCompTox-AZOrange-528dda1/install/Patches/applyPLearnPatch.sh]

#!/bin/sh

patchDir=$1

if [ "$patchDir" = "" ]
  then
    echo "You must specify a patch Directory!"
    exit 1
fi

if [ ! -d $patchDir ]
  then
  echo "$patchDir is not a Directory!"
  exit 1
fi

if [ ! -d $patchDir/plearn ]
  then
  echo "The Directory specified does not correspond to an PLearn structure:"
  echo "$patchDir/plearn is not a valid Directory!"
  exit 1
fi

if [ ! -d $patchDir/plearn_learners ]
  then
  echo "The Directory specified does not correspond to an PLearn structure:"
  echo "$patchDir/plearn_learners is not a valid Directory!"
  exit 1
fi


clear

iniDir=`pwd`

cd $patchDir
echo "Patching PLearn in $patchDir..."
echo "==============================================================="

patch --dry-run -fs -p4 -i $iniDir/plearn.patch
STATUS=$?
echo "Will Return Status: $STATUS"
if [ $STATUS -ne 0  ]
then
    exit $STATUS
fi


echo "==============================================================="
echo "The outputs before this statement correspond to a simulation"
echo "of the patch to be applied."
echo "Please check if the simulation was successful to continue to"
echo "the real patch."
echo "Example of success patched files:"
echo "    patching file orngTest.py"
echo "    patching file setup.py"
echo ""
echo "Continue? (yes/no)"

#change "yes" to "" in order to ask before apply patch
TEST="yes"

while [ "$TEST" != "yes" ]
do
        read  TEST
        if [ "$TEST" = "no" ]
          then
            echo "Patch canceled by user."
            exit 1
        fi
        if [ "$TEST" != "yes" ]
          then
            echo "Please choose yes/no"
        fi
done

echo "----------------------------------------------------------"
echo "Applying Patch..."
echo "----------------------------------------------------------"
patch -fs -p4 -i $iniDir/plearn.patch
STATUS=$?
cd $iniDir
echo "Return Status: $STATUS"
exit $STATUS
