# Supplementary material for: AZOrange - High performance open source machine learning for QSAR modeling in a graphical programming environment
Source: J Cheminform. 2011 Jul 28;3:28. doi: 10.1186/1758-2946-3-28 (PMC3158423; doi:10.1186/1758-2946-3-28)
Supplement: Additional file 1 — The AZOrange source code. A zipped version of the AZOrange source code is provided. This version corresponds to the "chemistryCentral" tag in the git repository. [file 1758-2946-3-28-S1.ZIP › AZCompTox-AZOrange-528dda1/install/Patches/plearn.patch]

diff -crBN AZOTrunkDir/orangeDependencies/src/plearn-1.0/plearn/base/pl_hash_fun.h AZOrange/orangeDependencies/src/plearn/plearn/base/pl_hash_fun.h
*** AZOTrunkDir/orangeDependencies/src/plearn-1.0/plearn/base/pl_hash_fun.h	2005-10-26 20:14:20.851185000 +0100
--- AZOrange/orangeDependencies/src/plearn/plearn/base/pl_hash_fun.h	2010-06-15 10:55:03.027767714 +0100
***************
*** 37,42 ****
--- 37,43 ----
  
  #include "ms_hash_wrapper.h"
  #include <string>
+ #include <cstring>
  
  namespace PLearn {
  
diff -crBN AZOTrunkDir/orangeDependencies/src/plearn-1.0/plearn/io/MatIO.cc AZOrange/orangeDependencies/src/plearn/plearn/io/MatIO.cc
*** AZOTrunkDir/orangeDependencies/src/plearn-1.0/plearn/io/MatIO.cc	2006-05-23 22:31:10.832832000 +0100
--- AZOrange/orangeDependencies/src/plearn/plearn/io/MatIO.cc	2010-06-15 10:55:03.075736879 +0100
***************
*** 159,165 ****
  void loadVec(const string& file_name, TVec<float>& vec)
  {
      const char* filename = file_name.c_str();
!     char* suffix = strrchr(filename,'.');
      if (!suffix || strcmp(suffix,".avec")==0)
          loadAscii(file_name, vec);
      else if (strcmp(suffix,".pvec")==0 || strcmp(suffix,".lpvec")==0 || strcmp(suffix,".bpvec")==0)
--- 159,165 ----
  void loadVec(const string& file_name, TVec<float>& vec)
  {
      const char* filename = file_name.c_str();
!     const char* suffix = strrchr(filename,'.');
      if (!suffix || strcmp(suffix,".avec")==0)
          loadAscii(file_name, vec);
      else if (strcmp(suffix,".pvec")==0 || strcmp(suffix,".lpvec")==0 || strcmp(suffix,".bpvec")==0)
***************
*** 171,177 ****
  void loadVec(const string& file_name, TVec<double>& vec)
  {
      const char* filename = file_name.c_str();
!     char* suffix = strrchr(filename,'.');
      if (!suffix || strcmp(suffix,".avec")==0)
          loadAscii(file_name, vec);
      else if (strcmp(suffix,".pvec")==0 || strcmp(suffix,".lpvec")==0 || strcmp(suffix,".bpvec")==0)
--- 171,177 ----
  void loadVec(const string& file_name, TVec<double>& vec)
  {
      const char* filename = file_name.c_str();
!     const char* suffix = strrchr(filename,'.');
      if (!suffix || strcmp(suffix,".avec")==0)
          loadAscii(file_name, vec);
      else if (strcmp(suffix,".pvec")==0 || strcmp(suffix,".lpvec")==0 || strcmp(suffix,".bpvec")==0)
diff -crBN AZOTrunkDir/orangeDependencies/src/plearn-1.0/plearn/io/pl_io.h AZOrange/orangeDependencies/src/plearn/plearn/io/pl_io.h
*** AZOTrunkDir/orangeDependencies/src/plearn-1.0/plearn/io/pl_io.h	2006-10-25 20:05:45.959687000 +0100
--- AZOrange/orangeDependencies/src/plearn/plearn/io/pl_io.h	2010-06-15 10:55:03.071736370 +0100
***************
*** 48,53 ****
--- 48,55 ----
  #ifndef pl_io_INC
  #define pl_io_INC
  
+ #include <cstring>
+ #include <cstdio>
  #include <iostream>
  #include <map>
  #include <plearn/math/pl_math.h>        //!< For 'real'.
diff -crBN AZOTrunkDir/orangeDependencies/src/plearn-1.0/plearn/io/pl_nullstreambuf.h AZOrange/orangeDependencies/src/plearn/plearn/io/pl_nullstreambuf.h
*** AZOTrunkDir/orangeDependencies/src/plearn-1.0/plearn/io/pl_nullstreambuf.h	2005-08-25 14:35:03.325331000 +0100
--- AZOrange/orangeDependencies/src/plearn/plearn/io/pl_nullstreambuf.h	2010-06-15 10:55:03.071736370 +0100
***************
*** 32,38 ****
  // This file is part of the PLearn library. For more information on the PLearn
  // library, go to the PLearn Web site at www.plearn.org
  
! 
  #ifndef pl_nullstreambuf_INC
  #define pl_nullstreambuf_INC
  
--- 32,38 ----
  // This file is part of the PLearn library. For more information on the PLearn
  // library, go to the PLearn Web site at www.plearn.org
  
! #include <cstdio>
  #ifndef pl_nullstreambuf_INC
  #define pl_nullstreambuf_INC
  
diff -crBN AZOTrunkDir/orangeDependencies/src/plearn-1.0/plearn/io/pl_streambuf.h AZOrange/orangeDependencies/src/plearn/plearn/io/pl_streambuf.h
*** AZOTrunkDir/orangeDependencies/src/plearn-1.0/plearn/io/pl_streambuf.h	2005-08-25 14:35:03.325331000 +0100
--- AZOrange/orangeDependencies/src/plearn/plearn/io/pl_streambuf.h	2010-06-15 10:55:03.075736879 +0100
***************
*** 45,50 ****
--- 45,51 ----
  
  //#include <iosfwd>
  #include <iostream>
+ #include <cstdio>
  //#include "plerror.h"
  #include <plearn/base/PP.h>
  
diff -crBN AZOTrunkDir/orangeDependencies/src/plearn-1.0/plearn/io/PStreamBuf.h AZOrange/orangeDependencies/src/plearn/plearn/io/PStreamBuf.h
*** AZOTrunkDir/orangeDependencies/src/plearn-1.0/plearn/io/PStreamBuf.h	2007-02-22 21:05:50.063884000 +0000
--- AZOrange/orangeDependencies/src/plearn/plearn/io/PStreamBuf.h	2010-06-15 10:55:03.071736370 +0100
***************
*** 40,45 ****
--- 40,46 ----
  #ifndef PStreamBuf_INC
  #define PStreamBuf_INC
  
+ #include <cstdio>
  #include <plearn/base/PP.h>
  
  namespace PLearn {
diff -crBN AZOTrunkDir/orangeDependencies/src/plearn-1.0/plearn/io/PStream.h AZOrange/orangeDependencies/src/plearn/plearn/io/PStream.h
*** AZOTrunkDir/orangeDependencies/src/plearn-1.0/plearn/io/PStream.h	2007-08-09 21:54:37.002951000 +0100
--- AZOrange/orangeDependencies/src/plearn/plearn/io/PStream.h	2010-06-15 10:55:03.071736370 +0100
***************
*** 38,43 ****
--- 38,45 ----
  #ifndef PStream_INC
  #define PStream_INC
  
+ #include <cstring>
+ #include <limits>
  #include <map>
  #include <set>
  #include <sstream>
diff -crBN AZOTrunkDir/orangeDependencies/src/plearn-1.0/pymake.config.model AZOrange/orangeDependencies/src/plearn/pymake.config.model
*** AZOTrunkDir/orangeDependencies/src/plearn-1.0/pymake.config.model	2007-08-30 21:07:39.423700000 +0100
--- AZOrange/orangeDependencies/src/plearn/pymake.config.model	2010-06-15 10:55:03.175736473 +0100
***************
*** 513,521 ****
  #####  Compiler-Related Options  ############################################
  
  if target_platform=='linux-i386':
!     gcc_opt_options = '-mmmx -msse -mfpmath=sse -march=i686'
  else:
!     gcc_opt_options = ''
  
  pedantic_mode = ' -pedantic '
  if platform=='darwin':
--- 513,522 ----
  #####  Compiler-Related Options  ############################################
  
  if target_platform=='linux-i386':
!     #scPA  Added the option -fpermissive for compatibility with new compilers
!     gcc_opt_options = '-mmmx -msse -mfpmath=sse -march=i686 -fpermissive'
  else:
!     gcc_opt_options = '-fpermissive'
  
  pedantic_mode = ' -pedantic '
  if platform=='darwin':
*** AZOTrunkDir/orangeDependencies/src/plearn-1.0/plearn/vmat/ShiftAndRescaleVMatrix.h	2010-08-23 17:20:09.000000000 +0200
--- AZOrange/orangeDependencies/src/plearn-1.0/plearn/vmat/ShiftAndRescaleVMatrix.h	2010-08-23 17:19:58.000000000 +0200
***************
*** 94,100 ****
                             int the_n_inputs,
                             int the_n_train,
                             bool the_ignore_missing = false,
!                            bool the_verbosity = 1,
                             bool call_build_=true);
  
      PLEARN_DECLARE_OBJECT(ShiftAndRescaleVMatrix);
--- 94,100 ----
                             int the_n_inputs,
                             int the_n_train,
                             bool the_ignore_missing = false,
!                            bool the_verbosity = 0,
                             bool call_build_=true);
  
      PLEARN_DECLARE_OBJECT(ShiftAndRescaleVMatrix);
*** AZOTrunkDir/orangeDependencies/src/plearn-1.0/plearn/vmat/ShiftAndRescaleVMatrix.cc	2010-08-23 17:21:46.000000000 +0200
--- AZOrange/orangeDependencies/src/plearn-1.0/plearn/vmat/ShiftAndRescaleVMatrix.cc	2010-08-23 17:20:43.000000000 +0200
***************
*** 65,71 ****
        n_inputs(-1),
        negate_shift(false),
        no_scale(false),
!       verbosity(1)
  {
      if( call_build_ )
          build_();
--- 65,71 ----
        n_inputs(-1),
        negate_shift(false),
        no_scale(false),
!       verbosity(0)
  {
      if( call_build_ )
          build_();
***************
*** 82,88 ****
        n_inputs(-1),
        negate_shift(false),
        no_scale(false),
!       verbosity(1)
  {
      if( call_build_ )
          build_();
--- 82,88 ----
        n_inputs(-1),
        negate_shift(false),
        no_scale(false),
!       verbosity(0)
  {
      if( call_build_ )
          build_();
***************
*** 102,108 ****
        n_inputs(-1),
        negate_shift(false),
        no_scale(false),
!       verbosity(1)
  {
      if( call_build_ )
          build_();
--- 102,108 ----
        n_inputs(-1),
        negate_shift(false),
        no_scale(false),
!       verbosity(0)
  {
      if( call_build_ )
          build_();
***************
*** 123,129 ****
        n_inputs(the_n_inputs),
        negate_shift(false),
        no_scale(false),
!       verbosity(1)
  {
      if( call_build_ )
          build_();
--- 123,129 ----
        n_inputs(the_n_inputs),
        negate_shift(false),
        no_scale(false),
!       verbosity(0)
  {
      if( call_build_ )
          build_();
