# Supplementary material for: AZOrange - High performance open source machine learning for QSAR modeling in a graphical programming environment
Source: J Cheminform. 2011 Jul 28;3:28. doi: 10.1186/1758-2946-3-28 (PMC3158423; doi:10.1186/1758-2946-3-28)
Supplement: Additional file 1 — The AZOrange source code. A zipped version of the AZOrange source code is provided. This version corresponds to the "chemistryCentral" tag in the git repository. [file 1758-2946-3-28-S1.ZIP › AZCompTox-AZOrange-528dda1/install/README]

1) Run the install script:
        
      python install.py

   The logs of the installation and testing will be placed where you defined in the setup.ini file.


4) After successful installation, you can use the profileSample created inside this same install dir to run AZOrange by running the following commands:

      source templateProfile 
      azorange
