# Supplementary material for: AZOrange - High performance open source machine learning for QSAR modeling in a graphical programming environment
Source: J Cheminform. 2011 Jul 28;3:28. doi: 10.1186/1758-2946-3-28 (PMC3158423; doi:10.1186/1758-2946-3-28)
Supplement: Additional file 1 — The AZOrange source code. A zipped version of the AZOrange source code is provided. This version corresponds to the "chemistryCentral" tag in the git repository. [file 1758-2946-3-28-S1.ZIP › AZCompTox-AZOrange-528dda1/install/prepareUbuntu4AZO.sh]

echo "Installing dependent packages..."
sudo apt-get install -y tcsh
sudo apt-get install -y ssh
sudo apt-get install -y build-essential
sudo apt-get install -y GCC
sudo apt-get install -y g++
sudo apt-get install -y gfortran
sudo apt-get install -y libnspr4-dev
sudo apt-get install -y mpich2  
sudo apt-get install -y swig	
sudo apt-get install -y libatlas-base-dev
sudo apt-get install -y python-numpy
sudo apt-get install -y python-sip
#Using qt Ver. 4.6.2
sudo apt-get install -y python-qt4
sudo apt-get install -y python-dev
sudo apt-get install -y liblapack-dev
sudo apt-get install -y python-qwt5-qt4
sudo apt-get install -y git-core gitosis
sudo apt-get install -y subversion
sudo apt-get install -y git-core gitosis

#Openbabel
sudo apt-get install -y openbabel
sudo apt-get install -y python-openbabel

#RDKit
sudo apt-get install -y cmake
sudo apt-get install -y bison
sudo apt-get install -y flex
sudo apt-get install -y sqlite3
sudo apt-get install -y libsqlite3-dev
sudo apt-get install -y libboost-all-dev

#CDK
sudo apt-get install -y python-jpype

echo "Updating db..."
sudo updatedb
echo ""
echo "============================================================="
echo "             Finished preparation of Ubuntu"
echo "-------------------------------------------------------------"
echo "Configure Git if you plan to check in changes:"
echo '      git config --global user.name "YouGitUserName"'
echo "      git config --global user.email YourEmail@ServerX"
echo ""
