# Supplementary material for: AZOrange - High performance open source machine learning for QSAR modeling in a graphical programming environment
Source: J Cheminform. 2011 Jul 28;3:28. doi: 10.1186/1758-2946-3-28 (PMC3158423; doi:10.1186/1758-2946-3-28)
Supplement: Additional file 1 — The AZOrange source code. A zipped version of the AZOrange source code is provided. This version corresponds to the "chemistryCentral" tag in the git repository. [file 1758-2946-3-28-S1.ZIP › AZCompTox-AZOrange-528dda1/install/setup.ini.ubuntu]

;Install configuration file for AZOrange

[Repository]
;method for repositories interaction: "yes" "no"
repoInteraction = yes
;repository is the URL for the Git Repository
;For developers with read and right access, change the URL to the SSH or HTTP form:  git@github.com:AZCompTox/AZOrange.git 
;  or     https://UserName@github.com/AZCompTox/AZOrange.git
repository = git://github.com/AZCompTox/AZOrange.git

[Paths]
;Always use full paths. 
;OBS Never make trunk and build dir the same. Recompiling is done in buildDir which is kept with preCleanBuildDir = No
BuildDir = /tmp/AZOBuildDir
;For developer Install Type, you can leave installDir blank
installDir = 


[Installation]
;Type of installation: "system" or "developer"
;System: Checkout to trunk, Build, install.
;developer: Checkout to trunk, build, install on same trunkDir (will not use installDir)
InstallType = system
;When installing using only the open source repository, set next option to True
OpenInstallation = True
;Clean actions before starting installation procedure. "Yes" or "No"
;The "NO" is mandatory, but the "Yes" still depends on other options. 
preCleanBuildDir = yes
preCleanInstallDir = yes

;Clean actions after installation. "Yes" or "No"
;For system installation, removes trunk and build dir after installation
;For developer installation, removes build dir after the installation
CleanInstallCache = yes
;relative paths are related to the current install dir
LogFile = ./install.log
DetailsLogFile = ./details.log
;The templateProfileFile will also be always placed in root of installDir in a
; system installation or in the root of trunkDir in a developer installation as well as in the current dir
TemplateProfileFile = ./templateProfile


[Tests]
;Run the tests in test suite after install: Yes or No
RunTestsAfterInstall = yes
;Script inside the tests directory to run
TestScript = runOpenTests.sh
;relative paths are related to the current install dir
LogFile = ./tests.log
DetailsLogFile = ./testDetails.log


[EnvVars]
;The Env Vars can be added in this section as needed
;These envVars will be added to the TemplateProfileFile
CFLAGS = -fPIC

;EnvVas required by some orangeDependencies Makefile
;Python include Dir
INCLUDE_DIR = /usr/include/python%PYTHON_VER%
;Python lib full path (ex: .../libpython2.6.a)
PYTHONLIB = /usr/lib/python%PYTHON_VER%/config/libpython%PYTHON_VER%.a
;Python executable
PYTHON = /usr/bin/python%PYTHON_VER%


[LocalSetupVars]
;the var names MUST be in CAPITALS!
;Do not use localVars within this section
;To use them in this setup file, place them between %% Ex: PYTHON = /usr/bin/python%PYTHON_VER% 
PYTHON_VER = 2.6

[Advanced]
;Platform Type can be workstation or something else like for instance cluster if you want separate types of installations.
PlatformType = workstation
;include in the template profile the source of the files in the option "sources" (comma separated files) 
; Use just if needed. For example, when we need to load modules it might be needed to use the following option
;sources = /etc/profile.d/modules.csh

;If the optimizer tests are failing, it might be necessary this option
;gcc module to be used only when compiling appspack  
GCCmoduleForAppspackMPI = None


[Dependencies]
;Syntax:  
;   DependencyName = FileURL|SVNURL[,VersionNumber|RevNumber][,*]
;
;If RevNum, in SVN cases, is not provided, the SVN HEAD will be used
;If dependency not specified or is empty, it will not use the dependency at all. 
;    It must be somehow already installed or being loaded by modules
;If the third argument * is present, the respective dependency will not be built and it will use a previous installed one.
;    It must already have been installed in a previous azorange full installation (without *) 
orange = http://orange.biolab.si/svn/orange/trunk,8893
appspack = http://software.sandia.gov/appspack/downloads/appspack-5.0.1.tar.gz,5.0.1
boost = http://downloads.sourceforge.net/project/boost/boost/1.34.1/boost_1_34_1.tar.gz,1.34.1
opencv = http://downloads.sourceforge.net/project/opencvlibrary/opencv-unix/2.0/OpenCV-2.0.0.tar.bz2,2.0.0
plearn = svn://svn.berlios.de/plearn/trunk,8124
;cinfony = http://download.github.com/cinfony-cinfony-cinfony-1.0-0-g61b93b9.tar.gz,1.0
cinfony = http://cinfony.googlecode.com/files/cinfony-1.0.tar.gz,1.0
rdkit = http://rdkit.googlecode.com/files/RDKit_Q42009_1.tar.gz,Q42009_2
;cdk = http://kent.dl.sourceforge.net/project/cdk/cdk%20%28development%29/1.3.6/cdk-1.3.6.jar,1.3.6
cdk = http://switch.dl.sourceforge.net/project/cdk/cdk/1.2.7/cdk-1.2.7.jar,1.2.7
;cdk = http://switch.dl.sourceforge.net/project/cdk/cdk/1.2.5/cdk-1.2.5.jar,1.2.5
;cdk = http://sunet.dl.sourceforge.net/project/cdk/cdk/1.0.2/cdk-1.0.2.jar,1.0.2

[FeedBack]
;For sending reports to multiple accounts, separate them by comma
supportEmails = 
