# Supplementary material for: AZOrange - High performance open source machine learning for QSAR modeling in a graphical programming environment
Source: J Cheminform. 2011 Jul 28;3:28. doi: 10.1186/1758-2946-3-28 (PMC3158423; doi:10.1186/1758-2946-3-28)
Supplement: Additional file 1 — The AZOrange source code. A zipped version of the AZOrange source code is provided. This version corresponds to the "chemistryCentral" tag in the git repository. [file 1758-2946-3-28-S1.ZIP › AZCompTox-AZOrange-528dda1/tests/runOpenTests.sh]

#!/bin/tcsh
set CLEAR = ""

if ("$1" == "-clear") then
        set CLEAR = "-clear"
        echo "CLEAR set to True"
endif

@ STATUS = 0

#********************************** Source Tests **********************************
cd source
    ./runOpenTests.bash $CLEAR
    @ STATUS = $STATUS + $?
endif
cd ..

#******************************** Exit with proper status ********************************
echo "Exit code: $STATUS"
exit $STATUS
