# Supplementary material for: AZOrange - High performance open source machine learning for QSAR modeling in a graphical programming environment
Source: J Cheminform. 2011 Jul 28;3:28. doi: 10.1186/1758-2946-3-28 (PMC3158423; doi:10.1186/1758-2946-3-28)
Supplement: Additional file 1 — The AZOrange source code. A zipped version of the AZOrange source code is provided. This version corresponds to the "chemistryCentral" tag in the git repository. [file 1758-2946-3-28-S1.ZIP › AZCompTox-AZOrange-528dda1/tests/source/AZevalUtilitiesTest.py]

import unittest
import os
import time

import orange
import orngTest
from AZutilities import dataUtilities
from AZutilities import evalUtilities
from AZutilities import similarityMetrics
from trainingMethods import AZorngRF
import AZOrangeConfig as AZOC
import AZorngTestUtil


class evalUtilitiesTest(unittest.TestCase):

    def setUp(self):

        trainDataPath = os.path.join(AZOC.AZORANGEHOME,"tests/source/data/BinClass_No_metas_FullNumeric_Train.tab")
        self.trainData = dataUtilities.DataTable(trainDataPath,createNewOn=orange.Variable.MakeStatus.OK)

        testDataPath = os.path.join(AZOC.AZORANGEHOME,"tests/source/data/BinClass_No_metas_FullNumeric_Test.tab")
        self.testData = dataUtilities.DataTable(testDataPath,createNewOn=orange.Variable.MakeStatus.OK)

        self.regDataPath = os.path.join(AZOC.AZORANGEHOME,"tests/source/data/Reg_No_metas_Train.tab")

    def testQuantileCalc(self):

        MD = similarityMetrics.calcMahalanobis(self.trainData, self.testData)
        quantiles = similarityMetrics.calcMahalanobisDistanceQuantiles(MD)
        self.assertEqual(round(quantiles[0],3), round(1.1802994935528328,3))
        self.assertEqual(round(quantiles[1],3), round(1.6345715553057074,3))
        self.assertEqual(round(quantiles[2],3), round(2.316536184143136,3))

    def testRMSEstdCalc(self):

        data = dataUtilities.DataTable(self.regDataPath)
        RFlearner = AZorngRF.RFLearner()
        learners = [RFlearner]
        nFolds = 5
        res = orngTest.crossValidation(learners, data, strat=orange.MakeRandomIndices.StratifiedIfPossible, folds = nFolds) 
        RMSEstd = evalUtilities.getRMSEstd(res, nFolds)[0]
        self.assertEqual(round(RMSEstd,3), round(0.141, 3))


if __name__ == "__main__":
    suite = unittest.TestLoader().loadTestsFromTestCase(evalUtilitiesTest)
    unittest.TextTestRunner(verbosity=2).run(suite)
    #unittest.main()
