# Supplementary material for: AZOrange - High performance open source machine learning for QSAR modeling in a graphical programming environment
Source: J Cheminform. 2011 Jul 28;3:28. doi: 10.1186/1758-2946-3-28 (PMC3158423; doi:10.1186/1758-2946-3-28)
Supplement: Additional file 1 — The AZOrange source code. A zipped version of the AZOrange source code is provided. This version corresponds to the "chemistryCentral" tag in the git repository. [file 1758-2946-3-28-S1.ZIP › AZCompTox-AZOrange-528dda1/tests/source/AZorngGetAccWOptParam.py]

from AZutilities import  getAccWOptParam
from trainingMethods import AZorngRF
from AZutilities import dataUtilities
import unittest
import os
import AZOrangeConfig as AZOC
import AZorngTestUtil

class GetAccWOptParam(AZorngTestUtil.AZorngTestUtil):

    def setUp(self):
        irisPath = os.path.join(AZOC.AZORANGEHOME,"tests/source/data/iris.tab")
        iris2Path = os.path.join(AZOC.AZORANGEHOME,"tests/source/data/iris2.tab")
        irisContPath = os.path.join(AZOC.AZORANGEHOME,"tests/source/data/irisCont.tab")
        # Read in the data
        self.irisData = dataUtilities.DataTable(irisPath)
        self.iris2Data = dataUtilities.DataTable(iris2Path)
        self.irisContData = dataUtilities.DataTable(irisContPath)

    def test_Classification3CVal(self):
        """Testing Classification problem with 3 class values"""
        learner = AZorngRF.RFLearner()
        paramList = ["nActVars"]
        evaluator = getAccWOptParam.AccWOptParamGetter(data = self.irisData, learner = learner, paramList = paramList, nExtFolds = 3, nInnerFolds = 3)
        res = evaluator.getAcc()
        self.assertEqual(round(res["CA"],5),round(0.96666666666666667,5))
        self.assertEqual(res["CM"], [[50.0, 0.0, 0.0], [0.0, 48.0, 2.0], [0.0, 3.0, 47.0]])


    def test_Classification2CVal(self):
        """Testing Classification problem with 2 class values"""
        learner = AZorngRF.RFLearner()
        paramList = ["nActVars"]
        evaluator = getAccWOptParam.AccWOptParamGetter(data = self.iris2Data, learner = learner, paramList = paramList, nExtFolds = 3, nInnerFolds = 3)
        res = evaluator.getAcc()
        self.assertEqual(round(res["CA"],5),round(0.96666666666666667,5))
        self.assertEqual(res["CM"],  [[47.0, 3.0], [2.0, 98.0]])
        

    def test_Regression(self):
        """Testing Regression problem"""
        learner = AZorngRF.RFLearner()
        paramList = ["nActVars"]
        evaluator = getAccWOptParam.AccWOptParamGetter(data = self.irisContData, learner = learner, paramList = paramList ,nExtFolds = 3, nInnerFolds = 3)
        res = evaluator.getAcc()
        expectedRes0 = [0.27741430697239661, 0.27945999999999999]  # [InHouse, Ubuntu]
        expectedRes1 = [0.97464488216654444, 0.97420405774]        # [InHouse, Ubuntu]
        self.assert_(round(res["RMSE"],5) in [round(x,5) for x in expectedRes0],"Got: "+str(res["RMSE"]))
        self.assert_(round(res["R2"],5) in [round(x,5) for x in expectedRes1],"Got: "+str(res["R2"]))


if __name__ == "__main__":
    suite = unittest.TestLoader().loadTestsFromTestCase(GetAccWOptParam)
    unittest.TextTestRunner(verbosity=2).run(suite)
