# Supplementary material for: AZOrange - High performance open source machine learning for QSAR modeling in a graphical programming environment
Source: J Cheminform. 2011 Jul 28;3:28. doi: 10.1186/1758-2946-3-28 (PMC3158423; doi:10.1186/1758-2946-3-28)
Supplement: Additional file 1 — The AZOrange source code. A zipped version of the AZOrange source code is provided. This version corresponds to the "chemistryCentral" tag in the git repository. [file 1758-2946-3-28-S1.ZIP › AZCompTox-AZOrange-528dda1/tests/source/AZorngTestUtil.py]

import unittest
import orange

class AZorngTestUtil(unittest.TestCase):

    def randSamp(self, inData, trainingFrac):
        """Use random sampling to partition inData into a training and a test set.
           The seed seem to be reset and the same data partitioning is obtained each time
           the same data is partitioned. """
        indices = orange.MakeRandomIndices2(p0=1-trainingFrac)#trainingFrac)
        indices.randomGenerator = None
        indices.randseed = len(inData)
        selection = indices(inData) 
        train_data = inData.select(selection, 0)
        test_data = inData.select(selection, 1)

        return train_data, test_data

##scPA Removed because we are using the evalUtilities.getClassificationAccuracy
#    def getAccuracy(self, learner, test_data):
#        """Return the accuracy (# of correctly classified examples/# of examples) of the learner on test_data. """
#        correct = 0.0
#        for example in test_data:
#            if learner(example) == example.getclass():
#               correct += 1
#        acc = correct/len(test_data)
#        return acc
##ecPA
