# Supplementary material for: AZOrange - High performance open source machine learning for QSAR modeling in a graphical programming environment
Source: J Cheminform. 2011 Jul 28;3:28. doi: 10.1186/1758-2946-3-28 (PMC3158423; doi:10.1186/1758-2946-3-28)
Supplement: Additional file 1 — The AZOrange source code. A zipped version of the AZOrange source code is provided. This version corresponds to the "chemistryCentral" tag in the git repository. [file 1758-2946-3-28-S1.ZIP › AZCompTox-AZOrange-528dda1/tests/source/data/BinClass_BadVarOrderValues.tab]

Measure	[Br]([C])	[N]([N])	[O]([C])	[C]([C][F])	Level	DiscAttr1	DiscAttr2	Attr3	YetOther	Activity
continuous	continuous	continuous	continuous	continuous	continuous	Red Green Blue	YES NO	2 1 3 5 4	B A C 1	NEG POS
										class
4.000000	0.000000	0.000000	2.000000	0.000000	1.956034	Red	NO	1	A	NEG
0.000000	0.000000	0.000000	3.000000	0.000000	0.947827	Blue	YES	2	B	NEG
0.000000	0.000000	0.000000	3.000000	0.000000	1.056551	Red	NO	3	C	NEG
0.000000	0.000000	0.000000	2.000000	0.000000	2.084872	Green	YES	4	1	NEG
4.000000	0.000000	0.000000	2.000000	0.000000	1.835499	Red	NO	5	A	NEG
0.000000	0.000000	0.000000	1.000000	0.000000	2.735970	Blue	YES	1	B	POS
0.000000	0.000000	0.000000	2.000000	0.000000	5.669730	Red	NO	2	C	NEG
9.000000	0.000000	0.000000	0.000000	0.000000	0.308136	Blue	YES	3	1	NEG
8.000000	0.000000	0.000000	2.000000	0.000000	2.605944	Red	NO	4	A	POS
1.000000	0.000000	0.000000	1.000000	0.000000	2.606802	Green	YES	5	B	NEG
7.000000	0.000000	0.000000	0.000000	0.000000	0.581204	Red	NO	1	C	NEG
0.000000	0.000000	0.000000	4.000000	0.000000	2.158383	Blue	YES	2	1	NEG
4.000000	0.000000	0.000000	1.000000	1.000000	1.430670	Red	NO	3	A	NEG
1.000000	0.000000	0.000000	1.000000	0.000000	2.393532	Blue	YES	4	B	NEG
2.000000	0.000000	0.000000	3.000000	0.000000	1.723012	Red	NO	5	C	POS
10.000000	0.000000	0.000000	2.000000	0.000000	0.994820	Green	YES	1	1	POS
1.000000	0.000000	0.000000	4.000000	0.000000	2.949395	Red	NO	2	A	NEG
0.000000	0.000000	0.000000	5.000000	0.000000	1.544177	Blue	YES	3	B	NEG
0.000000	0.000000	0.000000	2.000000	0.000000	1.444854	Red	NO	4	C	NEG
4.000000	0.000000	0.000000	1.000000	0.000000	0.268241	Blue	YES	5	1	NEG
4.000000	0.000000	0.000000	1.000000	0.000000	0.035924	Red	NO	1	A	NEG
2.000000	0.000000	0.000000	2.000000	0.000000	3.027445	Green	YES	2	B	NEG
4.000000	0.000000	0.000000	0.000000	0.000000	1.464894	Red	NO	3	C	POS
9.000000	0.000000	0.000000	1.000000	0.000000	2.318465	Blue	YES	4	1	POS
9.000000	0.000000	0.000000	1.000000	0.000000	1.380015	Red	NO	5	A	POS
8.000000	0.000000	0.000000	0.000000	0.000000	2.891789	Blue	YES	1	B	POS
6.000000	0.000000	0.000000	0.000000	0.000000	2.525753	Red	NO	2	C	POS
10.000000	0.000000	0.000000	1.000000	0.000000	1.560510	Green	YES	3	1	NEG
4.000000	0.000000	0.000000	1.000000	0.000000	1.236123	Red	NO	4	A	NEG
11.000000	0.000000	0.000000	1.000000	0.000000	2.023858	Blue	YES	5	B	NEG
