# Supplementary material for: AZOrange - High performance open source machine learning for QSAR modeling in a graphical programming environment
Source: J Cheminform. 2011 Jul 28;3:28. doi: 10.1186/1758-2946-3-28 (PMC3158423; doi:10.1186/1758-2946-3-28)
Supplement: Additional file 1 — The AZOrange source code. A zipped version of the AZOrange source code is provided. This version corresponds to the "chemistryCentral" tag in the git repository. [file 1758-2946-3-28-S1.ZIP › AZCompTox-AZOrange-528dda1/tests/source/data/BinClass_W_metas_Train.tab]

Measure	[Br]([C])	[N]([N])	[O]([C])	[C]([C][F])	Level	DiscAttr1	DiscAttr2	Attr3	YetOther	Activity	bondUdef	atomUdef	bondDef	atomDef	cid	smiles
continuous	continuous	continuous	continuous	continuous	continuous	Red Green Blue	YES NO	1 2 3 4 5	B A C 1	POS NEG	0 1 3	0 1 2 3 5 6	0 1 2 4	continuous	continuous	string
										class	meta	meta	meta	meta	meta	meta
4.000000	0.000000	0.000000	2.000000	0.000000	1.956034	Red	NO	1	A	NEG	0	0	0	2	5959	C1=CC(=CC=C1[C@H]([C@@H](CO)NC(=O)C(Cl)Cl)O)[N+](=O)[O-]
0.000000	0.000000	0.000000	3.000000	0.000000	0.947827	Blue	YES	2	B	NEG	0	0	0	4	8975	C1=NC2=C(N1[C@H]3[C@@H]([C@@H]([C@H](O3)CO)O)O)N=C(N=C2N)F
0.000000	0.000000	0.000000	3.000000	0.000000	1.056551	Red	NO	3	C	NEG	0	0	0	4	9444	C1=NC(=NC(=O)N1[C@H]2[C@@H]([C@@H]([C@H](O2)CO)O)O)N
0.000000	0.000000	0.000000	2.000000	0.000000	2.084872	Green	YES	4	1	NEG	0	0	0	4	18343	C[C@@H]1[C@H]([C@H]([C@@H](O1)N2C=C(C(=O)NC2=O)F)O)O
4.000000	0.000000	0.000000	2.000000	0.000000	1.835499	Red	NO	5	A	NEG	0	0	0	2	27200	CS(=O)(=O)C1=CC=C(C=C1)[C@H]([C@@H](CO)NC(=O)C(Cl)Cl)O
0.000000	0.000000	0.000000	1.000000	0.000000	2.735970	Blue	YES	1	B	POS	0	0	0	3	35370	CC1=CN(C(=O)NC1=O)[C@H]2C[C@@H]([C@H](O2)CO)N=[N+]=[N-]
0.000000	0.000000	0.000000	2.000000	0.000000	5.669730	Red	NO	2	C	NEG	0	0	0	2	53025	CN1C(=NN=N1)SCC2=C(N3[C@@H]([C@@](C3=O)(NC(=O)C4SC(=C(C(=O)N)C(=O)O)S4)OC)SC2)C(=O)O
9.000000	0.000000	0.000000	0.000000	0.000000	0.308136	Blue	YES	3	1	NEG	0	0	0	1	60835	CNCC[C@@H](C1=CC=CS1)OC2=CC=CC3=CC=CC=C32
8.000000	0.000000	0.000000	2.000000	0.000000	2.605944	Red	NO	4	A	POS	0	0	0	5	64143	CC1=C(C=CC=C1O)C(=O)N[C@@H](CSC2=CC=CC=C2)[C@@H](CN3C[C@H]4CCCC[C@H]4C[C@H]3C(=O)NC(C)(C)C)O
1.000000	0.000000	0.000000	1.000000	0.000000	2.606802	Green	YES	5	B	NEG	0	0	0	1	65957	C[C@H]1COC2=C3N1C=C(C(=O)C3=CC(=C2C4(CC4)N)F)C(=O)O
7.000000	0.000000	0.000000	0.000000	0.000000	0.581204	Red	NO	1	C	NEG	0	0	0	2	68617	CN[C@H]1CC[C@H](C2=CC=CC=C12)C3=CC(=C(C=C3)Cl)Cl
0.000000	0.000000	0.000000	4.000000	0.000000	2.158383	Blue	YES	2	1	NEG	0	0	0	18	84029	CC[C@@H]1[C@@]([C@@H]([C@H](C(=O)[C@@H](C[C@@]([C@@H]([C@H]([C@@H]([C@H](C(=O)O1)C)O[C@H]2C[C@@]([C@H]([C@@H](O2)C)O)(C)OC)C)O[C@H]3[C@@H]([C@H](C[C@H](O3)C)N(C)C)O)(C)OC)C)C)O)(C)O
4.000000	0.000000	0.000000	1.000000	1.000000	1.430670	Red	NO	3	A	NEG	0	0	0	2	114811	CS(=O)(=O)C1=CC=C(C=C1)[C@H]([C@@H](CF)NC(=O)C(Cl)Cl)O
1.000000	0.000000	0.000000	1.000000	0.000000	2.393532	Blue	YES	4	B	NEG	0	0	0	1	149096	C[C@H]1COC2=C3N1C=C(C(=O)C3=CC(=C2N4CCN(CC4)C)F)C(=O)O
2.000000	0.000000	0.000000	3.000000	0.000000	1.723012	Red	NO	5	C	POS	0	1	0	1	216284	CC1CCC[C@@H](CCCCCC2=CC(=CC(=C2C(=O)O1)O)O)O
10.000000	0.000000	0.000000	2.000000	0.000000	0.994820	Green	YES	1	1	POS	0	0	0	2	253793	CN1CCC2=CC(=C3C=C2[C@H]1CC4=CC=C(C=C4)OC5=C6[C@@H](CC7=CC(=C(C=C7)O)O3)N(CCC6=CC(=C5O)OC)C)OC
1.000000	0.000000	0.000000	4.000000	0.000000	2.949395	Red	NO	2	A	NEG	0	0	1	8	446596	C[C@H]([C@H]1[C@@H](O1)C[C@H]2CO[C@H]([C@@H]([C@@H]2O)O)C/C(=C/C(=O)OCCCCCCCCC(=O)O)/C)[C@H](C)O
0.000000	0.000000	0.000000	5.000000	0.000000	1.544177	Blue	YES	3	B	NEG	0	0	0	18	447043	CC[C@@H]1[C@@]([C@@H]([C@H](N(C[C@@H](C[C@@]([C@@H]([C@H]([C@@H]([C@H](C(=O)O1)C)O[C@H]2C[C@@]([C@H]([C@@H](O2)C)O)(C)OC)C)O[C@H]3[C@@H]([C@H](C[C@H](O3)C)N(C)C)O)(C)O)C)C)C)O)(C)O
0.000000	0.000000	0.000000	2.000000	0.000000	1.444854	Red	NO	4	C	NEG	0	0	0	3	451668	C1[C@@H]([C@H](O[C@H]1N2C=NC(=NC2=O)N)CO)O
4.000000	0.000000	0.000000	1.000000	0.000000	0.268241	Blue	YES	5	1	NEG	0	0	1	0	638439	COC1=C(C=CC(=C1)/C=C/[N+](=O)[O-])O
4.000000	0.000000	0.000000	1.000000	0.000000	0.035924	Red	NO	1	A	NEG	0	0	0	2	657255	CCCCCCCCN[C@H](C)[C@H](C1=CC=C(C=C1)SC(C)C)O
2.000000	0.000000	0.000000	2.000000	0.000000	3.027445	Green	YES	2	B	NEG	1	0	0	13	657368	CC[C@@H]1[C@H]([C@H]2[C@@](O2)(C=CC(=O)[C@@H](C[C@@H]([C@@H]([C@H]([C@@H](CC(=O)O1)O)C)O[C@H]3[C@@H]([C@H](C[C@H](O3)C)N(C)C)O)CC=O)C)C)C
4.000000	0.000000	0.000000	0.000000	0.000000	1.464894	Red	NO	3	C	POS	0	0	1	0	660555	C/[N+](=C/1\CC2=CC=CC=C2C1=O)/[O-]
9.000000	0.000000	0.000000	1.000000	0.000000	2.318465	Blue	YES	4	1	POS	0	0	0	1	662122	C1=CC=C(C=C1)CNC(=O)N[C@@H](CC2=CNC3=CC=CC=C32)C(=O)O
9.000000	0.000000	0.000000	1.000000	0.000000	1.380015	Red	NO	5	A	POS	0	0	0	3	665649	COC1=CC=C(C=C1)S(=O)(=O)N[C@@H](C2=CC=CC=C2)C(=O)N3CC[C@]4(CCCC[C@H]4C3)O
8.000000	0.000000	0.000000	0.000000	0.000000	2.891789	Blue	YES	1	B	POS	0	0	0	2	665965	COC1=CC=CC(=C1OC)C2=NO[C@H]3[C@@H]2C(=O)N(C3=O)CC4=CC=CC=C4
6.000000	0.000000	0.000000	0.000000	0.000000	2.525753	Red	NO	2	C	POS	0	0	0	2	666063	COC1=CC(=C(C=C1)OC)C2=NO[C@H]3[C@@H]2C(=O)N(C3=O)C4=C(C=CC(=C4)Cl)OC
10.000000	0.000000	0.000000	1.000000	0.000000	1.560510	Green	YES	3	1	NEG	0	0	1	0	692606	C1=CC=C(C(=C1)/C=C/C(=O)NC2=CC(=CC=C2)O)Cl
4.000000	0.000000	0.000000	1.000000	0.000000	1.236123	Red	NO	4	A	NEG	0	0	1	0	702695	C1=C(OC(=C1)[N+](=O)[O-])/C=C/C(=O)O
11.000000	0.000000	0.000000	1.000000	0.000000	2.023858	Blue	YES	5	B	NEG	0	0	1	0	780457	C1=CC=C(C=C1)C(=O)/C=C(\C(=O)O)/NC2=CC=CC=C2
9.000000	0.000000	0.000000	0.000000	0.000000	2.325143	Red	NO	1	C	POS	0	0	1	0	809418	C1=CC=C(C=C1)/C=C/C(=O)NNC(=O)C2=CC=CO2
7.000000	0.000000	0.000000	0.000000	0.000000	1.136697	Blue	YES	2	1	POS	0	0	1	0	812582	C1CSCCN1C(=S)NC(=O)/C=C/C2=CC=CC=C2
7.000000	0.000000	0.000000	0.000000	0.000000	1.510224	Red	NO	3	A	POS	0	0	1	0	873748	C1=CC(=C(C=C1Cl)Cl)/C=C/C(=O)NCC2=CC=NC=C2
11.000000	0.000000	0.000000	0.000000	0.000000	1.998684	Green	YES	4	B	NEG	0	0	1	0	892945	CSC1=CC=CC(=C1)NC(=O)/C=C/C2=CC=CC=C2
8.000000	0.000000	0.000000	0.000000	0.000000	1.674480	Red	NO	5	C	POS	0	0	1	0	963844	CSC1=CC=CC(=C1)NC(=O)/C=C/C2=CC=CO2
1.000000	0.000000	0.000000	1.000000	0.000000	2.181844	Blue	YES	1	1	NEG	0	0	0	1	969463	C[C@@H]1CN(CCN1)C2=C(C=C3C(=C2OC)N(C=C(C3=O)C(=O)O)C4CC4)F
7.000000	0.000000	0.000000	1.000000	0.000000	2.893572	Red	NO	2	A	NEG	0	0	1	0	1105597	COC1=CC(=CC(=C1O)[N+](=O)[O-])/C=C\2/C(=O)NN(C2=O)C3=CC=C(C=C3)F
8.000000	1.000000	0.000000	0.000000	0.000000	2.796760	Blue	YES	3	B	POS	1	0	1	0	1118750	CN1C=C(C=CC1=O)C(=O)NN=C/C(=C/C2=CC=CC=C2)/Br
12.000000	0.000000	0.000000	1.000000	0.000000	2.734402	Red	NO	4	C	POS	0	0	1	0	1223218	C1=CC=C(C=C1)N2C=C(C(=N2)C3=CC4=CC=CC=C4OC3=O)/C=C/C(=O)O
10.000000	0.000000	0.000000	0.000000	0.000000	2.906594	Green	YES	5	1	POS	0	0	1	0	1326584	CC(=O)C1=CC(=CC=C1)NC(=O)/C=C/C2=CC=CC=C2OC
12.000000	0.000000	0.000000	0.000000	0.000000	1.762885	Red	NO	1	A	POS	0	0	1	0	1344872	C1=CC=C2C(=C1)N=C(O2)C3=CC(=CC=C3)NC(=S)NC(=O)/C=C/C4=CC=CO4
5.000000	0.000000	0.000000	0.000000	0.000000	1.789748	Blue	YES	2	B	POS	0	0	1	0	1391579	CC1=CC=C(O1)/C=C\2/C(=O)N(C(=S)S2)C3=CN=CC=C3
9.000000	0.000000	0.000000	1.000000	0.000000	4.353787	Red	NO	3	C	NEG	0	0	1	0	1585309	CC1=C(C(=O)N(N1C)C2=CC=CC=C2)N3C(=O)/C(=C\4/C5=CC=CC=C5N(C4=O)CC(=O)O)/SC3=S
7.000000	0.000000	0.000000	0.000000	0.000000	2.980977	Blue	YES	4	1	POS	0	0	1	0	1796152	CCN1C(=O)/C(=C\C2=C(N(C(=C2)C)CC3=CC=CC=C3)C)/NC1=O
8.000000	0.000000	0.000000	0.000000	0.000000	1.961901	Red	NO	5	A	NEG	1	0	1	0	1850839	CC1=C(C=CO1)C(=O)NN=C/C=C/C2=CC=CC=C2
6.000000	0.000000	0.000000	0.000000	0.000000	2.161185	Green	YES	1	B	NEG	0	0	1	0	1874139	COC1=CC=C(C=C1)/C=C/C(=O)NC(=S)NNC(=O)C2=NC=CN=C2
7.000000	0.000000	0.000000	0.000000	0.000000	2.754004	Red	NO	2	C	NEG	0	0	1	0	1885341	C1=CC=C(C=C1)/C=C/C(=O)NC(=S)NNC(=O)C2=NC=CN=C2
12.000000	1.000000	0.000000	1.000000	0.000000	2.715151	Blue	YES	3	1	POS	0	0	1	0	1922183	COC1=C(C=C(C(=C1)/C=C(/C#N)\C(=O)NC2=CC=CC=C2)Br)OCC3=CC=C(C=C3)C(=O)O
11.000000	0.000000	0.000000	0.000000	0.000000	2.461407	Red	NO	4	A	NEG	0	0	1	0	1934103	CC1=CC=C(C=C1)C(=O)N/C(=C\C2=CC=C(O2)C3=CC=C(C=C3)Cl)/C(=O)NCCCN(C)C
10.000000	0.000000	0.000000	1.000000	0.000000	1.530356	Blue	YES	5	B	POS	0	0	1	0	1944951	CC1=C(C=C2C(=CC(=O)OC2=C1)CN3CCN(CC3)C/C=C/C4=CC=CC=C4)O
10.000000	0.000000	0.000000	0.000000	0.000000	1.490014	Red	NO	1	C	POS	0	0	1	0	1966809	CCC1=NN=C(S1)NS(=O)(=O)C2=CC=C(C=C2)NC(=S)NC(=O)/C=C/C3=CC=C(C=C3)[N+](=O)[O-]
6.000000	0.000000	0.000000	0.000000	0.000000	2.924832	Green	YES	2	1	NEG	0	0	1	0	1991174	C1=CC(=CC=C1/C=C/C(=O)NC(=S)NNC(=O)C2=NC=CN=C2)F
8.000000	0.000000	0.000000	1.000000	0.000000	2.500841	Red	NO	3	A	POS	0	0	1	0	2000795	CCOC1=CC=C(C=C1)N2C(=O)/C(=C/C3=CC(=C(C=C3)O)OC)/SC2=O
8.000000	0.000000	0.000000	0.000000	0.000000	2.831524	Blue	YES	4	B	POS	0	0	1	0	2012170	CCCCCN1C(=O)/C(=C/C2=C(N=C3C=CC=CN3C2=O)N4CCC5=CC=CC=C5C4)/SC1=S
6.000000	0.000000	0.000000	0.000000	0.000000	3.353924	Red	NO	5	C	POS	0	0	1	0	2098388	COC1=CC=C(C=C1)/C=C(\C#N)/C(=O)OCC(=O)NC(=O)NCC=C
7.000000	0.000000	0.000000	0.000000	0.000000	2.882851	Blue	YES	1	1	POS	0	0	0	1	2124433	CC(C)[C@@H](C(=O)NC1=NC(=CS1)C2=CC=CC=N2)NC(=O)C3=CC=CC=C3Cl
12.000000	0.000000	0.000000	0.000000	0.000000	2.899701	Red	NO	2	A	POS	0	0	1	0	2131824	CN(C)CCNC(=O)/C(=C/C1=CC=C(O1)C2=CC=C(C=C2)Cl)/NC(=O)C3=CC=CC=C3
11.000000	1.000000	0.000000	0.000000	0.000000	2.461012	Green	YES	3	B	NEG	0	0	1	0	2131984	CC1=CC=C(C=C1)C(=O)N/C(=C\C2=CC=C(O2)C3=CC=C(C=C3)Br)/C(=O)NCCCN(C)C
9.000000	0.000000	0.000000	0.000000	0.000000	2.567705	Red	NO	4	C	POS	0	0	1	0	2175011	C1COCCN1C2=CC=C(C=C2)/C=C/3\C(=O)N(C(=O)N3)CC4=CC=C(C=C4)F
10.000000	0.000000	0.000000	0.000000	0.000000	1.920330	Blue	YES	5	1	POS	0	0	1	0	2247463	CCC1=NN=C(S1)NS(=O)(=O)C2=CC=C(C=C2)NC(=S)NC(=O)/C=C/C3=CC=C(C=C3)C(C)C
8.000000	0.000000	0.000000	0.000000	0.000000	4.723773	Red	NO	1	A	POS	0	0	2	0	2253012	CC1(OC2=C(C3=C(C=CC(=O)O3)C=C2)/C(=C/NCCN/C=C/4\C(=O)C(OC5=C4C6=C(C=CC(=O)O6)C=C5)(C)C)/C1=O)C
5.000000	0.000000	0.000000	0.000000	0.000000	1.486609	Blue	YES	2	B	POS	0	0	1	0	2309433	CCOC(=O)/C=C/1\C(C2=CC=CC=C2N1C)(C)C
10.000000	0.000000	0.000000	0.000000	0.000000	0.221811	Red	NO	3	C	NEG	1	0	1	0	2344462	C/C(=C\C1=CC=CC=C1)/C=NNC2=NC3=CC=CC=C3N2
11.000000	0.000000	0.000000	0.000000	0.000000	2.324667	Green	YES	4	1	POS	0	0	1	0	2348156	C1=CC=C(C=C1)CNC(=O)COC(=O)/C=C/C2=CC(=CC=C2)C(F)(F)F
10.000000	0.000000	0.000000	1.000000	0.000000	2.699572	Red	NO	5	A	NEG	0	0	1	0	2361177	CC1=CC=C(C=C1)N/C(=C\C(=O)C2=CC=CC=C2)/C(=O)O
6.000000	0.000000	0.000000	0.000000	0.000000	2.166070	Blue	YES	1	B	POS	0	0	1	0	2445886	CN(C)C(=O)COC(=O)/C=C/C1=CC=CC=C1[N+](=O)[O-]
6.000000	0.000000	0.000000	0.000000	0.000000	1.907941	Red	NO	2	C	POS	0	0	1	0	2536404	CC(C)(C)NC(=O)/C=C/C1=CC=C(C=C1)C(F)(F)F
5.000000	0.000000	0.000000	0.000000	0.000000	3.268137	Blue	YES	3	1	POS	0	1	1	0	2834739	CCC/C(=C\1/C(=O)CC(C(C1=O)C(=O)OC)(C)C)/NCC2=CC=CC=C2
8.000000	0.000000	0.000000	0.000000	0.000000	0.911378	Red	NO	4	A	POS	1	0	0	1	2878082	CN1C2=CC=CC=CC2=[N+]([C@]13C=CC(=[N+]([O-])[O-])C=C3[N+](=O)[O-])C
6.000000	0.000000	0.000000	0.000000	0.000000	1.309563	Green	YES	5	B	POS	0	0	1	0	3241043	C1CCN(CC1)/C=C/2\C=C(SC2=O)C3=CC=CC=C3
2.000000	0.000000	0.000000	2.000000	0.000000	0.957362	Red	NO	1	C	POS	0	0	1	2	5280335	CCCCCCCCCCCCC/C=C/[C@H]([C@H](CO)N)O
8.000000	0.000000	0.000000	6.000000	0.000000	1.706206	Blue	YES	2	1	POS	0	0	1	10	5281542	C[C@@]1(C[C@H]([C@]2([C@@H]1[C@@H](OC=C2)O[C@H]3[C@@H]([C@H]([C@@H]([C@H](O3)CO)O)O)O)O)O)OC(=O)/C=C/C4=CC=CC=C4
11.000000	0.000000	0.000000	1.000000	0.000000	1.504249	Red	NO	3	A	POS	0	0	1	0	5282361	C1=CC=C(C=C1)C(=O)/C=C/C2=CC=C(C=C2)O
9.000000	0.000000	0.000000	0.000000	0.000000	2.517748	Blue	YES	4	B	NEG	0	0	1	0	5292106	CC1=CC2=C(C=C1)OC(=O)/C(=C/C(=O)C3=CC=CC=C3)/N2
8.000000	0.000000	0.000000	0.000000	0.000000	2.651414	Red	NO	5	C	NEG	0	0	1	0	5292597	CCS(=O)(=O)C1=CC2=C(C=C1)OC(=O)/C(=C/C(=O)C3=CC=C(C=C3)Cl)/N2
8.000000	0.000000	0.000000	0.000000	0.000000	1.587945	Green	YES	1	1	POS	0	0	0	4	5311103	C[C@@]12[C@H]([C@H](C[C@@H](O1)N3C4=CC=CC=C4C5=C6C(=C7C8=CC=CC=C8N2C7=C53)CNC6=O)NC)OC
7.000000	0.000000	0.000000	4.000000	0.000000	1.311844	Red	NO	2	A	POS	0	0	1	0	5328760	C1=CC(=C(C=C1/C=C(\C#N)/C(=O)C2=CC(=C(C=C2)O)O)O)O
9.000000	0.000000	0.000000	2.000000	0.000000	1.207819	Blue	YES	3	B	POS	0	0	1	1	5328772	C[C@H](C1=CC=CC=C1)NC(=O)/C(=C/C2=CC(=C(C=C2)O)O)/C#N
9.000000	0.000000	0.000000	2.000000	0.000000	1.511892	Red	NO	4	C	POS	0	0	1	0	5328779	C1=CC=C(C=C1)CNC(=O)/C(=C/C2=CC(=C(C=C2)O)O)/C#N
8.000000	0.000000	0.000000	1.000000	0.000000	2.934154	Blue	YES	5	1	NEG	0	0	1	0	5331347	C1=CC=C\2C(=C1)C=CC(=O)/C2=C\NNC(=O)C3=CN=C(C=C3)CO
7.000000	1.000000	0.000000	0.000000	0.000000	2.623265	Red	NO	1	A	NEG	0	0	1	0	5332621	C1=CC=C(C=C1)CC(=O)NN/C=C/2\C=C(C=C(C2=O)Cl)Br
3.000000	0.000000	0.000000	1.000000	0.000000	1.075375	Green	YES	2	B	POS	0	0	1	0	5333391	CC1=C(OC(=C1C#N)N/C=C/2\C=CC(=O)C=C2O)C
5.000000	0.000000	0.000000	0.000000	0.000000	2.820400	Red	NO	3	C	NEG	0	0	1	0	5333417	C1=CC(=O)/C(=C/NNC(=O)C2=CC=NC=C2)/C=C1Cl
3.000000	0.000000	0.000000	0.000000	0.000000	3.725949	Blue	YES	4	1	NEG	0	0	1	0	5335142	COC1=CC=C/C(=C\NNC(=O)C(=O)N2CCCC2)/C1=O
6.000000	0.000000	0.000000	1.000000	0.000000	1.907654	Red	NO	5	A	POS	0	0	1	0	5335247	C1CCC2=C(C1)C\3=C(O2)C=CC(=O)/C3=C\NC4=CC=CC=C4O
7.000000	0.000000	0.000000	0.000000	0.000000	1.191403	Blue	YES	1	B	NEG	0	0	1	0	5338223	C1=CC=C2C(=C1)/C(=C/NNC(=O)CSC3=CC=CC=N3)/C=N2
2.000000	1.000000	0.000000	0.000000	0.000000	1.744783	Red	NO	2	C	NEG	0	0	1	0	5338969	COC1=CC(=C/C(=C\NC2=NC=NN2)/C1=O)Br
7.000000	0.000000	0.000000	0.000000	0.000000	0.058759	Green	YES	3	1	POS	0	0	1	0	5340140	CC1=CC2=C(C=C1)N=C(N2)/C(=C\C3=CC(=C(C=C3)N4CCCCC4)[N+](=O)[O-])/C#N
7.000000	0.000000	0.000000	0.000000	0.000000	1.652910	Red	NO	4	A	NEG	0	0	1	0	5341355	CC1=C(C=C(C=C1)N2C(=O)/C(=C\NC3=CC=C(C=C3)S(=O)(=O)NC4=NC=CN=C4OC)/C(=N2)C)C
8.000000	0.000000	0.000000	0.000000	0.000000	1.273100	Blue	YES	5	B	NEG	0	0	1	0	5341429	CCC1=NN=C(S1)NS(=O)(=O)C2=CC=C(C=C2)N/C=C\3/C(=NN(C3=O)C4=CC=C(C=C4)C)C
6.000000	0.000000	0.000000	0.000000	0.000000	0.226617	Red	NO	1	C	NEG	0	0	1	0	5341736	CC1=CC2=C(C=C1)N=C(N2)/C(=C\C3=CC=C(O3)[N+](=O)[O-])/C#N
6.000000	0.000000	0.000000	0.000000	0.000000	1.875491	Blue	YES	2	1	POS	0	0	1	0	5344561	CC1=CC=C(C=C1)N2C(=O)/C(=C/NCC3=CC=NC=C3)/C(=N2)C
8.000000	0.000000	0.000000	0.000000	0.000000	3.106266	Red	NO	3	A	NEG	0	0	1	0	5344792	COC1=CC=C/C(=C\NNC(=O)CSCC(=O)NC2=CC=CC=C2)/C1=O
9.000000	0.000000	0.000000	0.000000	0.000000	1.522363	Green	YES	4	B	POS	0	0	1	0	5346304	COC1=CC=CC(=C1OC)/C=C/C(=O)C2=CC(=CC=C2)[N+](=O)[O-]
12.000000	0.000000	0.000000	0.000000	0.000000	1.853943	Red	NO	5	C	POS	0	0	1	0	5348420	C1=CC=C(C=C1)C(C2=CC=CC=C2)C(=O)O/N=C(/C3=CC=NC=C3)\N
10.000000	0.000000	0.000000	0.000000	0.000000	1.244832	Blue	YES	1	1	POS	0	0	1	0	5348608	C1=CC=C2C=C(C=CC2=C1)OCC(=O)O/N=C(/C3=CC=CC=N3)\N
3.000000	0.000000	0.000000	6.000000	0.000000	3.210479	Red	NO	2	A	NEG	0	6	1	0	5351476	CC1(C2C(C3C(C(=O)/C(=C(/N)\O)/C(=O)C3(C(=O)C2=C(C4=C1C=CC=C4O)O)O)N(C)C)O)O
3.000000	0.000000	0.000000	5.000000	0.000000	3.880582	Blue	YES	3	B	NEG	0	5	1	0	5351869	CC1(C2CC3C(C(=O)/C(=C(/N)\O)/C(=O)C3(C(=O)C2=C(C4=C1C=CC=C4O)O)O)N(C)C)O
4.000000	0.000000	0.000000	0.000000	0.000000	1.422918	Red	NO	4	C	NEG	0	0	1	0	5353472	COC(=O)N=N/C=C/1\C=[N+](C2=CC=CC=C2N1O)[O-]
4.000000	0.000000	0.000000	3.000000	0.000000	4.716961	Green	YES	5	1	NEG	3	0	0	9	5361912	C[C@H]1C=CC=C(C(=O)NC2=C3C(=NC4(N3)CCN(CC4)CC(C)C)C5=C6C(=C(C(=C5C2=O)O)C)O[C@@](C6=O)(OC=C[C@@H]([C@H]([C@H]([C@@H]([C@@H]([C@@H]([C@H]1O)C)O)C)OC(=O)C)C)OC)C)C
6.000000	0.000000	0.000000	0.000000	0.000000	2.031873	Red	NO	1	A	NEG	0	0	1	0	5371318	C1=C/C(=C\NNC(=O)C2=CC=NC=C2)/C(=O)C=C1
6.000000	0.000000	0.000000	0.000000	0.000000	2.362357	Blue	YES	2	B	NEG	0	0	1	0	5381702	C1=CC=C\2C(=C1)C=CC(=O)/C2=C\NNC=O
4.000000	0.000000	0.000000	4.000000	0.000000	4.171881	Red	NO	3	C	NEG	3	0	1	9	5388984	C[C@H]1C=CC=C(C(=O)NC\2=C(C3=C(C(=C4C(=C3C(=O)/C2=C\NN5CCN(CC5)C)C(=O)[C@](O4)(OC=C[C@@H]([C@H]([C@H]([C@@H]([C@@H]([C@@H]([C@H]1O)C)O)C)OC(=O)C)C)OC)C)C)O)O)C
4.000000	0.000000	0.000000	0.000000	0.000000	2.672765	Blue	YES	4	1	POS	0	0	1	0	5389050	CN1C(=C(C=N1)N/C=C/2\C=CC=CC2=O)C(=O)N3CCOCC3
8.000000	0.000000	0.000000	1.000000	0.000000	1.082903	Red	NO	5	A	POS	0	0	1	0	5389081	C1=CC2=C(C=CC=N2)C(=C1)N/C=C/3\C=CC(=O)C=C3O
8.000000	0.000000	0.000000	1.000000	0.000000	1.954562	Green	YES	1	B	POS	0	0	1	0	5389237	C1=CC2=C(C=CC(=C2)N/C=C/3\C=CC(=O)C=C3O)N=C1
5.000000	0.000000	0.000000	0.000000	0.000000	1.025345	Red	NO	2	C	NEG	0	0	1	0	5389291	CN(/C=C\1/C=CC2=CC=CC(=O)C2=N1)O
7.000000	1.000000	0.000000	0.000000	0.000000	2.729424	Blue	YES	3	1	NEG	0	0	1	0	5389398	C1=CC=C(C=C1)CC2=C/C(=C\NCCNC(=O)C3=NON=C3N)/C(=O)C(=C2)Br
5.000000	0.000000	0.000000	1.000000	0.000000	2.021145	Red	NO	4	A	POS	0	1	1	0	5389872	CC1=C(N2C=CC=CC2=N1)/C(=C\3/C(N(C(=O)C3=O)CCN4CCOCC4)C5=CN=CC=C5)/O
8.000000	0.000000	0.000000	0.000000	0.000000	1.255690	Blue	YES	5	B	POS	0	0	1	0	5390022	CCOC1=CC(=O)/C(=C\2/C(=CN=C(N2)N)C3=CC=CC=C3)/C=C1
8.000000	0.000000	0.000000	0.000000	0.000000	2.813354	Red	NO	1	C	POS	0	2	1	0	5390089	C1CC(OC1)CN2C(C\3=C(C2=O)NN/C3=C/4\C=CC=CC4=O)C5=CC=C(C=C5)F
4.000000	0.000000	0.000000	0.000000	0.000000	2.157118	Green	YES	2	1	POS	0	0	1	0	5392745	CC1=CC(=O)N(C(=C1)C)N/C=C/2\C=C(C=C(C2=O)Cl)Cl
6.000000	1.000000	0.000000	0.000000	0.000000	1.183739	Red	NO	3	A	POS	0	0	1	0	5394052	CC1=CC=C(C=C1)N/C=C/2\C=C(C=C(C2=O)Cl)Br
5.000000	0.000000	0.000000	0.000000	0.000000	2.691495	Blue	YES	4	B	NEG	0	0	1	0	5397226	CC1=CC(=O)N(C(=C1)C)N/C=C/2\C=C(C=CC2=O)[N+](=O)[O-]
4.000000	0.000000	0.000000	0.000000	0.000000	2.385566	Red	NO	5	C	NEG	0	0	1	0	5397553	COC1=CC(=C/C(=C\NNC(=O)C2=CN=CC=C2)/C1=O)[N+](=O)[O-]
6.000000	0.000000	0.000000	0.000000	0.000000	2.043161	Blue	YES	1	1	NEG	0	0	1	0	5400518	C1=CC=NC(=C1)SCC(=O)NN/C=C/2\C=C(C=CC2=O)[N+](=O)[O-]
3.000000	0.000000	0.000000	1.000000	0.000000	2.990001	Red	NO	2	A	NEG	0	0	1	0	5401098	CC1=NON=C1C(=O)NN/C=C/2\C=CC(=O)C=C2O
7.000000	0.000000	0.000000	0.000000	0.000000	2.151420	Green	YES	3	B	NEG	0	0	1	0	5402268	COC1=CC=C/C(=C\NNC(=O)CN2C3=CC=CC=C3N=N2)/C1=O
7.000000	0.000000	0.000000	0.000000	0.000000	2.036269	Red	NO	4	C	NEG	0	0	1	0	5403695	C1=CC2=C(C(=C1)C(=O)NN/C=C/3\C=C(C=CC3=O)[N+](=O)[O-])NC=C2
4.000000	0.000000	0.000000	0.000000	0.000000	2.344201	Blue	YES	5	1	NEG	0	0	1	0	5404015	C1=CN=CC=C1C(=O)NN/C=C/2\C=C(C=C(C2=O)Cl)Cl
3.000000	0.000000	0.000000	0.000000	0.000000	2.615239	Red	NO	1	A	NEG	0	0	1	0	5404839	C1CC1C(=O)NN/C=C/2\C=C(C=CC2=O)[N+](=O)[O-]
8.000000	0.000000	0.000000	0.000000	0.000000	1.742460	Blue	YES	2	B	NEG	0	0	1	0	5404987	C1=CC=C2C(=C1)/C(=C/NNC(=O)C3=CC=C(C=C3)Cl)/C=N2
5.000000	0.000000	0.000000	0.000000	0.000000	2.113115	Red	NO	3	C	NEG	0	0	1	0	5409965	C1=CC(=CN=C1)C(=O)NN/C=C/2\C=C(C=CC2=O)Cl
2.000000	0.000000	0.000000	1.000000	0.000000	2.337214	Green	YES	4	1	NEG	0	0	1	0	5410765	CC1(OCCO1)CC(=O)NN/C=C/2\C=C(C(=O)C=C2O)[N+](=O)[O-]
9.000000	0.000000	0.000000	1.000000	0.000000	2.030811	Red	NO	5	A	POS	0	0	2	0	5418530	CCO/C(=C/1\C(=C\C2=CC=C(C=C2)C)\C(=O)C3=CC=CC=C3C1=O)/O
6.000000	0.000000	0.000000	0.000000	0.000000	2.448653	Blue	YES	1	B	NEG	0	0	1	0	5422717	CC1=CC(=C/C(=C\NN2C(=NC3=CC=CC=C3C2=O)C)/C1=O)[N+](=O)[O-]
4.000000	0.000000	0.000000	0.000000	0.000000	2.765970	Red	NO	2	C	NEG	0	0	1	0	5423332	CCOC1=CC=C/C(=C\NNC(=O)C2=NNC(=C2)C3CC3)/C1=O
5.000000	0.000000	0.000000	0.000000	0.000000	2.739947	Blue	YES	3	1	NEG	0	0	1	0	5423413	CC1=CC(=NN1CC(=O)NN/C=C/2\C=CC=CC2=O)[N+](=O)[O-]
11.000000	0.000000	0.000000	1.000000	0.000000	2.902020	Red	NO	4	A	NEG	0	0	1	0	5434187	C1=CC=C2C(=C1)C(C3=CC=CC=C3O2)C(=O)NN/C=C\4/C=CC(=O)C(=C4)O
7.000000	1.000000	0.000000	0.000000	0.000000	2.755662	Green	YES	5	B	NEG	0	0	1	0	5436804	C1=CC=C(C(=C1)C(=O)NN/C=C/2\C=C(C=CC2=O)Br)Cl
4.000000	1.000000	0.000000	0.000000	0.000000	2.862446	Red	NO	1	C	NEG	0	0	1	0	5438530	CCOC1=CC(=C/C(=C\NNC(=O)C2=CN=CC=C2)/C1=O)Br
5.000000	2.000000	0.000000	0.000000	0.000000	1.705345	Blue	YES	2	1	NEG	0	0	1	0	5439275	C1=CC2=C(C=C1N/C=C/3\C=C(C=C(C3=O)Br)Br)C=NN2
8.000000	1.000000	0.000000	0.000000	0.000000	2.472780	Red	NO	3	A	NEG	0	0	1	0	5439615	C1=CC(=CC(=C1)NC(=O)C2=CC=CO2)N/C=C/3\C=C(C=C(C3=O)Br)Cl
7.000000	2.000000	0.000000	0.000000	0.000000	1.225528	Blue	YES	4	B	POS	0	0	1	0	5456955	C1=CC2=C(C=CC=N2)C(=C1)N/C=C/3\C=C(C=C(C3=O)Br)Br
7.000000	2.000000	0.000000	0.000000	0.000000	1.660828	Red	NO	5	C	NEG	0	0	1	0	5457290	C1=CC=C(C=C1)CN/C=C/2\C=C(C=C(C2=O)Br)Br
4.000000	0.000000	0.000000	4.000000	0.000000	4.316306	Green	YES	1	1	NEG	0	0	4	9	5458213	C[C@H]1/C=C/C=C(\C(=O)NC\2=C(C3=C(C(=C4C(=C3C(=O)/C2=C\NN5CCN(CC5)C)C(=O)[C@](O4)(O/C=C/[C@@H]([C@H]([C@H]([C@@H]([C@@H]([C@@H]([C@H]1O)C)O)C)OC(=O)C)C)OC)C)C)O)O)/C
3.000000	0.000000	0.000000	0.000000	0.000000	3.102049	Red	NO	2	A	NEG	0	0	1	0	5472684	C1=CC(=O)/C(=C/NC2=CNC(=O)NC2=O)/C=C1[N+](=O)[O-]
4.000000	0.000000	0.000000	3.000000	0.000000	4.447822	Blue	YES	3	B	NEG	3	1	0	9	5482874	CCC(C)N1CCC2(CC1)NC3=C4C(=O)C5=C(C(=C6C(=C5C3=N2)C(=O)[C@](O6)(OC=C[C@@H]([C@H]([C@H]([C@@H]([C@@H]([C@@H]([C@H]([C@H](C=CC=C(C(=O)N4)C)C)O)C)O)C)OC(=O)C)C)OC)C)C)O
4.000000	0.000000	0.000000	0.000000	0.000000	1.874763	Red	NO	4	C	POS	0	0	1	0	5497568	CCN(CC)CCN1/C(=C/2\C=CC=CC2=O)/N=C(N1)C
4.000000	2.000000	0.000000	0.000000	0.000000	2.127537	Blue	YES	5	1	NEG	0	0	1	0	5499874	C1=CN=CC=C1C(=O)NN/C=C/2\C=C(C=C(C2=O)Br)Br
6.000000	1.000000	0.000000	0.000000	0.000000	1.584956	Red	NO	1	A	NEG	0	0	1	0	5512399	COC1=CC(=C/C(=C\NC2=CC=CC(=C2)C(F)(F)F)/C1=O)Br
12.000000	0.000000	0.000000	1.000000	0.000000	2.392952	Green	YES	2	B	POS	0	0	1	0	5515724	C1=CC=C(C=C1)OCC2=NC3=CC=CC=C3C(=O)N2N/C=C/4\C=CC(=O)C=C4O
4.000000	0.000000	0.000000	0.000000	0.000000	0.514803	Red	NO	3	C	POS	0	0	1	0	5523562	CN(C)C(=C(C#N)C#N)/C=C/NC1=C(C=C(C=C1)F)F
6.000000	2.000000	0.000000	0.000000	0.000000	1.143829	Blue	YES	4	1	NEG	0	0	1	0	5524647	C1=CC(=CC=C1CN/C=C/2\C=C(C=C(C2=O)Br)Br)F
12.000000	0.000000	0.000000	0.000000	0.000000	2.959731	Red	NO	5	A	NEG	0	0	1	0	5529021	C/C(=C\1/C=CC=CC1=O)/NNC(=O)C2=CC=C(C=C2)CN3CCC4=CC=CC=C4C3
0.000000	0.000000	0.000000	1.000000	0.000000	2.259096	Blue	YES	1	B	POS	0	0	1	0	5552247	CCN(CC)CCCN/C(=C/1\C(=O)C2=C(CCCC2)NC1=O)/O
10.000000	0.000000	0.000000	0.000000	0.000000	2.606078	Red	NO	2	C	NEG	0	0	1	0	5607869	C1=CC=C(C=C1)C(=O)/C=C\2/C(=O)OC3=CC=CC=C3N2
4.000000	0.000000	0.000000	0.000000	0.000000	2.419755	Green	YES	3	1	NEG	0	0	1	0	5608316	CC(C)(C)C(=O)/C=C\1/C(=O)OC2=C(N1)C=C(C=C2)Cl
5.000000	0.000000	0.000000	0.000000	0.000000	2.018033	Red	NO	4	A	NEG	0	0	1	0	5614610	CC(=O)/C=C\1/C(=O)OC2=CC=CC=C2N1
8.000000	0.000000	0.000000	1.000000	0.000000	1.557950	Blue	YES	5	B	NEG	0	0	2	0	5709813	C1=CC=C(C(=C1)N/N=C(\C#N)/N/N=C/2\C=CC=CC2=O)O
3.000000	0.000000	0.000000	0.000000	0.000000	1.140569	Red	NO	1	C	NEG	0	0	1	0	5720713	C1=CC(=O)/C(=C/NN2C(=NN=N2)N)/C=C1[N+](=O)[O-]
3.000000	0.000000	0.000000	1.000000	0.000000	1.056781	Blue	YES	2	1	NEG	0	0	1	0	5721041	C1=C/C(=C\NNC2=NC=CN=C2Cl)/C(=CC1=O)O
5.000000	1.000000	0.000000	0.000000	0.000000	2.033556	Red	NO	3	A	NEG	0	0	1	0	5721425	C1=CC(=O)/C(=C/NNC(=O)C2=CC=NC=C2)/C=C1Br
6.000000	0.000000	0.000000	0.000000	0.000000	1.161165	Green	YES	4	B	NEG	0	0	1	0	5722358	C1=CC=NC(=C1)NN/C=C/2\C=C(C=CC2=O)[N+](=O)[O-]
7.000000	0.000000	0.000000	1.000000	0.000000	1.095872	Red	NO	5	C	POS	0	0	1	0	5725993	CC1=NC2=CC=CC=C2N=C1NN/C=C/3\C=CC(=O)C=C3O
5.000000	0.000000	0.000000	0.000000	0.000000	0.635076	Blue	YES	1	1	NEG	0	0	1	0	5726593	CCCCC1=CC=C(C=C1)N/C(=N/C2=NC(=CC(=N2)C)C)/N
10.000000	0.000000	0.000000	0.000000	0.000000	1.508259	Red	NO	2	A	POS	0	0	1	0	5726614	CC1=C(C2=CC=CC=C2N1)/C=C/C3=NC(=O)C4=CC=CC=C4N3
4.000000	0.000000	0.000000	0.000000	0.000000	0.983466	Blue	YES	3	B	POS	0	0	1	0	5734740	CC1=CC(=C(C=C1)C)N/C(=N/C2=NC(=CC(=N2)C)C)/N
8.000000	0.000000	0.000000	0.000000	0.000000	1.934130	Red	NO	4	C	POS	0	0	1	0	5742491	CCN(CC)S(=O)(=O)C1=CC=C(C=C1)C(=O)/C(=C/2\NC3=CC=CC=C3N2C)/C#N
5.000000	0.000000	0.000000	0.000000	0.000000	2.994525	Green	YES	5	1	POS	0	1	1	0	5742553	CCOC(=O)C1CCCN(C1)CC(=O)/C(=C\2/NC(=CS2)C3=CC=CC=C3)/C#N
2.000000	2.000000	0.000000	0.000000	0.000000	2.232474	Red	NO	1	A	NEG	0	0	1	0	5751332	C1COCCN1CCC(=O)NN/C=C/2\C=C(C=C(C2=O)Br)Br
7.000000	0.000000	0.000000	0.000000	0.000000	3.444697	Blue	YES	2	B	NEG	0	1	1	0	5752711	CCC1=CC=C(C=C1)N2CC(CC2=O)C(=O)NN/C=C/3\C=C(C=CC3=O)[N+](=O)[O-]
3.000000	0.000000	0.000000	1.000000	0.000000	1.250781	Red	NO	3	C	POS	0	0	1	0	5759287	C1CCC(CC1)N/C=C/2\C=CC(=O)C=C2O
6.000000	0.000000	0.000000	0.000000	0.000000	1.591237	Blue	YES	4	1	POS	0	0	1	0	5761184	CC1=CC=C(C=C1)S(=O)(=O)N(C)N/C=C/2\C=C(C(=O)C(=C2)OC)[N+](=O)[O-]
9.000000	0.000000	0.000000	0.000000	0.000000	1.624164	Red	NO	5	A	NEG	0	0	1	0	5763704	C1=CC=C2C(=C1)C=C(O2)C(=O)NN/C=C/3\C=NC4=CC=CC=C43
6.000000	0.000000	0.000000	0.000000	0.000000	2.800207	Green	YES	1	B	NEG	0	0	1	0	5763832	C1=COC(=C1)/C=C/C(=O)NC(=S)NNC(=O)C2=CC=CO2
8.000000	0.000000	0.000000	1.000000	0.000000	2.709498	Red	NO	2	C	NEG	0	0	1	0	5763840	C1=CC=C(C(=C1)C(=O)NNC(=S)NC(=O)/C=C/C2=CC=CS2)O
10.000000	0.000000	0.000000	0.000000	0.000000	1.256609	Blue	YES	3	1	POS	0	0	1	0	5765586	C1=CC=C(C=C1)NC(=O)CN2C=C(C3=CC=CC=C32)/C=C\[N+](=O)[O-]
3.000000	0.000000	0.000000	0.000000	0.000000	1.423017	Red	NO	4	A	NEG	0	0	1	0	5767302	C1CC1NC(=O)/C(=C/C2=CC=CN2)/C#N
6.000000	0.000000	0.000000	1.000000	0.000000	2.526190	Blue	YES	5	B	POS	0	1	1	0	5768891	COCCN1C(/C(=C(/C2=CC(=CC=C2)OC)\O)/C(=O)C1=O)C3=CC=NC=C3
4.000000	0.000000	0.000000	0.000000	0.000000	1.004825	Red	NO	1	C	POS	0	1	1	0	5769461	CC1=CC2=NC(=O)/C(=C/3\NOC(=N3)C4CCCO4)/C=C2C=C1
11.000000	0.000000	0.000000	0.000000	0.000000	3.035499	Green	YES	2	1	POS	0	1	1	0	5770917	CC1=CC=CC=C1N(C(C2=CC=C(C=C2)F)C(=O)NC3CCCC3)C(=O)/C=C/C(=O)NC4=NOC(=C4)C
4.000000	0.000000	0.000000	0.000000	0.000000	1.408726	Red	NO	3	A	POS	0	0	1	0	5771345	CC1=NN=C(S1)NC(=O)CSC2=NN/C(=C/3\C=NC4=CC=CC=C43)/N2CCOC
8.000000	0.000000	0.000000	0.000000	0.000000	2.111175	Blue	YES	4	B	NEG	0	0	1	0	5784294	CC1=CC(=C(C=C1)OCC(=O)NN/C=C/2\C(=NN(C2=O)C3=CC=CC=C3)C)[N+](=O)[O-]
12.000000	0.000000	0.000000	2.000000	0.000000	1.723770	Red	NO	5	C	NEG	0	0	1	0	5811786	C1=CC=C(C=C1)C(=NN/C=C/2\C=CC(=O)C(=C2O)O)C3=CC=CC=C3
3.000000	1.000000	0.000000	0.000000	0.000000	2.240865	Blue	YES	1	1	NEG	0	0	1	0	5823572	C1CSC(=N1)SCC2=C(N=NN2C3=NON=C3N)C(=O)NN/C=C/4\C=C(C=CC4=O)Br
13.000000	0.000000	0.000000	1.000000	0.000000	2.099773	Red	NO	2	A	NEG	0	0	1	0	5830835	C1=CC=C(C=C1)C(C2=CC=CC=C2)(C(=O)NN/C=C/3\C=C(C=CC3=O)[N+](=O)[O-])O
4.000000	0.000000	0.000000	0.000000	0.000000	3.181760	Green	YES	3	B	NEG	0	0	1	0	5831921	C\1=CC(=O)C(=O)C(=O)/C1=C/NNC2=CC=C(NN2)Cl
7.000000	1.000000	0.000000	1.000000	0.000000	1.231525	Red	NO	4	C	NEG	0	0	1	0	5852959	C1=COC(=C1)C(=O)/C=C/C2=C(C=CC(=C2)Br)O
8.000000	0.000000	0.000000	0.000000	0.000000	3.217354	Blue	YES	5	1	POS	0	0	1	0	5862206	COC1=CC=C/C(=C\NNC(=O)CNC(=O)CCC2=CC=CC=C2)/C1=O
6.000000	0.000000	0.000000	0.000000	0.000000	1.520736	Red	NO	1	A	POS	0	0	1	0	5862903	C1=CC(=CC=C1/C=C/C(=O)NCCCN2C=CN=C2)Cl
8.000000	0.000000	0.000000	0.000000	0.000000	0.464403	Blue	YES	2	B	POS	0	0	1	0	5865031	CC\1=NC2=CC=CC=C2/C1=C/NNC3=NC4=CC=CC=C4N3
5.000000	2.000000	0.000000	1.000000	0.000000	2.309726	Red	NO	3	C	NEG	0	0	1	0	5874798	CC1=C(C=CC=C1N/C=C/2\C=C(C=C(C2=O)Br)Br)C(=O)O
5.000000	0.000000	0.000000	0.000000	0.000000	1.641759	Green	YES	4	1	POS	0	0	1	0	5882413	C1COCCN1C(=O)/C=C/C2=C(C=CC=C2Cl)F
4.000000	0.000000	0.000000	0.000000	0.000000	2.212450	Red	NO	5	A	NEG	0	0	1	0	5886720	C1CSC(SC1)C(=O)NN/C=C/2\C=CC=CC2=O
6.000000	0.000000	0.000000	0.000000	0.000000	1.906563	Blue	YES	1	B	NEG	0	0	1	0	5901566	C1=CC=C2C(=C1)N/C(=C(\C#N)/C(=O)C3=CC=CO3)/S2
1.000000	0.000000	0.000000	0.000000	0.000000	2.963117	Red	NO	2	C	POS	0	0	1	0	5905705	CC1=C(C(=NO1)C(=O)/C=C/N(C)C)C(=O)NC2=NC=CS2
6.000000	0.000000	0.000000	0.000000	0.000000	2.728931	Blue	YES	3	1	NEG	0	1	1	0	5910965	CC1=CC(=C/C(=C\NNC(=O)C2COC3=CC=CC=C3O2)/C1=O)[N+](=O)[O-]
5.000000	0.000000	0.000000	0.000000	0.000000	1.433734	Red	NO	4	A	POS	0	0	1	0	5912008	C1=C/C(=C/2\C=C(NN2)C(C(F)F)(F)F)/C(=O)C=C1
5.000000	0.000000	0.000000	0.000000	0.000000	2.511501	Green	YES	5	B	NEG	0	0	1	0	5918909	COC1=CC(=C/C(=C\NNC(=O)CSC2=CC=CC=N2)/C1=O)[N+](=O)[O-]
7.000000	0.000000	0.000000	0.000000	0.000000	1.581076	Red	NO	1	C	POS	0	0	1	0	5920157	C1=CC=C(C=C1)/C=C/C(=O)OCC2=CN=C(S2)Cl
3.000000	1.000000	0.000000	0.000000	0.000000	2.051235	Blue	YES	2	1	NEG	0	0	1	0	5923073	CCOC1=CC(=O)/C(=C/NNC(=O)C2=C(C=NN2)Br)/C=C1
6.000000	0.000000	0.000000	0.000000	0.000000	2.418016	Red	NO	3	A	NEG	0	0	1	0	5930517	CCN(CC)C1=CC(=O)/C(=C/NNC(=O)C2=CC3=C(C=C2)N=CN3)/C=C1
7.000000	0.000000	0.000000	0.000000	0.000000	2.525064	Blue	YES	4	B	NEG	0	0	1	0	5935837	C1=CC=C2C(=C1)N=C(S2)SCC(=O)NN/C=C/3\C=C(C=CC3=O)[N+](=O)[O-]
5.000000	0.000000	0.000000	0.000000	0.000000	0.181225	Red	NO	5	C	POS	0	0	1	0	5937184	C1=CC(=C(C=C1Cl)Cl)/C=C/C2=NC=CN2
8.000000	0.000000	0.000000	0.000000	0.000000	3.093787	Green	YES	1	1	POS	0	0	2	0	5938925	CCN1C2=CC=CC=C2/C(=N/NC(=O)CNC(=O)/C=C/C3=CC=CO3)/C1=O
8.000000	0.000000	0.000000	1.000000	0.000000	1.802655	Red	NO	2	A	NEG	0	0	1	0	5939329	C1=CC=C2C(=C1)/C(=C/NNC(=O)C3=CC(=CC=C3)O)/C=N2
12.000000	0.000000	0.000000	1.000000	0.000000	2.366184	Blue	YES	3	B	NEG	0	0	1	0	5941173	COC1=CC(=C/C(=C\NNC(=O)C(C2=CC=CC=C2)(C3=CC=CC=C3)O)/C1=O)[N+](=O)[O-]
7.000000	0.000000	0.000000	0.000000	0.000000	3.519210	Red	NO	4	C	NEG	0	1	1	0	5942246	COC1=CC=C(C=C1)N2CC(CC2=O)C(=O)NN/C=C/3\C=C(C=CC3=O)[N+](=O)[O-]
8.000000	0.000000	0.000000	0.000000	0.000000	1.921450	Blue	YES	5	1	POS	0	0	1	0	5945017	CC1=CC=C(C=C1)C\2=NN=C/C2=C\NN3C(=NC4=CC=CC=C4C3=O)C
9.000000	0.000000	0.000000	1.000000	0.000000	1.610510	Red	NO	1	A	POS	0	0	1	0	5975930	C1=CC(=CC=C1/C=C/C2=NC3=C(S2)C=C(C=C3)[N+](=O)[O-])OCC(=O)O
2.000000	0.000000	0.000000	0.000000	0.000000	2.289581	Green	YES	2	B	NEG	0	0	1	0	5997989	C1CC1C(=O)NN/C=C/2\C=C(C=C(C2=O)[N+](=O)[O-])Cl
8.000000	1.000000	0.000000	0.000000	0.000000	3.983521	Red	NO	3	C	NEG	0	1	1	0	6008297	C1C(CN(C1=O)CC(=O)NN/C=C/2\C=C(C=CC2=O)Br)C3=CC=CC=C3
6.000000	0.000000	0.000000	0.000000	0.000000	1.372227	Blue	YES	4	1	POS	0	0	1	0	6025708	CCN1CCN(CC1)C(=O)/C=C/C2=CC(=CC=C2)Cl
5.000000	2.000000	0.000000	1.000000	0.000000	2.019055	Red	NO	5	A	POS	0	0	1	0	6040337	CC1=C(C=C(C=C1)C(=O)O)N/C=C/2\C=C(C=C(C2=O)Br)Br
6.000000	0.000000	0.000000	0.000000	0.000000	3.685311	Blue	YES	1	B	POS	0	0	1	0	6063866	CC1(CC(=O)C(C(=O)C1)C(=O)/C=C/NCCC2=CC=CC=C2)C
3.000000	0.000000	0.000000	0.000000	0.000000	3.101162	Red	NO	2	C	NEG	0	1	1	0	6069571	C1CC(C(=O)NC1)C(=O)NN/C=C/2\C=C(C=CC2=O)[N+](=O)[O-]
9.000000	0.000000	0.000000	1.000000	0.000000	4.305923	Green	YES	3	1	POS	0	1	1	0	6084077	C1C(C(=O)N(C1=O)C2=CC=C(C=C2)C(=O)O)N3C(=O)/C(=C/C4=CC=C(C=C4)Cl)/SC3=S
11.000000	0.000000	0.000000	0.000000	0.000000	1.840612	Red	NO	4	A	NEG	0	0	1	0	6108700	C1CN=C(SC1)NC2=CC=C(C=C2)C(=O)/C=C/C3=CC=CC=C3
8.000000	0.000000	0.000000	1.000000	0.000000	1.672572	Blue	YES	5	B	NEG	0	0	1	0	6111305	C1=CC=C2C(=C1)/C(=C/NNC(=O)C3=CC=C(C=C3)O)/C=N2
6.000000	0.000000	0.000000	0.000000	0.000000	1.015722	Red	NO	1	C	NEG	0	0	1	0	6185683	C1COCCN1S(=O)(=O)C2=CC=C(C=C2)NC(=S)NN/C=C/3\C=C(C=C(C3=O)[N+](=O)[O-])Cl
8.000000	0.000000	0.000000	0.000000	0.000000	1.451423	Blue	YES	2	1	POS	0	0	1	0	6224254	C/C=C/C1=CC(=C(C=C1)OCC2=CC(=O)N3C=C(C=CC3=N2)C)OC
6.000000	0.000000	0.000000	0.000000	0.000000	2.410674	Red	NO	3	A	NEG	0	2	1	0	6225571	CC(C(=O)NC1CS(=O)(=O)C=C1)N2C(=O)/C(=C/C3=CC=C(C=C3)Cl)/SC2=S
5.000000	0.000000	0.000000	0.000000	0.000000	2.485863	Green	YES	4	B	NEG	0	2	1	0	6227285	CC(C(=O)NC1CCS(=O)(=O)C1)N2C(=O)/C(=C/C3=CC=C(C=C3)Cl)/SC2=S
4.000000	0.000000	0.000000	1.000000	0.000000	1.208247	Red	NO	5	C	POS	0	0	1	0	6235472	COC1=CC(=CC2=C1OCCO2)/C=C/C(=O)O
9.000000	0.000000	0.000000	1.000000	0.000000	1.588745	Blue	YES	1	1	POS	0	0	1	0	6236401	C1=CC=C(C(=C1)/C=C(\CCC(=O)O)/C2=NC3=CC=CC=C3S2)[N+](=O)[O-]
6.000000	0.000000	0.000000	2.000000	0.000000	1.073789	Red	NO	2	A	POS	0	0	1	0	6260687	CC1=CC(=CC=C1)NN/C=C/2\C=CC(=O)C(=C2O)O
6.000000	0.000000	0.000000	0.000000	0.000000	2.284359	Blue	YES	3	B	NEG	0	1	1	0	6263206	CC1=CC(=CC=C1)NC(C)C(=O)NN/C=C/2\C=C(C=C(C2=O)OC)[N+](=O)[O-]
3.000000	1.000000	1.000000	0.000000	0.000000	2.372902	Red	NO	4	C	NEG	0	0	1	0	6289422	CC(C)(C)C1=NN=C(N(C1=O)N)NN/C=C/2\C=C(C=CC2=O)Br
4.000000	0.000000	0.000000	0.000000	0.000000	2.935271	Green	YES	5	1	POS	0	0	1	0	6322970	C1CCN(C1)CC2=C(N=NN2C3=NON=C3N)C(=O)NN/C=C/4\C=CC=CC4=O
8.000000	0.000000	0.000000	1.000000	0.000000	1.076548	Red	NO	1	A	NEG	0	0	1	0	6324591	C1=CC=C(C=C1)CN/C=C/2\C=CC=C(C2=O)O
1.000000	0.000000	0.000000	1.000000	0.000000	3.754984	Blue	YES	2	B	NEG	1	0	0	2	6398970	C=CC1=C(N2[C@@H]([C@@H](C2=O)NC(=O)C(=NO)C3=CSC(=N3)N)SC1)C(=O)O
0.000000	0.000000	0.000000	4.000000	0.000000	1.192359	Red	NO	3	C	NEG	0	0	0	20	6473883	CC[C@@H]1[C@@]([C@H]2[C@H]([C@H]([C@@H](C[C@@]([C@@H]([C@H]([C@@H]([C@H](C(=O)O1)C)O[C@H]3C[C@@]([C@H]([C@@H](O3)C)O)(C)OC)C)O[C@H]4[C@@H]([C@H](C[C@H](O4)C)N(C)C)O)(C)O)C)N[C@H](O2)COCCOC)C)(C)O
11.000000	0.000000	0.000000	0.000000	0.000000	1.571553	Blue	YES	4	1	NEG	0	0	1	0	6496936	CC1=NC2=CC=CC=C2C(=C1C(=O)/C=C/C3=CC=CC=C3)N
2.000000	2.000000	0.000000	1.000000	0.000000	2.391781	Red	NO	5	A	NEG	0	0	1	0	6505842	CCC(CC)(C(=O)NN/C=C/1\C=C(C=C(C1=O)Br)Br)O
7.000000	0.000000	0.000000	0.000000	0.000000	3.463224	Green	YES	1	B	POS	0	0	1	0	6506827	CC1=CC(=CC=C1)OCC(=O)NCC(=O)NN/C=C/2\C=CC=C(C2=O)OC
4.000000	0.000000	0.000000	0.000000	0.000000	2.753581	Red	NO	2	C	NEG	0	0	1	0	6506954	C1=C/C(=C\NNC(=O)CN2C=NC=N2)/C(=O)C=C1
6.000000	0.000000	0.000000	2.000000	0.000000	4.395042	Blue	YES	3	1	NEG	0	0	2	0	6508451	C1=C/C(=C\NNC(=O)C(=O)NN/C=C\2/C(=CC(=O)C=C2)O)/C(=CC1=O)O
7.000000	0.000000	0.000000	0.000000	0.000000	2.121729	Red	NO	4	A	POS	0	1	1	0	6514500	C1C(OC2=CC=CC=C2O1)C(=O)NN/C=C/3\C=CC=C(C3=O)[N+](=O)[O-]
8.000000	0.000000	0.000000	0.000000	0.000000	0.121770	Blue	YES	5	B	NEG	0	0	1	0	6523294	CN1C2=CC=CC=C2N=C1NN/C=C/3\C=NC4=CC=CC=C43
10.000000	0.000000	0.000000	0.000000	0.000000	2.080511	Red	NO	1	C	NEG	0	0	1	0	6532827	C1=CC=C\2C(=C1)C=CC(=O)/C2=C\NNC3=NC4=CC=CC=C4C(=O)N3O
6.000000	0.000000	0.000000	0.000000	0.000000	3.850071	Green	YES	2	1	POS	0	0	1	0	6535326	CC1=CC(=C(C=C1)C)NC(=O)CCC(=O)NN/C=C/2\C=C(C=CC2=O)[N+](=O)[O-]
4.000000	0.000000	0.000000	0.000000	0.000000	2.640992	Red	NO	3	A	NEG	0	0	1	0	6537375	CC1=C(C=CO1)C(=O)NN/C=C/2\C=CC=C(C2=O)OC
8.000000	0.000000	0.000000	0.000000	0.000000	2.959669	Blue	YES	4	B	NEG	0	0	1	0	6538219	COC1=CC=C(C=C1)C(=O)NN/C=C\2/C(=O)C3=CC=CC=C3S2
6.000000	0.000000	0.000000	2.000000	0.000000	1.692653	Red	NO	5	C	POS	0	0	0	3	6671388	CCO[C@@H]1[C@H]([C@@H](C=C(O1)C(=O)O)C2=CC=CC=C2)CCCO
6.000000	0.000000	0.000000	0.000000	0.000000	2.024669	Blue	YES	1	1	POS	0	0	1	0	6884448	COC(=O)C1=CC=C(O1)CN2C3=CC=CC=C3/C(=N/NC(=S)N)/C2=O
6.000000	1.000000	0.000000	0.000000	0.000000	2.659160	Red	NO	2	A	POS	0	0	1	0	6888848	C=CCN1C2=C(C=C(C=C2)Br)/C(=N/NC(=O)C3=CN=CC=C3)/C1=O
6.000000	0.000000	0.000000	1.000000	0.000000	0.777212	Green	YES	3	B	NEG	0	0	0	1	6999736	COC1=C(C=C2[C@@H](NCCC2=C1)CC3=CC=C(C=C3)O)OC
4.000000	0.000000	0.000000	0.000000	0.000000	3.723518	Red	NO	4	C	POS	0	0	0	2	7091570	C[C@@H](C(=O)NC1CCCC1)N2C(=O)[C@@]3(C4=C(CCN3C2=O)C5=CC=CC=C5N4)C
4.000000	0.000000	0.000000	0.000000	0.000000	3.497950	Blue	YES	5	1	POS	0	0	0	2	7093331	CC(C)[C@@H](C(=O)NC1CCCC1)N2C(=O)[C@@]3(C4=C(CCN3C2=O)C5=CC=CC=C5N4)C
10.000000	1.000000	0.000000	1.000000	0.000000	2.357585	Red	NO	1	A	NEG	0	0	1	0	7314659	C1=CC=C(C=C1)/C=C/C(=O)C2=C(C(=O)C=CC(=C2)Br)O
2.000000	0.000000	0.000000	1.000000	0.000000	3.457036	Blue	YES	2	B	NEG	0	0	0	1	8022634	CCN1C=C(C(=O)C2=CC3=C(C=C21)OCO3)C(=O)N[C@@H](C(C)C)C(=O)O
2.000000	0.000000	0.000000	0.000000	0.000000	3.798722	Red	NO	3	C	NEG	0	0	0	1	8034020	CCN1C=C(C(=O)C2=CC3=C(C=C21)OCO3)C(=O)N[C@@H](C)C(=O)OC
10.000000	0.000000	0.000000	1.000000	0.000000	2.268943	Green	YES	4	1	NEG	0	0	1	0	8219205	C1=CC=C(C(=C1)/C=C/C(=O)C2=C(C(=O)C=CC=C2)O)Cl
6.000000	1.000000	0.000000	0.000000	0.000000	2.526304	Red	NO	5	A	POS	0	0	0	1	9548401	CC1=C([C@@H](NC(=O)N1CC2=CC=CO2)C3=CC=C(C=C3)Br)C(=O)OC
4.000000	1.000000	0.000000	0.000000	0.000000	2.477560	Blue	YES	1	B	POS	0	0	0	1	9548427	CC1=C([C@@H](NC(=O)N1CC2CC2)C3=CC=C(C=C3)Br)C(=O)OC
10.000000	0.000000	0.000000	0.000000	0.000000	3.954697	Red	NO	2	C	POS	0	0	0	4	9551740	CC1=CC=C(C=C1)N2C(=O)[C@@H]3[C@H]4C=CC=NN4[C@@H]([C@@H]3C2=O)C(=O)NC5=CC=C(C=C5)Cl
8.000000	0.000000	0.000000	0.000000	0.000000	0.804350	Blue	YES	3	1	NEG	0	0	2	0	9552079	C1=CC(=CC=C1N/C(=N/C(=NCCCCCCN=C(/N=C(/NC2=CC=C(C=C2)Cl)\N)N)N)/N)Cl
1.000000	0.000000	0.000000	0.000000	0.000000	0.932054	Red	NO	4	A	POS	0	0	1	0	9586264	CCN(CC)/C(=N/C1=NC(=CC(=N1)C)C)/N
6.000000	0.000000	0.000000	0.000000	0.000000	0.836006	Green	YES	5	B	NEG	0	0	1	0	9586346	C1=CC(=CN=C1)/C(=N/OS(=O)(=O)C2=CC=C(C=C2)Cl)/N
7.000000	0.000000	0.000000	0.000000	0.000000	0.296764	Red	NO	1	C	NEG	0	0	1	0	9586364	C1=CC=C(C=C1)S(=O)(=O)O/N=C(/C2=CN=CC=C2)\N
9.000000	0.000000	0.000000	0.000000	0.000000	0.231627	Blue	YES	2	1	NEG	0	0	1	0	9586376	C1=CC=C2C=C(C=CC2=C1)S(=O)(=O)O/N=C(/C3=CN=CC=C3)\N
9.000000	0.000000	0.000000	0.000000	0.000000	1.488789	Red	NO	3	A	POS	0	0	1	0	9586712	C1=CC=C2C=C(C=CC2=C1)C(=O)O/N=C(/C3=CN=CC=C3)\N
4.000000	0.000000	0.000000	0.000000	0.000000	1.259405	Blue	YES	4	B	POS	0	0	1	0	9587468	CC1=CC=CC(=C1)/C(=N/OC(=O)N2CCOCC2)/N
5.000000	0.000000	0.000000	0.000000	0.000000	1.427654	Red	NO	5	C	POS	0	0	1	0	9587524	C1COCCN1C(=O)O/N=C(/C2=CC=CC=C2)\N
11.000000	0.000000	0.000000	3.000000	0.000000	0.679140	Green	YES	1	1	NEG	0	0	0	2	11957300	COC1=C(C=C2[C@@H](NCCC2=C1)CC3=CC=C(C=C3)OC4=C(C=CC(=C4)C[C@H]5C6=CC(=C(C=C6CCN5)OC)O)O)O
6.000000	0.000000	0.000000	1.000000	0.000000	1.918580	Red	NO	2	A	NEG	0	0	1	0	12004479	C1=CC=C2C(=C1)NC(=N2)NN/C=C/3\C=C(C(=O)C=C3O)[N+](=O)[O-]
11.000000	0.000000	0.000000	0.000000	0.000000	2.585901	Blue	YES	3	B	NEG	0	0	1	0	12005575	C1=CC=C2C(=C1)C=CC=C2C(=O)NN/C=C\3/C(=O)C4=CC=CC=C4S3
7.000000	1.000000	0.000000	1.000000	0.000000	1.817853	Red	NO	4	C	NEG	0	0	1	0	14062042	C1=CC(=CC=C1N/N=C/2\C=CC(=O)C=C2O)Br
6.000000	0.000000	0.000000	0.000000	0.000000	2.095947	Blue	YES	5	1	NEG	0	1	2	0	15876402	CC(CN/C=C/1\C=CC=C(C1=O)OC)N/C=C/2\C=CC=C(C2=O)OC
4.000000	0.000000	0.000000	0.000000	0.000000	3.356057	Red	NO	1	A	POS	0	1	1	0	15945724	COC1=CC=C(C=C1)N/C=C\2/C(=O)NC(=O)N(C2=O)CC3CCCO3
13.000000	0.000000	0.000000	0.000000	0.000000	2.997748	Green	YES	2	B	NEG	0	0	1	0	16188128	CCN1CCN(CC1)CCNC(=O)C2=CC3=C(C=C2)S/C(=C\C4=CC=CC=C4)/C(=O)N3CC5=CC=C(C=C5)F
13.000000	0.000000	0.000000	0.000000	0.000000	2.146501	Red	NO	3	C	POS	0	0	1	0	16189324	CCN1CCN(CC1)CCCNC(=O)C2=CC=C(C=C2)/C=C/3\C(=O)N(C4=CC=CC=C4S3)CC5=CC=CC=C5F
13.000000	0.000000	0.000000	0.000000	0.000000	2.416768	Blue	YES	4	1	NEG	0	0	1	0	16189332	CCN1CCN(CC1)CCNC(=O)C2=CC=C(C=C2)/C=C/3\C(=O)N(C4=CC=CC=C4S3)CC5=CC(=CC=C5)Cl
13.000000	0.000000	0.000000	0.000000	0.000000	2.066839	Red	NO	5	A	POS	0	0	1	0	16189474	CCN1CCN(CC1)CCNC(=O)C2=CC=C(C=C2)/C=C/3\C(=O)N(C4=CC=CC=C4S3)CC5=CC=CC(=C5)C
3.000000	0.000000	0.000000	0.000000	0.000000	1.086149	Blue	YES	1	B	POS	0	0	0	3	16190520	CC1=CC(=C(C(=C1)N2C=CC=N2)[C@@H]3C[C@H]4CN(C(=O)[C@@]45N3CCC5)C6CCCC6)C
10.000000	0.000000	0.000000	0.000000	0.000000	3.895500	Red	NO	2	C	NEG	0	0	1	0	16194548	CC1=CC=CC=C1C(=O)NC2=CC=CC(=C2)C(=O)NN/C=C/3\C=C(C=C(C3=O)[N+](=O)[O-])Cl
4.000000	0.000000	0.000000	0.000000	0.000000	0.988637	Green	YES	3	1	NEG	0	0	2	0	16195290	CC1=CC2=C(C=C1)N/C(=C(/C=C(/[N+](=O)[O-])\Cl)\[N+](=O)[O-])/N2
12.000000	1.000000	0.000000	1.000000	0.000000	1.648082	Red	NO	4	A	NEG	0	0	0	2	16195707	CC1=C(C=C(C=C1)C(=O)NCCN2[C@@H](CN3C2=NC[C@H]3CC4=CC=CC=C4)CC5=CC=C(C=C5)O)Br
6.000000	0.000000	0.000000	1.000000	0.000000	3.128515	Blue	YES	5	B	POS	0	1	0	1	16399758	CC1=C(C(=O)OC2=C1C=CC(=C2C)OC(C)C(=O)N[C@@H](CC3=CNC4=CC=CC=C43)C(=O)O)C
8.000000	0.000000	0.000000	0.000000	0.000000	2.296382	Red	NO	1	C	POS	0	1	0	1	16399863	COCCN1CC(=O)N2[C@H](C1=O)CC3=C(C2C4=CC(=CC=C4)OC)NC5=CC=CC=C35
7.000000	0.000000	0.000000	0.000000	0.000000	1.231700	Blue	YES	2	1	POS	0	0	1	0	16682517	CCN(CC)CCOC(=O)C1=CC=C(C=C1)N/C=C(/C#N)\C2=NC(=CS2)C3=CC(=C(C=C3)OC)OC
5.000000	0.000000	0.000000	0.000000	0.000000	0.670732	Red	NO	3	A	NEG	0	0	0	1	16682572	C1CCC(CC1)CCCCN2[C@H](CN=C2N)CC3=CC=CC=C3
0.000000	0.000000	0.000000	0.000000	0.000000	0.681099	Green	YES	4	B	NEG	0	0	0	1	16682598	C1[C@@H](N(C(=N1)N)CCC23CC4CC(C2)CC(C4)C3)CCCCN
3.000000	0.000000	0.000000	0.000000	0.000000	0.438846	Red	NO	5	C	NEG	0	0	0	1	16682602	C1CCC(CC1)C[C@H]2CN=C(N2CCC3=CC(=CC(=C3)C(F)(F)F)C(F)(F)F)N
7.000000	0.000000	0.000000	1.000000	0.000000	0.523995	Blue	YES	1	1	NEG	0	0	0	1	16682604	C1[C@H](N(C(=N1)N)CCC2=CC(=CC(=C2)C(F)(F)F)C(F)(F)F)CC3=CC=C(C=C3)O
11.000000	0.000000	0.000000	1.000000	0.000000	0.112070	Red	NO	2	A	POS	0	0	0	1	16682608	C1[C@@H](N(C(=N1)N)CCC2=CC=CC3=CC=CC=C32)CC4=CC=C(C=C4)O
4.000000	0.000000	0.000000	1.000000	0.000000	0.540893	Blue	YES	3	B	NEG	0	0	0	1	16682609	C1[C@@H](N(C(=N1)N)CCC23CC4CC(C2)CC(C4)C3)CC5=CC=C(C=C5)O
4.000000	0.000000	0.000000	1.000000	0.000000	0.949939	Red	NO	4	C	NEG	0	0	0	1	16682610	C1CCC(CC1)CCCCN2[C@H](CN=C2N)CC3=CC=C(C=C3)O
5.000000	0.000000	0.000000	0.000000	0.000000	0.755777	Green	YES	5	1	NEG	0	0	0	1	16682613	C1CCC(CC1)CCCCN2[C@H](CN=C2N)C3=CC=CC=C3
8.000000	0.000000	0.000000	0.000000	0.000000	0.096154	Red	NO	1	A	NEG	0	0	0	1	16682614	C1[C@@H](N(C(=N1)N)CCC2=CC(=CC(=C2)C(F)(F)F)C(F)(F)F)C3=CC=CC=C3
4.000000	0.000000	0.000000	1.000000	0.000000	0.516501	Blue	YES	2	B	NEG	0	0	0	1	16682618	C1CCC(CC1)CCCCN2[C@@H](CN=C2N)CC3=CC=C(C=C3)O
6.000000	0.000000	0.000000	1.000000	0.000000	1.715365	Red	NO	3	C	POS	0	0	0	1	16682624	C[C@@H](CO)NC(=O)C1=CC2=NN3C4=C(COC3=C2C=C1)C=C(C=C4)Cl
6.000000	0.000000	0.000000	2.000000	0.000000	2.257261	Blue	YES	4	1	POS	0	0	1	0	16682691	C1=CC=C2C(=C1)C(=O)/C(=C(\NC3=C(C=CC=N3)O)/O)/C(=O)N2
3.000000	1.000000	0.000000	0.000000	0.000000	2.894897	Red	NO	5	A	NEG	0	0	1	0	16682701	COC1=C/C(=C/NNC(=O)C2=CC(=CN=C2)Br)/C=C(C1=O)[N+](=O)[O-]
12.000000	1.000000	0.000000	0.000000	0.000000	1.460941	Green	YES	1	B	NEG	0	0	0	2	16745333	CC1=C(C=C(C=C1)C(=O)NCCN2[C@H](CN3C2=NC[C@H]3CC4=CC=CC=C4)CC5=CC=C(C=C5)OC)Br
0.000000	0.000000	0.000000	0.000000	0.000000	3.703231	Red	NO	2	C	NEG	0	3	0	1	16746586	CCCNC1=C(C(=O)C2=C(C1=O)C([C@]3(N2CC4C3N4)OC)COC(=O)N)C
6.000000	0.000000	0.000000	0.000000	0.000000	2.404163	Blue	YES	3	1	NEG	0	2	1	0	17578650	CC(C(=O)NC1CS(=O)(=O)C=C1)N2C(=O)/C(=C/C3=CC(=CC=C3)Cl)/SC2=S
4.000000	0.000000	0.000000	0.000000	0.000000	2.995133	Red	NO	4	A	POS	0	1	0	2	17581880	C[C@H](C(=O)NCC1CCCO1)NC(=O)[C@@H]2CC3=CC=CC=C3CN2
4.000000	0.000000	0.000000	1.000000	0.000000	0.782816	Blue	YES	5	B	NEG	0	0	0	1	23641130	C1CCC(CC1)CCCCN2CCNC[C@@H]2CC3=CC=C(C=C3)O
4.000000	0.000000	0.000000	1.000000	0.000000	0.573440	Red	NO	1	C	NEG	0	0	0	1	23641140	C1CCC(CC1)CCCCN2CCNC[C@H]2CC3=CC=C(C=C3)O
4.000000	0.000000	0.000000	1.000000	0.000000	0.144765	Green	YES	2	1	NEG	0	0	0	1	23641152	C1CN([C@@H](CN1)CC2=CC=C(C=C2)O)CCC34CC5CC(C3)CC(C5)C4
0.000000	0.000000	0.000000	3.000000	0.000000	1.441183	Red	NO	3	A	NEG	0	1	0	3	23760136	C1=NC(=NC(=O)N1C2[C@@H]([C@@H]([C@H](O2)CO)O)O)N
6.000000	0.000000	0.000000	0.000000	0.000000	1.029385	Blue	YES	4	B	NEG	1	0	1	0	24761426	C1=CSC(=C1)C(=O)NN=C/C=C/C2=CC=C(O2)[N+](=O)[O-]
13.000000	0.000000	0.000000	0.000000	0.000000	1.595164	Red	NO	5	C	NEG	0	0	0	1	24789248	CC1=C([C@@H](N=C(N1CC2=CC=CC=C2)NCC3=CC(=CC=C3)C(F)(F)F)C4=CC(=CC=C4)F)C(=O)OC
6.000000	0.000000	0.000000	1.000000	0.000000	2.881818	Blue	YES	1	1	NEG	0	0	1	0	24792260	CC1=C(C=C(C=C1)N2C(=O)/C(=C\C3=CC(=C(C(=C3)OC)O)[N+](=O)[O-])/C(=O)N2)Cl
11.000000	0.000000	0.000000	0.000000	0.000000	0.180424	Red	NO	2	A	NEG	0	0	0	3	24792586	CC[C@@H](C)[C@H](CNC)NC[C@@H](CC1=CC=CC2=CC=CC=C21)NCCC3=CC(=CC=C3)C(F)(F)F
3.000000	0.000000	0.000000	0.000000	0.000000	0.510172	Green	YES	3	B	POS	0	0	0	3	24792588	CCC[C@H](CN[C@@H](CNC)[C@H](C)CC)NCCC1=CC(=CC(=C1)C(F)(F)F)C(F)(F)F
5.000000	0.000000	0.000000	0.000000	0.000000	0.482458	Red	NO	4	C	NEG	0	0	0	2	24792594	CNC[C@H](CC1CCCCC1)NC[C@H](CC2=CC=CC=C2)NCCC34CC5CC(C3)CC(C5)C4
4.000000	0.000000	0.000000	0.000000	0.000000	0.404915	Blue	YES	5	1	POS	0	0	0	2	24792600	CC(C)C[C@@H](CN[C@H](CC1CCCCC1)CNC)NCCC2=CC(=CC=C2)C(F)(F)F
10.000000	0.000000	0.000000	0.000000	0.000000	0.710460	Red	NO	1	A	NEG	0	0	0	2	24793492	CNC[C@@H](CC1=CC=CC=C1)NC[C@@H](CC2CCCCC2)NCCCC3=CC=CC=C3
10.000000	0.000000	0.000000	0.000000	0.000000	0.936670	Blue	YES	2	B	POS	0	0	0	3	24793498	CC[C@H](C)[C@@H](CN[C@H](C)CNC)NCCC(C1=CC=CC=C1)C2=CC=CC=C2
4.000000	0.000000	0.000000	0.000000	0.000000	0.705393	Red	NO	3	C	NEG	0	0	0	4	24793500	CC[C@@H](C)[C@H](CN[C@H](CNC)C(C)C)NC[C@@H](C)C1=CC=C(C=C1)CC(C)C
16.000000	0.000000	0.000000	0.000000	0.000000	0.472499	Green	YES	4	1	NEG	0	0	0	2	24793742	CC1=CC=C(C=C1)CCN[C@H](CC2=CC=CC3=CC=CC=C32)CN[C@@H](CC4=CC=CC=C4)CNC
8.000000	0.000000	0.000000	0.000000	0.000000	2.961977	Red	NO	5	A	POS	0	0	1	0	24816540	CN1C2=C(C=CC(=C2)C(=O)N3CCCC3)S/C(=C\C4=CC(=CC=C4)Cl)/C1=O
0.000000	0.000000	0.000000	0.000000	0.000000	4.330728	Blue	YES	1	B	NEG	0	0	0	4	24978566	CC[C@H](C)CC1=CN(N=N1)[C@@H](CCCCN)C(=O)NCCCCCCCCCCC(=O)N2CCN(CC2)C3=NC(=NC(=N3)NCCOCCOCCOCC#C)N4CCN(CC4)C(=O)CCCCCCCCCCNC(=O)[C@H](CCCN=C(N)N)N5C=C(N=N5)C[C@@H](C)CC
0.000000	0.000000	0.000000	0.000000	0.000000	4.745613	Red	NO	2	C	NEG	0	0	0	3	24978568	CC[C@H](C)CC1=CN(N=N1)[C@@H](CCCN=C(N)N)C(=O)NCCCCCCCCCCC(=O)N2CCN(CC2)C3=NC(=NC(=N3)N4CCN(CC4)C(=O)CCCCCCCCCCNC(=O)[C@H](CCCCN)N5C=C(N=N5)C)NCCOCCOCCOCC#C
0.000000	0.000000	0.000000	1.000000	0.000000	4.658485	Blue	YES	3	1	NEG	0	0	0	3	24978572	CC[C@H](C)CC1=CN(N=N1)[C@@H](CCCN=C(N)N)C(=O)NCCCCCCCCCCC(=O)N2CCN(CC2)C3=NC(=NC(=N3)N4CCN(CC4)C(=O)CCCCCCCCCCNC(=O)[C@H](CCCCN)N5C=C(N=N5)CCO)NCCOCCOCCOCC#C
0.000000	0.000000	0.000000	1.000000	0.000000	4.761609	Red	NO	4	A	NEG	0	0	0	3	24978572	CC[C@H](C)CC1=CN(N=N1)[C@@H](CCCN=C(N)N)C(=O)NCCCCCCCCCCC(=O)N2CCN(CC2)C3=NC(=NC(=N3)N4CCN(CC4)C(=O)CCCCCCCCCCNC(=O)CN5C=C(N=N5)C[C@@H](C)O)NCCOCCOCCOCC#C
0.000000	0.000000	0.000000	0.000000	0.000000	4.852073	Green	YES	5	B	NEG	0	0	0	2	24978584	CC[C@H](C)[C@@H](C(=O)NCCCCCCCCCCC(=O)N1CCN(CC1)C2=NC(=NC(=N2)N3CCN(CC3)C(=O)CCCCCCCCCCNC(=O)CN4C=C(N=N4)CCCCCN)NCCOCCOCCOCC#C)N5C=C(N=N5)CCCCCN
0.000000	0.000000	0.000000	1.000000	0.000000	4.224999	Red	NO	1	C	NEG	0	0	0	4	24978588	CC[C@H](C)[C@@H](C(=O)NCCCCCCCCCCC(=O)N1CCN(CC1)C2=NC(=NC(=N2)NCCOCCOCCOCC#C)N3CCN(CC3)C(=O)CCCCCCCCCCNC(=O)[C@@H]([C@H](C)O)N4C=C(N=N4)C)N5C=C(N=N5)CCCCN=C(N)N
0.000000	0.000000	0.000000	1.000000	0.000000	4.621249	Blue	YES	2	1	POS	0	0	0	2	24978590	CC1=CN(N=N1)[C@H]([C@H](C)O)C(=O)NCCCCCCCCCCC(=O)N2CCN(CC2)C3=NC(=NC(=N3)N4CCN(CC4)C(=O)CCCCCCCCCCNC(=O)CN5C=C(N=N5)CCCCCN)NCCOCCOCCOCC#C
0.000000	0.000000	0.000000	1.000000	0.000000	4.402724	Red	NO	3	A	NEG	0	0	0	3	24978594	CC[C@H](C)[C@@H](C(=O)NCCCCCCCCCCC(=O)N1CCN(CC1)C2=NC(=NC(=N2)N3CCN(CC3)C(=O)CCCCCCCCCCNC(=O)[C@@H](CCSC)N4C=C(N=N4)CCO)NCCOCCOCCOCC#C)N5C=C(N=N5)CCCCCN
0.000000	0.000000	0.000000	0.000000	0.000000	4.666972	Blue	YES	4	B	NEG	0	0	0	2	24978600	CC[C@H](C)[C@@H](C(=O)NCCCCCCCCCCC(=O)N1CCN(CC1)C2=NC(=NC(=N2)N3CCN(CC3)C(=O)CCCCCCCCCCNC(=O)CN4C=C(N=N4)CCCCCN)NCCOCCOCCOCC#C)N5C=C(N=N5)CCCCN=C(N)N
4.000000	0.000000	0.000000	6.000000	0.000000	4.977234	Red	NO	5	C	NEG	0	2	0	6	24978608	CC1=CC(=C2C(=C1)C(=O)C34[C@H]5[C@H]6[C@@H]([C@@H]3C(=O)C7=C(C8=C(C=C(C=C8C(=O)C67[C@H]([C@H]5O)C(=O)C4=C2O)C)O)O)O)O
0.000000	0.000000	0.000000	1.000000	0.000000	4.634831	Green	YES	1	1	NEG	0	0	0	3	24981564	CC[C@H](C)CC1=CN(N=N1)[C@@H](CCCN=C(N)N)C(=O)NCCCCCCCCCCC(=O)N2CCN(CC2)C3=NC(=NC(=N3)NCCOCCOCCOCC#C)N4CCN(CC4)C(=O)CCCCCCCCCCNC(=O)[C@H](CO)N5C=C(N=N5)CCCSC
0.000000	0.000000	0.000000	1.000000	0.000000	4.011606	Red	NO	2	A	NEG	0	0	0	4	24983040	CC[C@H](C)[C@@H](C(=O)NCCCCCCCCCCC(=O)N1CCN(CC1)C2=NC(=NC(=N2)NCCOCCOCCOCC#C)N3CCN(CC3)C(=O)CCCCCCCCCCNC(=O)[C@@H]([C@H](C)O)N4C=C(N=N4)C)N5C=C(N=N5)CCCCCN
0.000000	0.000000	0.000000	1.000000	0.000000	4.464549	Blue	YES	3	B	POS	0	0	0	3	24983076	CC[C@H](C)[C@@H](C(=O)NCCCCCCCCCCC(=O)N1CCN(CC1)C2=NC(=NC(=N2)N3CCN(CC3)C(=O)CCCCCCCCCCNC(=O)[C@@H](CCSC)N4C=C(N=N4)CCO)NCCOCCOCCOCC#C)N5C=C(N=N5)CCCCN=C(N)N
0.000000	0.000000	0.000000	1.000000	0.000000	4.711576	Red	NO	4	C	NEG	0	0	0	3	24983084	CC[C@H](C)CC1=CN(N=N1)[C@@H](CCCCN)C(=O)NCCCCCCCCCCC(=O)N2CCN(CC2)C3=NC(=NC(=N3)N4CCN(CC4)C(=O)CCCCCCCCCCNC(=O)[C@H](CCCCN)N5C=C(N=N5)CCO)NCCOCCOCCOCC#C
0.000000	0.000000	0.000000	2.000000	0.000000	4.883221	Blue	YES	5	1	POS	0	0	0	2	24983166	C#CCOCCOCCOCCNC1=NC(=NC(=N1)N2CCN(CC2)C(=O)CCCCCCCCCCNC(=O)[C@H](CCCCN)N3C=C(N=N3)CCO)N4CCN(CC4)C(=O)CCCCCCCCCCNC(=O)[C@H](CCCCN)N5C=C(N=N5)CCO
0.000000	0.000000	0.000000	1.000000	0.000000	4.650085	Red	NO	1	A	NEG	0	0	0	3	24983196	CC[C@H](C)[C@@H](C(=O)NCCCCCCCCCCC(=O)N1CCN(CC1)C2=NC(=NC(=N2)N3CCN(CC3)C(=O)CCCCCCCCCCNC(=O)[C@H](CO)N4C=C(N=N4)CCCCCN)NCCOCCOCCOCC#C)N5C=C(N=N5)CCCCN=C(N)N
0.000000	0.000000	0.000000	0.000000	0.000000	4.816070	Green	YES	2	B	NEG	0	0	0	4	24983198	CC[C@H](C)[C@@H](C(=O)NCCCCCCCCCCC(=O)N1CCN(CC1)C2=NC(=NC(=N2)NCCOCCOCCOCC#C)N3CCN(CC3)C(=O)CCCCCCCCCCNC(=O)[C@H]([C@@H](C)CC)N4C=C(N=N4)CCCCN=C(N)N)N5C=C(N=N5)CCCCCN
0.000000	0.000000	0.000000	1.000000	0.000000	4.017138	Red	NO	3	C	NEG	0	0	0	3	25161400	CC[C@H](C)CC1=CN(N=N1)[C@@H](CCCN=C(N)N)C(=O)NCCCCCCCCCCC(=O)N2CCN(CC2)C3=NC(=NC(=N3)NCCOCCOCCOCC#C)N4CCN(CC4)C(=O)CCCCCCCCCCNC(=O)[C@H](CO)N5C=C(N=N5)CCCCCN
2.000000	0.000000	0.000000	4.000000	0.000000	1.943230	Blue	YES	4	1	POS	0	0	0	8	25162924	C1=CC(=C[N+](=C1)[C@@H]2[C@H]([C@H]([C@@H](O2)COP(=O)([O-])OP(=O)(O)OC[C@@H]3[C@H]([C@H]([C@@H](O3)N4C=NC5=C4N=CN=C5N)O)O)O)O)C(=O)N
0.000000	0.000000	0.000000	1.000000	0.000000	4.729464	Red	NO	5	A	NEG	0	0	0	2	25162990	CC1=CN(N=N1)[C@@H](CCCCN)C(=O)NCCCCCCCCCCC(=O)N2CCN(CC2)C3=NC(=NC(=N3)NCCOCCOCCOCC#C)N4CCN(CC4)C(=O)CCCCCCCCCCNC(=O)[C@H](CO)N5C=C(N=N5)CCCSC
0.000000	0.000000	0.000000	0.000000	0.000000	4.606444	Blue	YES	1	B	NEG	0	0	0	3	25162996	CC[C@H](C)[C@@H](C(=O)NCCCCCCCCCCC(=O)N1CCN(CC1)C2=NC(=NC(=N2)N3CCN(CC3)C(=O)CCCCCCCCCCNC(=O)[C@H](CCCCN)N4C=C(N=N4)C)NCCOCCOCCOCC#C)N5C=C(N=N5)CCCCN=C(N)N
0.000000	0.000000	0.000000	0.000000	0.000000	4.905323	Red	NO	2	C	NEG	0	0	0	3	25162996	CC[C@@H](C)[C@H](C(=O)NCCCCCCCCCCC(=O)N1CCN(CC1)C2=NC(=NC(=N2)N3CCN(CC3)C(=O)CCCCCCCCCCNC(=O)[C@H](CCCCN)N4C=C(N=N4)C)NCCOCCOCCOCC#C)N5C=C(N=N5)CCCCCN
0.000000	0.000000	0.000000	1.000000	0.000000	4.884680	Green	YES	3	1	NEG	0	0	0	3	25163000	CC[C@@H](C)[C@H](C(=O)NCCCCCCCCCCC(=O)N1CCN(CC1)C2=NC(=NC(=N2)N3CCN(CC3)C(=O)CCCCCCCCCCNC(=O)CN4C=C(N=N4)C[C@@H](C)O)NCCOCCOCCOCC#C)N5C=C(N=N5)CCCCCN
0.000000	0.000000	0.000000	1.000000	0.000000	4.100457	Red	NO	4	A	NEG	0	0	0	4	25163006	CC[C@H](C)CC1=CN(N=N1)[C@@H](CCCCN)C(=O)NCCCCCCCCCCC(=O)N2CCN(CC2)C3=NC(=NC(=N3)NCCOCCOCCOCC#C)N4CCN(CC4)C(=O)CCCCCCCCCCNC(=O)[C@@H]([C@H](C)O)N5C=C(N=N5)C
4.000000	0.000000	0.000000	3.000000	0.000000	0.815621	Blue	YES	5	B	POS	0	0	0	4	25163888	C1[C@@H](O[C@]2(CC3=CC=CC=C3CO2)[C@@H]([C@H]1O)O)CCO
