# Supplementary material for: AZOrange - High performance open source machine learning for QSAR modeling in a graphical programming environment
Source: J Cheminform. 2011 Jul 28;3:28. doi: 10.1186/1758-2946-3-28 (PMC3158423; doi:10.1186/1758-2946-3-28)
Supplement: Additional file 1 — The AZOrange source code. A zipped version of the AZOrange source code is provided. This version corresponds to the "chemistryCentral" tag in the git repository. [file 1758-2946-3-28-S1.ZIP › AZCompTox-AZOrange-528dda1/tests/source/data/DupAndSameVars.tab]

SEIMLS_1	MNOLAME	number	ACDC	MNOLAME	MNOLAME	window	SEIMLS_1	MNOLAME	nonSel	winter	bio	specif	SEIMLS_1	MNOLAME	Activity
d	c	c	c	c	c	c	d	c	c	c	c	c	c	c	d
															c
1	3	5	4	2	9	6	1	5	17	5	3	5	7	8	Normal
2	4	5	7	3	2	1	2	7	36	4	6	8	6	4	Normal
3	7	9	6	4	2	5	3	5	63	2	5	8	8	65	Regular
4	7	9	6	3	7	9	4	3	87	9	65	34	45	7	Extra
5	7	9	54	3	6	8	5	3	5	7	8	6	5	67	Normal
6	6	9	7	4	34	3	6	7	7	4	7	90	0	9	Extra
7	3	5	4	2	9	6	7	5	7	5	3	5	7	8	Normal
8	4	5	7	3	2	1	8	7	46	4	6	8	6	4	Normal
9	7	9	6	4	2	5	9	5	3	2	5	8	8	65	Regular
0	7	9	6	3	7	9	0	3	77	9	65	34	45	7	Extra
1	7	9	54	3	6	8	1	3	5	7	8	6	5	67	Normal
2	6	9	7	4	34	3	2	7	77	4	7	90	0	9	Extra
