# Supplementary material for: AZOrange - High performance open source machine learning for QSAR modeling in a graphical programming environment
Source: J Cheminform. 2011 Jul 28;3:28. doi: 10.1186/1758-2946-3-28 (PMC3158423; doi:10.1186/1758-2946-3-28)
Supplement: Additional file 1 — The AZOrange source code. A zipped version of the AZOrange source code is provided. This version corresponds to the "chemistryCentral" tag in the git repository. [file 1758-2946-3-28-S1.ZIP › AZCompTox-AZOrange-528dda1/tests/source/data/baseData.txt]

m#smiles	m#cid	m#atomDef	m#bondDef	m#atomUdef	m#bondUdef	c#activity	[Br]([C])	[C](=[C])	[C](=[C][N])	[C](=[C][N][Cl])	[C](=[C][N][N])	[C](=[C][N][O])	[C](=[C][N][S])	[C](=[C][O])	[C](=[C][O][O])	[C](=[C][S])	[C](=[C][S][S])	[C](=[N][C])	[C](=[N][C][C])	[C](=[N][S][Cl])	[C](=[N][S][S])	[C]([C])	[C]([C]=[C])	[C]([C]=[C][Br])	[C]([C]=[C][Cl])	[C]([C]=[C][F])	[C]([C]=[C][N])	[C]([C]=[C][O])	[C]([C]=[C][S])	[C]([C]=[N])	[C]([C]=[N][Cl])	[C]([C]=[N][O])	[C]([C]=[N][S])	[C]([C]=[O])	[C]([C]=[O][S])	[C]([C][C])	[C]([C][C]=[C])	[C]([C][C]=[N])	[C]([C][C]=[O])	[C]([C][C][C])	[C]([C][C][C][C])	[C]([C][C][C][N])	[C]([C][C][C][O])	[C]([C][C][F][F])	[C]([C][C][N])	[C]([C][C][N][N])	[C]([C][C][N][O])	[C]([C][C][O])	[C]([C][C][O][O])
C1=CC(=CC=C1[C@H]([C@@H](CO)NC(=O)C(Cl)Cl)O)[N+](=O)[O-]	5959	2	0	0	0	2	0.0	0.0	0.0	0.0	0.0	0.0	0.0	0.0	0.0	0.0	0.0	0.0	0.0	0.0	0.0	0.0	4.000000	0.0	0.0	0.0	0.0	0.0	0.0	0.0	0.0	0.0	0.0	0.0	0.0	0.0	1.000000	0.0	0.0	0.0	0.0	0.0	0.0	0.0	0.0	0.0	0.0	0.0	0.0
C1=NC2=C(N1[C@H]3[C@@H]([C@@H]([C@H](O3)CO)O)O)N=C(N=C2N)F	8975	4	0	0	0	2	0.0	0.0	0.0	0.0	1.000000	0.0	0.0	0.0	0.0	0.0	0.0	0.0	0.0	0.0	0.0	0.0	0.0	0.0	0.0	0.0	1.000000	0.0	0.0	0.0	0.0	0.0	0.0	0.0	0.0	0.0	0.0	0.0	0.0	0.0	0.0	0.0	0.0	0.0	0.0	0.0	0.0	0.0	0.0
C1=NC(=NC(=O)N1[C@H]2[C@@H]([C@@H]([C@H](O2)CO)O)O)N	9444	4	0	0	0	2	0.0	0.0	0.0	0.0	0.0	0.0	0.0	0.0	0.0	0.0	0.0	0.0	0.0	0.0	0.0	0.0	0.0	0.0	0.0	0.0	0.0	0.0	0.0	0.0	0.0	0.0	0.0	0.0	0.0	0.0	0.0	0.0	0.0	0.0	0.0	0.0	0.0	0.0	0.0	0.0	0.0	0.0	0.0
C[C@@H]1[C@H]([C@H]([C@@H](O1)N2C=C(C(=O)NC2=O)F)O)O	18343	4	0	0	0	2	0.0	0.0	1.000000	0.0	0.0	0.0	0.0	0.0	0.0	0.0	0.0	0.0	0.0	0.0	0.0	1.000000	0.0	0.0	0.0	1.000000	0.0	0.0	0.0	0.0	0.0	0.0	0.0	0.0	0.0	0.0	0.0	0.0	0.0	0.0	0.0	0.0	0.0	0.0	0.0	0.0	0.0	0.0	0.0
CS(=O)(=O)C1=CC=C(C=C1)[C@H]([C@@H](CO)NC(=O)C(Cl)Cl)O	27200	2	0	0	0	2	0.0	0.0	0.0	0.0	0.0	0.0	0.0	0.0	0.0	0.0	0.0	0.0	0.0	0.0	0.0	0.0	4.000000	0.0	0.0	0.0	0.0	0.0	1.000000	0.0	0.0	0.0	0.0	0.0	0.0	0.0	1.000000	0.0	0.0	0.0	0.0	0.0	0.0	0.0	0.0	0.0	0.0	0.0	0.0
CC1=CN(C(=O)NC1=O)[C@H]2C[C@@H]([C@H](O2)CO)N=[N+]=[N-]	35370	3	0	0	0	1	0.0	0.0	1.000000	0.0	0.0	0.0	0.0	0.0	0.0	0.0	0.0	0.0	0.0	0.0	0.0	1.000000	0.0	0.0	0.0	0.0	0.0	0.0	0.0	0.0	0.0	0.0	0.0	0.0	0.0	1.000000	1.000000	0.0	0.0	0.0	0.0	0.0	0.0	0.0	0.0	0.0	0.0	0.0	0.0
CN1C(=NN=N1)SCC2=C(N3[C@@H]([C@@](C3=O)(NC(=O)C4SC(=C(C(=O)N)C(=O)O)S4)OC)SC2)C(=O)O	53025	2	0	0	0	2	0.0	0.0	0.0	0.0	0.0	0.0	0.0	0.0	0.0	0.0	1.000000	0.0	0.0	0.0	0.0	0.0	0.0	0.0	0.0	0.0	1.000000	0.0	0.0	0.0	0.0	0.0	0.0	0.0	0.0	0.0	2.000000	0.0	0.0	0.0	0.0	0.0	0.0	0.0	0.0	0.0	1.000000	0.0	0.0
CNCC[C@@H](C1=CC=CS1)OC2=CC=CC3=CC=CC=C32	60835	1	0	0	0	2	0.0	0.0	0.0	0.0	0.0	0.0	0.0	0.0	0.0	1.000000	0.0	0.0	0.0	0.0	0.0	0.0	9.000000	0.0	0.0	0.0	0.0	1.000000	1.000000	0.0	0.0	0.0	0.0	0.0	0.0	1.000000	2.000000	0.0	0.0	0.0	0.0	0.0	0.0	0.0	0.0	0.0	0.0	0.0	0.0
CC1=C(C=CC=C1O)C(=O)N[C@@H](CSC2=CC=CC=C2)[C@@H](CN3C[C@H]4CCCC[C@H]4C[C@H]3C(=O)NC(C)(C)C)O	64143	5	0	0	0	1	0.0	0.0	0.0	0.0	0.0	0.0	0.0	0.0	0.0	0.0	0.0	0.0	0.0	0.0	0.0	4.000000	8.000000	0.0	0.0	0.0	0.0	1.000000	1.000000	0.0	0.0	0.0	0.0	0.0	0.0	5.000000	2.000000	0.0	0.0	0.0	0.0	1.000000	0.0	0.0	0.0	0.0	0.0	0.0	0.0
C[C@H]1COC2=C3N1C=C(C(=O)C3=CC(=C2C4(CC4)N)F)C(=O)O	65957	1	0	0	0	2	0.0	0.0	1.000000	0.0	0.0	0.0	0.0	0.0	0.0	0.0	0.0	0.0	0.0	0.0	0.0	1.000000	1.000000	0.0	0.0	1.000000	1.000000	1.000000	0.0	0.0	0.0	0.0	0.0	0.0	0.0	2.000000	3.000000	0.0	1.000000	0.0	0.0	1.000000	0.0	0.0	0.0	0.0	0.0	0.0	0.0
CN[C@H]1CC[C@H](C2=CC=CC=C12)C3=CC(=C(C=C3)Cl)Cl	68617	2	0	0	0	2	0.0	0.0	0.0	0.0	0.0	0.0	0.0	0.0	0.0	0.0	0.0	0.0	0.0	0.0	0.0	0.0	7.000000	0.0	2.000000	0.0	0.0	0.0	0.0	0.0	0.0	0.0	0.0	0.0	0.0	2.000000	3.000000	0.0	0.0	0.0	0.0	0.0	0.0	0.0	0.0	0.0	0.0	0.0	0.0
CC[C@@H]1[C@@]([C@@H]([C@H](C(=O)[C@@H](C[C@@]([C@@H]([C@H]([C@@H]([C@H](C(=O)O1)C)O[C@H]2C[C@@]([C@H]([C@@H](O2)C)O)(C)OC)C)O[C@H]3[C@@H]([C@H](C[C@H](O3)C)N(C)C)O)(C)OC)C)C)O)(C)O	84029	18	0	0	0	2	0.0	0.0	0.0	0.0	0.0	0.0	0.0	0.0	0.0	0.0	0.0	0.0	0.0	0.0	0.0	10.000000	0.0	0.0	0.0	0.0	0.0	0.0	0.0	0.0	0.0	0.0	0.0	0.0	0.0	4.000000	0.0	0.0	1.000000	0.0	0.0	0.0	3.000000	0.0	0.0	0.0	0.0	0.0	0.0
CS(=O)(=O)C1=CC=C(C=C1)[C@H]([C@@H](CF)NC(=O)C(Cl)Cl)O	114811	2	0	0	0	2	0.0	0.0	0.0	0.0	0.0	0.0	0.0	0.0	0.0	0.0	0.0	0.0	0.0	0.0	0.0	0.0	4.000000	0.0	0.0	0.0	0.0	0.0	1.000000	0.0	0.0	0.0	0.0	0.0	0.0	0.0	1.000000	0.0	0.0	0.0	0.0	0.0	0.0	0.0	0.0	0.0	0.0	0.0	0.0
C[C@H]1COC2=C3N1C=C(C(=O)C3=CC(=C2N4CCN(CC4)C)F)C(=O)O	149096	1	0	0	0	2	0.0	0.0	1.000000	0.0	0.0	0.0	0.0	0.0	0.0	0.0	0.0	0.0	0.0	0.0	0.0	1.000000	1.000000	0.0	0.0	1.000000	2.000000	1.000000	0.0	0.0	0.0	0.0	0.0	0.0	0.0	0.0	2.000000	0.0	1.000000	0.0	0.0	0.0	0.0	0.0	0.0	0.0	0.0	0.0	0.0
CC1CCC[C@@H](CCCCCC2=CC(=CC(=C2C(=O)O1)O)O)O	216284	1	0	1	0	1	0.0	0.0	0.0	0.0	0.0	0.0	0.0	0.0	0.0	0.0	0.0	0.0	0.0	0.0	0.0	1.000000	2.000000	0.0	0.0	0.0	0.0	2.000000	0.0	0.0	0.0	0.0	0.0	0.0	0.0	8.000000	2.000000	0.0	0.0	0.0	0.0	0.0	0.0	0.0	0.0	0.0	0.0	1.000000	0.0
CN1CCC2=CC(=C3C=C2[C@H]1CC4=CC=C(C=C4)OC5=C6[C@@H](CC7=CC(=C(C=C7)O)O3)N(CCC6=CC(=C5O)OC)C)OC	253793	2	0	0	0	1	0.0	0.0	0.0	0.0	0.0	0.0	0.0	0.0	0.0	0.0	0.0	0.0	0.0	0.0	0.0	0.0	10.000000	0.0	0.0	0.0	0.0	8.000000	0.0	0.0	0.0	0.0	0.0	0.0	0.0	4.000000	6.000000	0.0	0.0	0.0	0.0	0.0	0.0	0.0	0.0	0.0	0.0	0.0	0.0
C[C@H]([C@H]1[C@@H](O1)C[C@H]2CO[C@H]([C@@H]([C@@H]2O)O)C/C(=C/C(=O)OCCCCCCCCC(=O)O)/C)[C@H](C)O	446596	8	1	0	0	2	0.0	0.0	0.0	0.0	0.0	0.0	0.0	0.0	0.0	0.0	0.0	0.0	0.0	0.0	0.0	3.000000	1.000000	0.0	0.0	0.0	0.0	0.0	0.0	0.0	0.0	0.0	0.0	0.0	0.0	9.000000	1.000000	0.0	0.0	0.0	0.0	0.0	0.0	0.0	0.0	0.0	0.0	0.0	0.0
CC[C@@H]1[C@@]([C@@H]([C@H](N(C[C@@H](C[C@@]([C@@H]([C@H]([C@@H]([C@H](C(=O)O1)C)O[C@H]2C[C@@]([C@H]([C@@H](O2)C)O)(C)OC)C)O[C@H]3[C@@H]([C@H](C[C@H](O3)C)N(C)C)O)(C)O)C)C)C)O)(C)O	447043	18	0	0	0	2	0.0	0.0	0.0	0.0	0.0	0.0	0.0	0.0	0.0	0.0	0.0	0.0	0.0	0.0	0.0	10.000000	0.0	0.0	0.0	0.0	0.0	0.0	0.0	0.0	0.0	0.0	0.0	0.0	0.0	4.000000	0.0	0.0	0.0	0.0	0.0	0.0	3.000000	0.0	0.0	0.0	0.0	0.0	0.0
C1[C@@H]([C@H](O[C@H]1N2C=NC(=NC2=O)N)CO)O	451668	3	0	0	0	2	0.0	0.0	0.0	0.0	0.0	0.0	0.0	0.0	0.0	0.0	0.0	0.0	0.0	0.0	0.0	0.0	0.0	0.0	0.0	0.0	0.0	0.0	0.0	0.0	0.0	0.0	0.0	0.0	0.0	1.000000	0.0	0.0	0.0	0.0	0.0	0.0	0.0	0.0	0.0	0.0	0.0	0.0	0.0
COC1=C(C=CC(=C1)/C=C/[N+](=O)[O-])O	638439	0	1	0	0	2	0.0	0.0	0.0	0.0	0.0	0.0	0.0	0.0	0.0	0.0	0.0	0.0	0.0	0.0	0.0	0.0	4.000000	0.0	0.0	0.0	0.0	2.000000	0.0	0.0	0.0	0.0	0.0	0.0	0.0	0.0	1.000000	0.0	0.0	0.0	0.0	0.0	0.0	0.0	0.0	0.0	0.0	0.0	0.0
CCCCCCCCN[C@H](C)[C@H](C1=CC=C(C=C1)SC(C)C)O	657255	2	0	0	0	2	0.0	0.0	0.0	0.0	0.0	0.0	0.0	0.0	0.0	0.0	0.0	0.0	0.0	0.0	0.0	4.000000	4.000000	0.0	0.0	0.0	0.0	0.0	1.000000	0.0	0.0	0.0	0.0	0.0	0.0	6.000000	1.000000	0.0	0.0	0.0	0.0	0.0	0.0	0.0	0.0	0.0	0.0	0.0	0.0
CC[C@@H]1[C@H]([C@H]2[C@@](O2)(C=CC(=O)[C@@H](C[C@@H]([C@@H]([C@H]([C@@H](CC(=O)O1)O)C)O[C@H]3[C@@H]([C@H](C[C@H](O3)C)N(C)C)O)CC=O)C)C)C	657368	13	0	0	1	2	0.0	0.0	0.0	0.0	0.0	0.0	0.0	0.0	0.0	0.0	0.0	0.0	0.0	0.0	0.0	6.000000	2.000000	0.0	0.0	0.0	0.0	0.0	0.0	0.0	0.0	0.0	0.0	1.000000	0.0	5.000000	0.0	0.0	1.000000	0.0	0.0	0.0	1.000000	0.0	0.0	0.0	0.0	0.0	0.0
C/[N+](=C/1\CC2=CC=CC=C2C1=O)/[O-]	660555	0	1	0	0	1	0.0	0.0	0.0	0.0	0.0	0.0	0.0	0.0	0.0	0.0	0.0	0.0	1.000000	0.0	0.0	0.0	4.000000	0.0	0.0	0.0	0.0	0.0	0.0	0.0	0.0	0.0	0.0	0.0	0.0	1.000000	2.000000	0.0	1.000000	0.0	0.0	0.0	0.0	0.0	0.0	0.0	0.0	0.0	0.0
C1=CC=C(C=C1)CNC(=O)N[C@@H](CC2=CNC3=CC=CC=C32)C(=O)O	662122	1	0	0	0	1	0.0	0.0	1.000000	0.0	0.0	0.0	0.0	0.0	0.0	0.0	0.0	0.0	0.0	0.0	0.0	0.0	9.000000	0.0	0.0	0.0	1.000000	0.0	0.0	0.0	0.0	0.0	0.0	0.0	0.0	1.000000	3.000000	0.0	0.0	0.0	0.0	0.0	0.0	0.0	0.0	0.0	0.0	0.0	0.0
COC1=CC=C(C=C1)S(=O)(=O)N[C@@H](C2=CC=CC=C2)C(=O)N3CC[C@]4(CCCC[C@H]4C3)O	665649	3	0	0	0	1	0.0	0.0	0.0	0.0	0.0	0.0	0.0	0.0	0.0	0.0	0.0	0.0	0.0	0.0	0.0	0.0	9.000000	0.0	0.0	0.0	0.0	1.000000	1.000000	0.0	0.0	0.0	0.0	0.0	0.0	5.000000	1.000000	0.0	0.0	0.0	0.0	0.0	1.000000	0.0	0.0	0.0	0.0	0.0	0.0
COC1=CC=CC(=C1OC)C2=NO[C@H]3[C@@H]2C(=O)N(C3=O)CC4=CC=CC=C4	665965	2	0	0	0	1	0.0	0.0	0.0	0.0	0.0	0.0	0.0	0.0	0.0	0.0	0.0	0.0	0.0	0.0	0.0	0.0	8.000000	0.0	0.0	0.0	0.0	2.000000	0.0	0.0	0.0	0.0	0.0	0.0	0.0	0.0	2.000000	1.000000	0.0	0.0	0.0	0.0	0.0	0.0	0.0	0.0	0.0	0.0	0.0
COC1=CC(=C(C=C1)OC)C2=NO[C@H]3[C@@H]2C(=O)N(C3=O)C4=C(C=CC(=C4)Cl)OC	666063	2	0	0	0	1	0.0	0.0	0.0	0.0	0.0	0.0	0.0	0.0	0.0	0.0	0.0	0.0	0.0	0.0	0.0	0.0	6.000000	0.0	1.000000	0.0	1.000000	3.000000	0.0	0.0	0.0	0.0	0.0	0.0	0.0	0.0	1.000000	1.000000	0.0	0.0	0.0	0.0	0.0	0.0	0.0	0.0	0.0	0.0	0.0
C1=CC=C(C(=C1)/C=C/C(=O)NC2=CC(=CC=C2)O)Cl	692606	0	1	0	0	2	0.0	0.0	0.0	0.0	0.0	0.0	0.0	0.0	0.0	0.0	0.0	0.0	0.0	0.0	0.0	0.0	10.000000	0.0	1.000000	0.0	1.000000	1.000000	0.0	0.0	0.0	0.0	0.0	0.0	0.0	0.0	1.000000	0.0	0.0	0.0	0.0	0.0	0.0	0.0	0.0	0.0	0.0	0.0	0.0
C1=C(OC(=C1)[N+](=O)[O-])/C=C/C(=O)O	702695	0	1	0	0	2	0.0	0.0	0.0	0.0	0.0	0.0	0.0	0.0	0.0	0.0	0.0	0.0	0.0	0.0	0.0	0.0	4.000000	0.0	0.0	0.0	0.0	1.000000	0.0	0.0	0.0	0.0	0.0	0.0	0.0	0.0	0.0	0.0	0.0	0.0	0.0	0.0	0.0	0.0	0.0	0.0	0.0	0.0	0.0
C1=CC=C(C=C1)C(=O)/C=C(\C(=O)O)/NC2=CC=CC=C2	780457	0	1	0	0	2	0.0	0.0	0.0	0.0	0.0	0.0	0.0	0.0	0.0	0.0	0.0	0.0	0.0	0.0	0.0	0.0	11.000000	0.0	0.0	0.0	2.000000	0.0	0.0	0.0	0.0	0.0	0.0	0.0	0.0	0.0	1.000000	0.0	1.000000	0.0	0.0	0.0	0.0	0.0	0.0	0.0	0.0	0.0	0.0
C1=CC=C(C=C1)/C=C/C(=O)NNC(=O)C2=CC=CO2	809418	0	1	0	0	1	0.0	0.0	0.0	0.0	0.0	0.0	0.0	1.000000	0.0	0.0	0.0	0.0	0.0	0.0	0.0	0.0	9.000000	0.0	0.0	0.0	0.0	1.000000	0.0	0.0	0.0	0.0	0.0	0.0	0.0	0.0	1.000000	0.0	0.0	0.0	0.0	0.0	0.0	0.0	0.0	0.0	0.0	0.0	0.0
C1CSCCN1C(=S)NC(=O)/C=C/C2=CC=CC=C2	812582	0	1	0	0	1	0.0	0.0	0.0	0.0	0.0	0.0	0.0	0.0	0.0	0.0	0.0	0.0	0.0	0.0	0.0	0.0	7.000000	0.0	0.0	0.0	0.0	0.0	0.0	0.0	0.0	0.0	0.0	0.0	0.0	0.0	1.000000	0.0	0.0	0.0	0.0	0.0	0.0	0.0	0.0	0.0	0.0	0.0	0.0
C1=CC(=C(C=C1Cl)Cl)/C=C/C(=O)NCC2=CC=NC=C2	873748	0	1	0	0	1	0.0	0.0	1.000000	0.0	0.0	0.0	0.0	0.0	0.0	0.0	0.0	0.0	0.0	0.0	0.0	0.0	7.000000	0.0	2.000000	0.0	0.0	0.0	0.0	1.000000	0.0	0.0	0.0	0.0	0.0	0.0	2.000000	0.0	0.0	0.0	0.0	0.0	0.0	0.0	0.0	0.0	0.0	0.0	0.0
CSC1=CC=CC(=C1)NC(=O)/C=C/C2=CC=CC=C2	892945	0	1	0	0	2	0.0	0.0	0.0	0.0	0.0	0.0	0.0	0.0	0.0	0.0	0.0	0.0	0.0	0.0	0.0	0.0	11.000000	0.0	0.0	0.0	1.000000	0.0	1.000000	0.0	0.0	0.0	0.0	0.0	0.0	0.0	1.000000	0.0	0.0	0.0	0.0	0.0	0.0	0.0	0.0	0.0	0.0	0.0	0.0
CSC1=CC=CC(=C1)NC(=O)/C=C/C2=CC=CO2	963844	0	1	0	0	1	0.0	0.0	0.0	0.0	0.0	0.0	0.0	1.000000	0.0	0.0	0.0	0.0	0.0	0.0	0.0	0.0	8.000000	0.0	0.0	0.0	1.000000	1.000000	1.000000	0.0	0.0	0.0	0.0	0.0	0.0	0.0	0.0	0.0	0.0	0.0	0.0	0.0	0.0	0.0	0.0	0.0	0.0	0.0	0.0
C[C@@H]1CN(CCN1)C2=C(C=C3C(=C2OC)N(C=C(C3=O)C(=O)O)C4CC4)F	969463	1	0	0	0	2	0.0	0.0	1.000000	0.0	0.0	0.0	0.0	0.0	0.0	0.0	0.0	0.0	0.0	0.0	0.0	1.000000	1.000000	0.0	0.0	1.000000	2.000000	1.000000	0.0	0.0	0.0	0.0	0.0	0.0	0.0	2.000000	2.000000	0.0	1.000000	0.0	0.0	0.0	0.0	0.0	1.000000	0.0	0.0	0.0	0.0
COC1=CC(=CC(=C1O)[N+](=O)[O-])/C=C\2/C(=O)NN(C2=O)C3=CC=C(C=C3)F	1105597	0	1	0	0	2	0.0	0.0	0.0	0.0	0.0	0.0	0.0	0.0	0.0	0.0	0.0	0.0	0.0	0.0	0.0	0.0	7.000000	0.0	0.0	1.000000	1.000000	2.000000	0.0	0.0	0.0	0.0	0.0	0.0	0.0	0.0	2.000000	0.0	0.0	0.0	0.0	0.0	0.0	0.0	0.0	0.0	0.0	0.0	0.0
CN1C=C(C=CC1=O)C(=O)NN=C/C(=C/C2=CC=CC=C2)/Br	1118750	0	1	0	1	1	1.000000	0.0	1.000000	0.0	0.0	0.0	0.0	0.0	0.0	0.0	0.0	0.0	0.0	0.0	0.0	0.0	8.000000	1.000000	0.0	0.0	0.0	0.0	0.0	1.000000	0.0	0.0	0.0	0.0	0.0	0.0	2.000000	0.0	0.0	0.0	0.0	0.0	0.0	0.0	0.0	0.0	0.0	0.0	0.0
C1=CC=C(C=C1)N2C=C(C(=N2)C3=CC4=CC=CC=C4OC3=O)/C=C/C(=O)O	1223218	0	1	0	0	1	0.0	0.0	1.000000	0.0	0.0	0.0	0.0	0.0	0.0	0.0	0.0	0.0	0.0	0.0	0.0	0.0	12.000000	0.0	0.0	0.0	1.000000	1.000000	0.0	0.0	0.0	0.0	0.0	0.0	0.0	0.0	3.000000	1.000000	0.0	0.0	0.0	0.0	0.0	0.0	0.0	0.0	0.0	0.0	0.0
CC(=O)C1=CC(=CC=C1)NC(=O)/C=C/C2=CC=CC=C2OC	1326584	0	1	0	0	1	0.0	0.0	0.0	0.0	0.0	0.0	0.0	0.0	0.0	0.0	0.0	0.0	0.0	0.0	0.0	1.000000	10.000000	0.0	0.0	0.0	1.000000	1.000000	0.0	0.0	0.0	0.0	0.0	0.0	0.0	0.0	2.000000	0.0	1.000000	0.0	0.0	0.0	0.0	0.0	0.0	0.0	0.0	0.0	0.0
C1=CC=C2C(=C1)N=C(O2)C3=CC(=CC=C3)NC(=S)NC(=O)/C=C/C4=CC=CO4	1344872	0	1	0	0	1	0.0	0.0	0.0	0.0	0.0	0.0	0.0	1.000000	0.0	0.0	0.0	0.0	0.0	0.0	0.0	0.0	12.000000	0.0	0.0	0.0	2.000000	2.000000	0.0	0.0	0.0	1.000000	0.0	0.0	0.0	0.0	1.000000	0.0	0.0	0.0	0.0	0.0	0.0	0.0	0.0	0.0	0.0	0.0	0.0
CC1=CC=C(O1)/C=C\2/C(=O)N(C(=S)S2)C3=CN=CC=C3	1391579	0	1	0	0	1	0.0	0.0	1.000000	0.0	0.0	0.0	0.0	0.0	0.0	0.0	0.0	0.0	0.0	0.0	0.0	1.000000	5.000000	0.0	0.0	0.0	1.000000	2.000000	1.000000	1.000000	0.0	0.0	0.0	0.0	0.0	0.0	0.0	0.0	0.0	0.0	0.0	0.0	0.0	0.0	0.0	0.0	0.0	0.0	0.0
CC1=C(C(=O)N(N1C)C2=CC=CC=C2)N3C(=O)/C(=C\4/C5=CC=CC=C5N(C4=O)CC(=O)O)/SC3=S	1585309	0	1	0	0	2	0.0	0.0	0.0	0.0	0.0	0.0	0.0	0.0	0.0	0.0	0.0	0.0	0.0	0.0	0.0	1.000000	9.000000	0.0	0.0	0.0	4.000000	0.0	1.000000	0.0	0.0	0.0	0.0	0.0	0.0	0.0	2.000000	0.0	0.0	0.0	0.0	0.0	0.0	0.0	0.0	0.0	0.0	0.0	0.0
CCN1C(=O)/C(=C\C2=C(N(C(=C2)C)CC3=CC=CC=C3)C)/NC1=O	1796152	0	1	0	0	1	0.0	0.0	0.0	0.0	0.0	0.0	0.0	0.0	0.0	0.0	0.0	0.0	0.0	0.0	0.0	3.000000	7.000000	0.0	0.0	0.0	3.000000	0.0	0.0	0.0	0.0	0.0	0.0	0.0	0.0	0.0	2.000000	0.0	0.0	0.0	0.0	0.0	0.0	0.0	0.0	0.0	0.0	0.0	0.0
CC1=C(C=CO1)C(=O)NN=C/C=C/C2=CC=CC=C2	1850839	0	1	0	1	2	0.0	0.0	0.0	0.0	0.0	0.0	0.0	1.000000	0.0	0.0	0.0	0.0	0.0	0.0	0.0	1.000000	8.000000	0.0	0.0	0.0	0.0	1.000000	0.0	1.000000	0.0	0.0	0.0	0.0	0.0	0.0	2.000000	0.0	0.0	0.0	0.0	0.0	0.0	0.0	0.0	0.0	0.0	0.0	0.0
COC1=CC=C(C=C1)/C=C/C(=O)NC(=S)NNC(=O)C2=NC=CN=C2	1874139	0	1	0	0	2	0.0	0.0	2.000000	0.0	0.0	0.0	0.0	0.0	0.0	0.0	0.0	0.0	0.0	0.0	0.0	0.0	6.000000	0.0	0.0	0.0	0.0	1.000000	0.0	1.000000	0.0	0.0	0.0	0.0	0.0	0.0	1.000000	1.000000	0.0	0.0	0.0	0.0	0.0	0.0	0.0	0.0	0.0	0.0	0.0
C1=CC=C(C=C1)/C=C/C(=O)NC(=S)NNC(=O)C2=NC=CN=C2	1885341	0	1	0	0	2	0.0	0.0	2.000000	0.0	0.0	0.0	0.0	0.0	0.0	0.0	0.0	0.0	0.0	0.0	0.0	0.0	7.000000	0.0	0.0	0.0	0.0	0.0	0.0	1.000000	0.0	0.0	0.0	0.0	0.0	0.0	1.000000	1.000000	0.0	0.0	0.0	0.0	0.0	0.0	0.0	0.0	0.0	0.0	0.0
COC1=C(C=C(C(=C1)/C=C(/C#N)\C(=O)NC2=CC=CC=C2)Br)OCC3=CC=C(C=C3)C(=O)O	1922183	0	1	0	0	1	1.000000	0.0	0.0	0.0	0.0	0.0	0.0	0.0	0.0	0.0	0.0	0.0	0.0	0.0	0.0	0.0	12.000000	1.000000	0.0	0.0	1.000000	2.000000	0.0	0.0	0.0	0.0	0.0	0.0	0.0	0.0	4.000000	0.0	0.0	0.0	0.0	0.0	0.0	0.0	0.0	0.0	0.0	0.0	0.0
CC1=CC=C(C=C1)C(=O)N/C(=C\C2=CC=C(O2)C3=CC=C(C=C3)Cl)/C(=O)NCCCN(C)C	1934103	0	1	0	0	2	0.0	0.0	0.0	0.0	0.0	0.0	0.0	0.0	0.0	0.0	0.0	0.0	0.0	0.0	0.0	1.000000	11.000000	0.0	1.000000	0.0	1.000000	2.000000	0.0	0.0	0.0	0.0	0.0	0.0	0.0	1.000000	3.000000	0.0	0.0	0.0	0.0	0.0	0.0	0.0	0.0	0.0	0.0	0.0	0.0
CC1=C(C=C2C(=CC(=O)OC2=C1)CN3CCN(CC3)C/C=C/C4=CC=CC=C4)O	1944951	0	1	0	0	1	0.0	0.0	0.0	0.0	0.0	0.0	0.0	0.0	0.0	0.0	0.0	0.0	0.0	0.0	0.0	1.000000	10.000000	0.0	0.0	0.0	0.0	2.000000	0.0	0.0	0.0	0.0	0.0	0.0	0.0	0.0	4.000000	0.0	0.0	0.0	0.0	0.0	0.0	0.0	0.0	0.0	0.0	0.0	0.0
CCC1=NN=C(S1)NS(=O)(=O)C2=CC=C(C=C2)NC(=S)NC(=O)/C=C/C3=CC=C(C=C3)[N+](=O)[O-]	1966809	0	1	0	0	1	0.0	0.0	0.0	0.0	0.0	0.0	0.0	0.0	0.0	0.0	0.0	0.0	0.0	0.0	0.0	1.000000	10.000000	0.0	0.0	0.0	1.000000	0.0	1.000000	0.0	0.0	0.0	1.000000	0.0	0.0	1.000000	1.000000	0.0	0.0	0.0	0.0	0.0	0.0	0.0	0.0	0.0	0.0	0.0	0.0
C1=CC(=CC=C1/C=C/C(=O)NC(=S)NNC(=O)C2=NC=CN=C2)F	1991174	0	1	0	0	2	0.0	0.0	2.000000	0.0	0.0	0.0	0.0	0.0	0.0	0.0	0.0	0.0	0.0	0.0	0.0	0.0	6.000000	0.0	0.0	1.000000	0.0	0.0	0.0	1.000000	0.0	0.0	0.0	0.0	0.0	0.0	1.000000	1.000000	0.0	0.0	0.0	0.0	0.0	0.0	0.0	0.0	0.0	0.0	0.0
CCOC1=CC=C(C=C1)N2C(=O)/C(=C/C3=CC(=C(C=C3)O)OC)/SC2=O	2000795	0	1	0	0	1	0.0	0.0	0.0	0.0	0.0	0.0	0.0	0.0	0.0	0.0	0.0	0.0	0.0	0.0	0.0	1.000000	8.000000	0.0	0.0	0.0	1.000000	3.000000	1.000000	0.0	0.0	0.0	0.0	0.0	0.0	0.0	1.000000	0.0	0.0	0.0	0.0	0.0	0.0	0.0	0.0	0.0	0.0	0.0	0.0
CCCCCN1C(=O)/C(=C/C2=C(N=C3C=CC=CN3C2=O)N4CCC5=CC=CC=C5C4)/SC1=S	2012170	0	1	0	0	1	0.0	0.0	1.000000	0.0	1.000000	0.0	0.0	0.0	0.0	0.0	0.0	0.0	0.0	0.0	0.0	1.000000	8.000000	0.0	0.0	0.0	0.0	0.0	1.000000	0.0	0.0	0.0	0.0	0.0	0.0	4.000000	3.000000	0.0	0.0	0.0	0.0	0.0	0.0	0.0	0.0	0.0	0.0	0.0	0.0
COC1=CC=C(C=C1)/C=C(\C#N)/C(=O)OCC(=O)NC(=O)NCC=C	2098388	0	1	0	0	1	0.0	1.000000	0.0	0.0	0.0	0.0	0.0	0.0	0.0	0.0	0.0	0.0	0.0	0.0	0.0	0.0	6.000000	0.0	0.0	0.0	0.0	1.000000	0.0	0.0	0.0	0.0	0.0	0.0	0.0	0.0	2.000000	0.0	0.0	0.0	0.0	0.0	0.0	0.0	0.0	0.0	0.0	0.0	0.0
CC(C)[C@@H](C(=O)NC1=NC(=CS1)C2=CC=CC=N2)NC(=O)C3=CC=CC=C3Cl	2124433	1	0	0	0	1	0.0	0.0	0.0	0.0	0.0	0.0	0.0	0.0	0.0	1.000000	0.0	0.0	0.0	0.0	0.0	2.000000	7.000000	0.0	1.000000	0.0	2.000000	0.0	0.0	1.000000	0.0	0.0	0.0	0.0	0.0	0.0	1.000000	0.0	0.0	1.000000	0.0	0.0	0.0	0.0	0.0	0.0	0.0	0.0	0.0
CN(C)CCNC(=O)/C(=C/C1=CC=C(O1)C2=CC=C(C=C2)Cl)/NC(=O)C3=CC=CC=C3	2131824	0	1	0	0	1	0.0	0.0	0.0	0.0	0.0	0.0	0.0	0.0	0.0	0.0	0.0	0.0	0.0	0.0	0.0	0.0	12.000000	0.0	1.000000	0.0	1.000000	2.000000	0.0	0.0	0.0	0.0	0.0	0.0	0.0	0.0	2.000000	0.0	0.0	0.0	0.0	0.0	0.0	0.0	0.0	0.0	0.0	0.0	0.0
CC1=CC=C(C=C1)C(=O)N/C(=C\C2=CC=C(O2)C3=CC=C(C=C3)Br)/C(=O)NCCCN(C)C	2131984	0	1	0	0	2	1.000000	0.0	0.0	0.0	0.0	0.0	0.0	0.0	0.0	0.0	0.0	0.0	0.0	0.0	0.0	1.000000	11.000000	1.000000	0.0	0.0	1.000000	2.000000	0.0	0.0	0.0	0.0	0.0	0.0	0.0	1.000000	3.000000	0.0	0.0	0.0	0.0	0.0	0.0	0.0	0.0	0.0	0.0	0.0	0.0
C1COCCN1C2=CC=C(C=C2)/C=C/3\C(=O)N(C(=O)N3)CC4=CC=C(C=C4)F	2175011	0	1	0	0	1	0.0	0.0	0.0	0.0	0.0	0.0	0.0	0.0	0.0	0.0	0.0	0.0	0.0	0.0	0.0	0.0	9.000000	0.0	0.0	1.000000	2.000000	0.0	0.0	0.0	0.0	0.0	0.0	0.0	0.0	0.0	2.000000	0.0	0.0	0.0	0.0	0.0	0.0	0.0	0.0	0.0	0.0	0.0	0.0
CCC1=NN=C(S1)NS(=O)(=O)C2=CC=C(C=C2)NC(=S)NC(=O)/C=C/C3=CC=C(C=C3)C(C)C	2247463	0	1	0	0	1	0.0	0.0	0.0	0.0	0.0	0.0	0.0	0.0	0.0	0.0	0.0	0.0	0.0	0.0	0.0	3.000000	10.000000	0.0	0.0	0.0	1.000000	0.0	1.000000	0.0	0.0	0.0	1.000000	0.0	0.0	1.000000	2.000000	0.0	0.0	1.000000	0.0	0.0	0.0	0.0	0.0	0.0	0.0	0.0	0.0
CC1(OC2=C(C3=C(C=CC(=O)O3)C=C2)/C(=C/NCCN/C=C/4\C(=O)C(OC5=C4C6=C(C=CC(=O)O6)C=C5)(C)C)/C1=O)C	2253012	0	2	0	0	1	0.0	0.0	2.000000	0.0	0.0	0.0	0.0	0.0	0.0	0.0	0.0	0.0	0.0	0.0	0.0	4.000000	8.000000	0.0	0.0	0.0	0.0	4.000000	0.0	0.0	0.0	0.0	0.0	0.0	0.0	0.0	6.000000	0.0	2.000000	0.0	0.0	0.0	2.000000	0.0	0.0	0.0	0.0	0.0	0.0
CCOC(=O)/C=C/1\C(C2=CC=CC=C2N1C)(C)C	2309433	0	1	0	0	1	0.0	0.0	0.0	0.0	0.0	0.0	0.0	0.0	0.0	0.0	0.0	0.0	0.0	0.0	0.0	3.000000	5.000000	0.0	0.0	0.0	2.000000	0.0	0.0	0.0	0.0	0.0	0.0	0.0	0.0	0.0	1.000000	0.0	0.0	0.0	1.000000	0.0	0.0	0.0	0.0	0.0	0.0	0.0	0.0
C/C(=C\C1=CC=CC=C1)/C=NNC2=NC3=CC=CC=C3N2	2344462	0	1	0	1	2	0.0	0.0	0.0	0.0	0.0	0.0	0.0	0.0	0.0	0.0	0.0	0.0	0.0	0.0	0.0	1.000000	10.000000	0.0	0.0	0.0	2.000000	0.0	0.0	1.000000	0.0	0.0	0.0	0.0	0.0	0.0	2.000000	0.0	0.0	0.0	0.0	0.0	0.0	0.0	0.0	0.0	0.0	0.0	0.0
C1=CC=C(C=C1)CNC(=O)COC(=O)/C=C/C2=CC(=CC=C2)C(F)(F)F	2348156	0	1	0	0	1	0.0	0.0	0.0	0.0	0.0	0.0	0.0	0.0	0.0	0.0	0.0	0.0	0.0	0.0	0.0	0.0	11.000000	0.0	0.0	0.0	0.0	0.0	0.0	0.0	0.0	0.0	0.0	0.0	0.0	0.0	3.000000	0.0	0.0	0.0	0.0	0.0	0.0	0.0	0.0	0.0	0.0	0.0	0.0
CC1=CC=C(C=C1)N/C(=C\C(=O)C2=CC=CC=C2)/C(=O)O	2361177	0	1	0	0	2	0.0	0.0	0.0	0.0	0.0	0.0	0.0	0.0	0.0	0.0	0.0	0.0	0.0	0.0	0.0	1.000000	10.000000	0.0	0.0	0.0	2.000000	0.0	0.0	0.0	0.0	0.0	0.0	0.0	0.0	0.0	2.000000	0.0	1.000000	0.0	0.0	0.0	0.0	0.0	0.0	0.0	0.0	0.0	0.0
CN(C)C(=O)COC(=O)/C=C/C1=CC=CC=C1[N+](=O)[O-]	2445886	0	1	0	0	1	0.0	0.0	0.0	0.0	0.0	0.0	0.0	0.0	0.0	0.0	0.0	0.0	0.0	0.0	0.0	0.0	6.000000	0.0	0.0	0.0	0.0	0.0	0.0	0.0	0.0	0.0	0.0	0.0	0.0	0.0	1.000000	0.0	0.0	0.0	0.0	0.0	0.0	0.0	0.0	0.0	0.0	0.0	0.0
CC(C)(C)NC(=O)/C=C/C1=CC=C(C=C1)C(F)(F)F	2536404	0	1	0	0	1	0.0	0.0	0.0	0.0	0.0	0.0	0.0	0.0	0.0	0.0	0.0	0.0	0.0	0.0	0.0	3.000000	6.000000	0.0	0.0	0.0	0.0	0.0	0.0	0.0	0.0	0.0	0.0	0.0	0.0	0.0	2.000000	0.0	0.0	0.0	0.0	1.000000	0.0	0.0	0.0	0.0	0.0	0.0	0.0
CCC/C(=C\1/C(=O)CC(C(C1=O)C(=O)OC)(C)C)/NCC2=CC=CC=C2	2834739	0	1	1	0	1	0.0	0.0	0.0	0.0	0.0	0.0	0.0	0.0	0.0	0.0	0.0	0.0	0.0	0.0	0.0	3.000000	5.000000	0.0	0.0	0.0	1.000000	0.0	0.0	0.0	0.0	0.0	0.0	0.0	0.0	3.000000	2.000000	0.0	2.000000	1.000000	1.000000	0.0	0.0	0.0	0.0	0.0	0.0	0.0	0.0
CN1C2=CC=CC=CC2=[N+]([C@]13C=CC(=[N+]([O-])[O-])C=C3[N+](=O)[O-])C	2878082	1	0	0	1	1	0.0	0.0	0.0	0.0	0.0	0.0	0.0	0.0	0.0	0.0	0.0	0.0	2.000000	0.0	0.0	0.0	8.000000	0.0	0.0	0.0	1.000000	0.0	0.0	0.0	0.0	0.0	0.0	0.0	0.0	0.0	0.0	0.0	0.0	0.0	0.0	0.0	0.0	0.0	0.0	0.0	0.0	0.0	0.0
C1CCN(CC1)/C=C/2\C=C(SC2=O)C3=CC=CC=C3	3241043	0	1	0	0	1	0.0	0.0	1.000000	0.0	0.0	0.0	0.0	0.0	0.0	0.0	0.0	0.0	0.0	0.0	0.0	0.0	6.000000	0.0	0.0	0.0	0.0	0.0	1.000000	0.0	0.0	0.0	0.0	0.0	1.000000	3.000000	2.000000	0.0	0.0	0.0	0.0	0.0	0.0	0.0	0.0	0.0	0.0	0.0	0.0
CCCCCCCCCCCCC/C=C/[C@H]([C@H](CO)N)O	5280335	2	1	0	0	1	0.0	0.0	0.0	0.0	0.0	0.0	0.0	0.0	0.0	0.0	0.0	0.0	0.0	0.0	0.0	1.000000	2.000000	0.0	0.0	0.0	0.0	0.0	0.0	0.0	0.0	0.0	0.0	0.0	0.0	12.000000	0.0	0.0	0.0	0.0	0.0	0.0	0.0	0.0	0.0	0.0	0.0	0.0	0.0
C[C@@]1(C[C@H]([C@]2([C@@H]1[C@@H](OC=C2)O[C@H]3[C@@H]([C@H]([C@@H]([C@H](O3)CO)O)O)O)O)O)OC(=O)/C=C/C4=CC=CC=C4	5281542	10	1	0	0	1	0.0	0.0	0.0	0.0	0.0	0.0	0.0	1.000000	0.0	0.0	0.0	0.0	0.0	0.0	0.0	1.000000	8.000000	0.0	0.0	0.0	0.0	0.0	0.0	0.0	0.0	0.0	0.0	0.0	0.0	1.000000	1.000000	0.0	0.0	0.0	0.0	0.0	2.000000	0.0	0.0	0.0	0.0	0.0	0.0
C1=CC=C(C=C1)C(=O)/C=C/C2=CC=C(C=C2)O	5282361	0	1	0	0	1	0.0	0.0	0.0	0.0	0.0	0.0	0.0	0.0	0.0	0.0	0.0	0.0	0.0	0.0	0.0	0.0	11.000000	0.0	0.0	0.0	0.0	1.000000	0.0	0.0	0.0	0.0	0.0	0.0	0.0	0.0	2.000000	0.0	1.000000	0.0	0.0	0.0	0.0	0.0	0.0	0.0	0.0	0.0	0.0
CC1=CC2=C(C=C1)OC(=O)/C(=C/C(=O)C3=CC=CC=C3)/N2	5292106	0	1	0	0	2	0.0	0.0	0.0	0.0	0.0	0.0	0.0	0.0	0.0	0.0	0.0	0.0	0.0	0.0	0.0	1.000000	9.000000	0.0	0.0	0.0	2.000000	1.000000	0.0	0.0	0.0	0.0	0.0	0.0	0.0	0.0	2.000000	0.0	1.000000	0.0	0.0	0.0	0.0	0.0	0.0	0.0	0.0	0.0	0.0
CCS(=O)(=O)C1=CC2=C(C=C1)OC(=O)/C(=C/C(=O)C3=CC=C(C=C3)Cl)/N2	5292597	0	1	0	0	2	0.0	0.0	0.0	0.0	0.0	0.0	0.0	0.0	0.0	0.0	0.0	0.0	0.0	0.0	0.0	1.000000	8.000000	0.0	1.000000	0.0	2.000000	1.000000	1.000000	0.0	0.0	0.0	0.0	0.0	0.0	0.0	1.000000	0.0	1.000000	0.0	0.0	0.0	0.0	0.0	0.0	0.0	0.0	0.0	0.0
C[C@@]12[C@H]([C@H](C[C@@H](O1)N3C4=CC=CC=C4C5=C6C(=C7C8=CC=CC=C8N2C7=C53)CNC6=O)NC)OC	5311103	4	0	0	0	1	0.0	0.0	0.0	0.0	0.0	0.0	0.0	0.0	0.0	0.0	0.0	0.0	0.0	0.0	0.0	1.000000	8.000000	0.0	0.0	0.0	4.000000	0.0	0.0	0.0	0.0	0.0	0.0	0.0	0.0	1.000000	6.000000	0.0	0.0	0.0	0.0	0.0	0.0	0.0	0.0	0.0	1.000000	0.0	0.0
C1=CC(=C(C=C1/C=C(\C#N)/C(=O)C2=CC(=C(C=C2)O)O)O)O	5328760	0	1	0	0	1	0.0	0.0	0.0	0.0	0.0	0.0	0.0	0.0	0.0	0.0	0.0	0.0	0.0	0.0	0.0	0.0	7.000000	0.0	0.0	0.0	0.0	4.000000	0.0	0.0	0.0	0.0	0.0	0.0	0.0	0.0	3.000000	0.0	1.000000	0.0	0.0	0.0	0.0	0.0	0.0	0.0	0.0	0.0	0.0
C[C@H](C1=CC=CC=C1)NC(=O)/C(=C/C2=CC(=C(C=C2)O)O)/C#N	5328772	1	1	0	0	1	0.0	0.0	0.0	0.0	0.0	0.0	0.0	0.0	0.0	0.0	0.0	0.0	0.0	0.0	0.0	1.000000	9.000000	0.0	0.0	0.0	0.0	2.000000	0.0	0.0	0.0	0.0	0.0	0.0	0.0	0.0	3.000000	0.0	0.0	0.0	0.0	0.0	0.0	0.0	0.0	0.0	0.0	0.0	0.0
C1=CC=C(C=C1)CNC(=O)/C(=C/C2=CC(=C(C=C2)O)O)/C#N	5328779	0	1	0	0	1	0.0	0.0	0.0	0.0	0.0	0.0	0.0	0.0	0.0	0.0	0.0	0.0	0.0	0.0	0.0	0.0	9.000000	0.0	0.0	0.0	0.0	2.000000	0.0	0.0	0.0	0.0	0.0	0.0	0.0	0.0	3.000000	0.0	0.0	0.0	0.0	0.0	0.0	0.0	0.0	0.0	0.0	0.0	0.0
C1=CC=C\2C(=C1)C=CC(=O)/C2=C\NNC(=O)C3=CN=C(C=C3)CO	5331347	0	1	0	0	2	0.0	0.0	2.000000	0.0	0.0	0.0	0.0	0.0	0.0	0.0	0.0	0.0	0.0	0.0	0.0	0.0	8.000000	0.0	0.0	0.0	0.0	0.0	0.0	0.0	0.0	0.0	0.0	0.0	0.0	0.0	4.000000	1.000000	1.000000	0.0	0.0	0.0	0.0	0.0	0.0	0.0	0.0	0.0	0.0
C1=CC=C(C=C1)CC(=O)NN/C=C/2\C=C(C=C(C2=O)Cl)Br	5332621	0	1	0	0	2	1.000000	0.0	1.000000	0.0	0.0	0.0	0.0	0.0	0.0	0.0	0.0	0.0	0.0	0.0	0.0	0.0	7.000000	1.000000	1.000000	0.0	0.0	0.0	0.0	0.0	0.0	0.0	0.0	0.0	0.0	1.000000	2.000000	0.0	1.000000	0.0	0.0	0.0	0.0	0.0	0.0	0.0	0.0	0.0	0.0
CC1=C(OC(=C1C#N)N/C=C/2\C=CC(=O)C=C2O)C	5333391	0	1	0	0	1	0.0	0.0	1.000000	0.0	0.0	1.000000	0.0	0.0	0.0	0.0	0.0	0.0	0.0	0.0	0.0	2.000000	3.000000	0.0	0.0	0.0	0.0	2.000000	0.0	0.0	0.0	0.0	0.0	0.0	0.0	0.0	3.000000	0.0	1.000000	0.0	0.0	0.0	0.0	0.0	0.0	0.0	0.0	0.0	0.0
C1=CC(=O)/C(=C/NNC(=O)C2=CC=NC=C2)/C=C1Cl	5333417	0	1	0	0	2	0.0	0.0	2.000000	0.0	0.0	0.0	0.0	0.0	0.0	0.0	0.0	0.0	0.0	0.0	0.0	0.0	5.000000	0.0	1.000000	0.0	0.0	0.0	0.0	1.000000	0.0	0.0	0.0	0.0	0.0	0.0	2.000000	0.0	1.000000	0.0	0.0	0.0	0.0	0.0	0.0	0.0	0.0	0.0	0.0
COC1=CC=C/C(=C\NNC(=O)C(=O)N2CCCC2)/C1=O	5335142	0	1	0	0	2	0.0	0.0	1.000000	0.0	0.0	0.0	0.0	0.0	0.0	0.0	0.0	0.0	0.0	0.0	0.0	0.0	3.000000	0.0	0.0	0.0	0.0	1.000000	0.0	0.0	0.0	0.0	0.0	0.0	0.0	2.000000	1.000000	0.0	1.000000	0.0	0.0	0.0	0.0	0.0	0.0	0.0	0.0	0.0	0.0
C1CCC2=C(C1)C\3=C(O2)C=CC(=O)/C3=C\NC4=CC=CC=C4O	5335247	0	1	0	0	1	0.0	0.0	1.000000	0.0	0.0	0.0	0.0	0.0	0.0	0.0	0.0	0.0	0.0	0.0	0.0	0.0	6.000000	0.0	0.0	0.0	1.000000	3.000000	0.0	0.0	0.0	0.0	0.0	0.0	0.0	4.000000	3.000000	0.0	1.000000	0.0	0.0	0.0	0.0	0.0	0.0	0.0	0.0	0.0	0.0
C1=CC=C2C(=C1)/C(=C/NNC(=O)CSC3=CC=CC=N3)/C=N2	5338223	0	1	0	0	2	0.0	0.0	1.000000	0.0	0.0	0.0	1.000000	0.0	0.0	0.0	0.0	0.0	0.0	0.0	0.0	0.0	7.000000	0.0	0.0	0.0	1.000000	0.0	0.0	2.000000	0.0	0.0	0.0	0.0	0.0	0.0	2.000000	0.0	0.0	0.0	0.0	0.0	0.0	0.0	0.0	0.0	0.0	0.0	0.0
COC1=CC(=C/C(=C\NC2=NC=NN2)/C1=O)Br	5338969	0	1	0	0	2	1.000000	0.0	1.000000	0.0	0.0	0.0	0.0	0.0	0.0	0.0	0.0	0.0	0.0	0.0	0.0	0.0	2.000000	1.000000	0.0	0.0	0.0	1.000000	0.0	0.0	0.0	0.0	0.0	0.0	0.0	0.0	1.000000	0.0	1.000000	0.0	0.0	0.0	0.0	0.0	0.0	0.0	0.0	0.0	0.0
CC1=CC2=C(C=C1)N=C(N2)/C(=C\C3=CC(=C(C=C3)N4CCCCC4)[N+](=O)[O-])/C#N	5340140	0	1	0	0	1	0.0	0.0	0.0	0.0	0.0	0.0	0.0	0.0	0.0	0.0	0.0	0.0	0.0	0.0	0.0	1.000000	7.000000	0.0	0.0	0.0	3.000000	0.0	0.0	0.0	0.0	0.0	0.0	0.0	0.0	3.000000	3.000000	0.0	0.0	0.0	0.0	0.0	0.0	0.0	0.0	0.0	0.0	0.0	0.0
CC1=C(C=C(C=C1)N2C(=O)/C(=C\NC3=CC=C(C=C3)S(=O)(=O)NC4=NC=CN=C4OC)/C(=N2)C)C	5341355	0	1	0	0	2	0.0	0.0	3.000000	0.0	0.0	0.0	0.0	0.0	0.0	0.0	0.0	0.0	0.0	0.0	0.0	3.000000	7.000000	0.0	0.0	0.0	2.000000	0.0	1.000000	0.0	0.0	1.000000	0.0	0.0	0.0	0.0	3.000000	1.000000	0.0	0.0	0.0	0.0	0.0	0.0	0.0	0.0	0.0	0.0	0.0
CCC1=NN=C(S1)NS(=O)(=O)C2=CC=C(C=C2)N/C=C\3/C(=NN(C3=O)C4=CC=C(C=C4)C)C	5341429	0	1	0	0	2	0.0	0.0	1.000000	0.0	0.0	0.0	0.0	0.0	0.0	0.0	0.0	0.0	0.0	0.0	0.0	3.000000	8.000000	0.0	0.0	0.0	2.000000	0.0	1.000000	0.0	0.0	0.0	1.000000	0.0	0.0	1.000000	2.000000	1.000000	0.0	0.0	0.0	0.0	0.0	0.0	0.0	0.0	0.0	0.0	0.0
CC1=CC2=C(C=C1)N=C(N2)/C(=C\C3=CC=C(O3)[N+](=O)[O-])/C#N	5341736	0	1	0	0	2	0.0	0.0	0.0	0.0	0.0	0.0	0.0	0.0	0.0	0.0	0.0	0.0	0.0	0.0	0.0	1.000000	6.000000	0.0	0.0	0.0	2.000000	1.000000	0.0	0.0	0.0	0.0	0.0	0.0	0.0	0.0	2.000000	0.0	0.0	0.0	0.0	0.0	0.0	0.0	0.0	0.0	0.0	0.0	0.0
CC1=CC=C(C=C1)N2C(=O)/C(=C/NCC3=CC=NC=C3)/C(=N2)C	5344561	0	1	0	0	1	0.0	0.0	2.000000	0.0	0.0	0.0	0.0	0.0	0.0	0.0	0.0	0.0	0.0	0.0	0.0	2.000000	6.000000	0.0	0.0	0.0	1.000000	0.0	0.0	1.000000	0.0	0.0	0.0	0.0	0.0	0.0	3.000000	1.000000	0.0	0.0	0.0	0.0	0.0	0.0	0.0	0.0	0.0	0.0	0.0
COC1=CC=C/C(=C\NNC(=O)CSCC(=O)NC2=CC=CC=C2)/C1=O	5344792	0	1	0	0	2	0.0	0.0	1.000000	0.0	0.0	0.0	0.0	0.0	0.0	0.0	0.0	0.0	0.0	0.0	0.0	0.0	8.000000	0.0	0.0	0.0	1.000000	1.000000	0.0	0.0	0.0	0.0	0.0	0.0	0.0	0.0	1.000000	0.0	1.000000	0.0	0.0	0.0	0.0	0.0	0.0	0.0	0.0	0.0	0.0
COC1=CC=CC(=C1OC)/C=C/C(=O)C2=CC(=CC=C2)[N+](=O)[O-]	5346304	0	1	0	0	1	0.0	0.0	0.0	0.0	0.0	0.0	0.0	0.0	0.0	0.0	0.0	0.0	0.0	0.0	0.0	0.0	9.000000	0.0	0.0	0.0	0.0	2.000000	0.0	0.0	0.0	0.0	0.0	0.0	0.0	0.0	2.000000	0.0	1.000000	0.0	0.0	0.0	0.0	0.0	0.0	0.0	0.0	0.0	0.0
C1=CC=C(C=C1)C(C2=CC=CC=C2)C(=O)O/N=C(/C3=CC=NC=C3)\N	5348420	0	1	0	0	1	0.0	0.0	1.000000	0.0	0.0	0.0	0.0	0.0	0.0	0.0	0.0	0.0	0.0	0.0	0.0	0.0	12.000000	0.0	0.0	0.0	0.0	0.0	0.0	1.000000	0.0	0.0	0.0	0.0	0.0	0.0	3.000000	0.0	0.0	1.000000	0.0	0.0	0.0	0.0	0.0	0.0	0.0	0.0	0.0
C1=CC=C2C=C(C=CC2=C1)OCC(=O)O/N=C(/C3=CC=CC=N3)\N	5348608	0	1	0	0	1	0.0	0.0	0.0	0.0	0.0	0.0	0.0	0.0	0.0	0.0	0.0	0.0	0.0	0.0	0.0	0.0	10.000000	0.0	0.0	0.0	1.000000	1.000000	0.0	1.000000	0.0	0.0	0.0	0.0	0.0	0.0	2.000000	0.0	0.0	0.0	0.0	0.0	0.0	0.0	0.0	0.0	0.0	0.0	0.0
CC1(C2C(C3C(C(=O)/C(=C(/N)\O)/C(=O)C3(C(=O)C2=C(C4=C1C=CC=C4O)O)O)N(C)C)O)O	5351476	0	1	6	0	2	0.0	0.0	0.0	0.0	0.0	1.000000	0.0	0.0	0.0	0.0	0.0	0.0	0.0	0.0	0.0	1.000000	3.000000	0.0	0.0	0.0	0.0	2.000000	0.0	0.0	0.0	0.0	0.0	0.0	0.0	0.0	4.000000	0.0	3.000000	2.000000	0.0	0.0	2.000000	0.0	1.000000	0.0	0.0	1.000000	0.0
CC1(C2CC3C(C(=O)/C(=C(/N)\O)/C(=O)C3(C(=O)C2=C(C4=C1C=CC=C4O)O)O)N(C)C)O	5351869	0	1	5	0	2	0.0	0.0	0.0	0.0	0.0	1.000000	0.0	0.0	0.0	0.0	0.0	0.0	0.0	0.0	0.0	1.000000	3.000000	0.0	0.0	0.0	0.0	2.000000	0.0	0.0	0.0	0.0	0.0	0.0	0.0	1.000000	4.000000	0.0	3.000000	2.000000	0.0	0.0	2.000000	0.0	1.000000	0.0	0.0	0.0	0.0
COC(=O)N=N/C=C/1\C=[N+](C2=CC=CC=C2N1O)[O-]	5353472	0	1	0	0	2	0.0	0.0	1.000000	0.0	0.0	0.0	0.0	0.0	0.0	0.0	0.0	1.000000	0.0	0.0	0.0	0.0	4.000000	0.0	0.0	0.0	2.000000	0.0	0.0	0.0	0.0	0.0	0.0	0.0	0.0	0.0	0.0	0.0	0.0	0.0	0.0	0.0	0.0	0.0	0.0	0.0	0.0	0.0	0.0
C[C@H]1C=CC=C(C(=O)NC2=C3C(=NC4(N3)CCN(CC4)CC(C)C)C5=C6C(=C(C(=C5C2=O)O)C)O[C@@](C6=O)(OC=C[C@@H]([C@H]([C@H]([C@@H]([C@@H]([C@@H]([C@H]1O)C)O)C)OC(=O)C)C)OC)C)C	5361912	9	0	0	3	2	0.0	0.0	0.0	0.0	0.0	0.0	0.0	1.000000	0.0	0.0	0.0	0.0	0.0	0.0	0.0	10.000000	4.000000	0.0	0.0	0.0	2.000000	2.000000	0.0	0.0	0.0	0.0	0.0	0.0	0.0	2.000000	5.000000	1.000000	2.000000	1.000000	0.0	0.0	0.0	0.0	0.0	1.000000	0.0	0.0	1.000000
C1=C/C(=C\NNC(=O)C2=CC=NC=C2)/C(=O)C=C1	5371318	0	1	0	0	2	0.0	0.0	2.000000	0.0	0.0	0.0	0.0	0.0	0.0	0.0	0.0	0.0	0.0	0.0	0.0	0.0	6.000000	0.0	0.0	0.0	0.0	0.0	0.0	1.000000	0.0	0.0	0.0	0.0	0.0	0.0	2.000000	0.0	1.000000	0.0	0.0	0.0	0.0	0.0	0.0	0.0	0.0	0.0	0.0
C1=CC=C\2C(=C1)C=CC(=O)/C2=C\NNC=O	5381702	0	1	0	0	2	0.0	0.0	1.000000	0.0	0.0	0.0	0.0	0.0	0.0	0.0	0.0	0.0	0.0	0.0	0.0	0.0	6.000000	0.0	0.0	0.0	0.0	0.0	0.0	0.0	0.0	0.0	0.0	0.0	0.0	0.0	3.000000	0.0	1.000000	0.0	0.0	0.0	0.0	0.0	0.0	0.0	0.0	0.0	0.0
C[C@H]1C=CC=C(C(=O)NC\2=C(C3=C(C(=C4C(=C3C(=O)/C2=C\NN5CCN(CC5)C)C(=O)[C@](O4)(OC=C[C@@H]([C@H]([C@H]([C@@H]([C@@H]([C@@H]([C@H]1O)C)O)C)OC(=O)C)C)OC)C)C)O)O)C	5388984	9	1	0	3	2	0.0	0.0	1.000000	0.0	0.0	0.0	0.0	1.000000	0.0	0.0	0.0	0.0	0.0	0.0	0.0	8.000000	4.000000	0.0	0.0	0.0	1.000000	3.000000	0.0	0.0	0.0	0.0	0.0	0.0	0.0	0.0	6.000000	0.0	2.000000	0.0	0.0	0.0	0.0	0.0	0.0	0.0	0.0	0.0	1.000000
CN1C(=C(C=N1)N/C=C/2\C=CC=CC2=O)C(=O)N3CCOCC3	5389050	0	1	0	0	1	0.0	0.0	1.000000	0.0	0.0	0.0	0.0	0.0	0.0	0.0	0.0	0.0	0.0	0.0	0.0	0.0	4.000000	0.0	0.0	0.0	2.000000	0.0	0.0	1.000000	0.0	0.0	0.0	0.0	0.0	0.0	1.000000	0.0	1.000000	0.0	0.0	0.0	0.0	0.0	0.0	0.0	0.0	0.0	0.0
C1=CC2=C(C=CC=N2)C(=C1)N/C=C/3\C=CC(=O)C=C3O	5389081	0	1	0	0	1	0.0	0.0	1.000000	0.0	0.0	0.0	0.0	0.0	0.0	0.0	0.0	0.0	0.0	0.0	0.0	0.0	8.000000	0.0	0.0	0.0	2.000000	1.000000	0.0	1.000000	0.0	0.0	0.0	0.0	0.0	0.0	2.000000	0.0	1.000000	0.0	0.0	0.0	0.0	0.0	0.0	0.0	0.0	0.0	0.0
C1=CC2=C(C=CC(=C2)N/C=C/3\C=CC(=O)C=C3O)N=C1	5389237	0	1	0	0	1	0.0	0.0	1.000000	0.0	0.0	0.0	0.0	0.0	0.0	0.0	0.0	0.0	0.0	0.0	0.0	0.0	8.000000	0.0	0.0	0.0	2.000000	1.000000	0.0	1.000000	0.0	0.0	0.0	0.0	0.0	0.0	2.000000	0.0	1.000000	0.0	0.0	0.0	0.0	0.0	0.0	0.0	0.0	0.0	0.0
CN(/C=C\1/C=CC2=CC=CC(=O)C2=N1)O	5389291	0	1	0	0	2	0.0	0.0	1.000000	0.0	0.0	0.0	0.0	0.0	0.0	0.0	0.0	0.0	0.0	0.0	0.0	0.0	5.000000	0.0	0.0	0.0	1.000000	0.0	0.0	0.0	0.0	0.0	0.0	0.0	0.0	0.0	1.000000	1.000000	1.000000	0.0	0.0	0.0	0.0	0.0	0.0	0.0	0.0	0.0	0.0
C1=CC=C(C=C1)CC2=C/C(=C\NCCNC(=O)C3=NON=C3N)/C(=O)C(=C2)Br	5389398	0	1	0	0	2	1.000000	0.0	1.000000	0.0	0.0	0.0	0.0	0.0	0.0	0.0	0.0	0.0	0.0	0.0	0.0	0.0	7.000000	1.000000	0.0	0.0	0.0	0.0	0.0	0.0	0.0	0.0	0.0	0.0	0.0	1.000000	3.000000	1.000000	1.000000	0.0	0.0	0.0	0.0	0.0	0.0	0.0	0.0	0.0	0.0
CC1=C(N2C=CC=CC2=N1)/C(=C\3/C(N(C(=O)C3=O)CCN4CCOCC4)C5=CN=CC=C5)/O	5389872	0	1	1	0	1	0.0	0.0	2.000000	0.0	0.0	0.0	0.0	0.0	0.0	0.0	0.0	0.0	0.0	0.0	0.0	1.000000	5.000000	0.0	0.0	0.0	2.000000	1.000000	0.0	1.000000	0.0	0.0	0.0	0.0	0.0	0.0	2.000000	0.0	1.000000	0.0	0.0	0.0	0.0	0.0	1.000000	0.0	0.0	0.0	0.0
CCOC1=CC(=O)/C(=C\2/C(=CN=C(N2)N)C3=CC=CC=C3)/C=C1	5390022	0	1	0	0	1	0.0	0.0	1.000000	0.0	0.0	0.0	0.0	0.0	0.0	0.0	0.0	0.0	0.0	0.0	0.0	1.000000	8.000000	0.0	0.0	0.0	1.000000	1.000000	0.0	0.0	0.0	0.0	0.0	0.0	0.0	0.0	3.000000	0.0	1.000000	0.0	0.0	0.0	0.0	0.0	0.0	0.0	0.0	0.0	0.0
C1CC(OC1)CN2C(C\3=C(C2=O)NN/C3=C/4\C=CC=CC4=O)C5=CC=C(C=C5)F	5390089	0	1	2	0	1	0.0	0.0	0.0	0.0	0.0	0.0	0.0	0.0	0.0	0.0	0.0	0.0	0.0	0.0	0.0	0.0	8.000000	0.0	0.0	1.000000	2.000000	0.0	0.0	0.0	0.0	0.0	0.0	0.0	0.0	2.000000	3.000000	0.0	1.000000	0.0	0.0	0.0	0.0	0.0	1.000000	0.0	0.0	1.000000	0.0
CC1=CC(=O)N(C(=C1)C)N/C=C/2\C=C(C=C(C2=O)Cl)Cl	5392745	0	1	0	0	1	0.0	0.0	1.000000	0.0	0.0	0.0	0.0	0.0	0.0	0.0	0.0	0.0	0.0	0.0	0.0	2.000000	4.000000	0.0	2.000000	0.0	1.000000	0.0	0.0	0.0	0.0	0.0	0.0	0.0	0.0	0.0	2.000000	0.0	1.000000	0.0	0.0	0.0	0.0	0.0	0.0	0.0	0.0	0.0	0.0
CC1=CC=C(C=C1)N/C=C/2\C=C(C=C(C2=O)Cl)Br	5394052	0	1	0	0	1	1.000000	0.0	1.000000	0.0	0.0	0.0	0.0	0.0	0.0	0.0	0.0	0.0	0.0	0.0	0.0	1.000000	6.000000	1.000000	1.000000	0.0	1.000000	0.0	0.0	0.0	0.0	0.0	0.0	0.0	0.0	0.0	2.000000	0.0	1.000000	0.0	0.0	0.0	0.0	0.0	0.0	0.0	0.0	0.0	0.0
CC1=CC(=O)N(C(=C1)C)N/C=C/2\C=C(C=CC2=O)[N+](=O)[O-]	5397226	0	1	0	0	2	0.0	0.0	1.000000	0.0	0.0	0.0	0.0	0.0	0.0	0.0	0.0	0.0	0.0	0.0	0.0	2.000000	5.000000	0.0	0.0	0.0	1.000000	0.0	0.0	0.0	0.0	0.0	0.0	0.0	0.0	0.0	2.000000	0.0	1.000000	0.0	0.0	0.0	0.0	0.0	0.0	0.0	0.0	0.0	0.0
COC1=CC(=C/C(=C\NNC(=O)C2=CN=CC=C2)/C1=O)[N+](=O)[O-]	5397553	0	1	0	0	2	0.0	0.0	2.000000	0.0	0.0	0.0	0.0	0.0	0.0	0.0	0.0	0.0	0.0	0.0	0.0	0.0	4.000000	0.0	0.0	0.0	0.0	1.000000	0.0	1.000000	0.0	0.0	0.0	0.0	0.0	0.0	2.000000	0.0	1.000000	0.0	0.0	0.0	0.0	0.0	0.0	0.0	0.0	0.0	0.0
C1=CC=NC(=C1)SCC(=O)NN/C=C/2\C=C(C=CC2=O)[N+](=O)[O-]	5400518	0	1	0	0	2	0.0	0.0	1.000000	0.0	0.0	0.0	1.000000	0.0	0.0	0.0	0.0	0.0	0.0	0.0	0.0	0.0	6.000000	0.0	0.0	0.0	0.0	0.0	0.0	1.000000	0.0	0.0	0.0	0.0	0.0	0.0	1.000000	0.0	1.000000	0.0	0.0	0.0	0.0	0.0	0.0	0.0	0.0	0.0	0.0
CC1=NON=C1C(=O)NN/C=C/2\C=CC(=O)C=C2O	5401098	0	1	0	0	2	0.0	0.0	1.000000	0.0	0.0	0.0	0.0	0.0	0.0	0.0	0.0	0.0	0.0	0.0	0.0	1.000000	3.000000	0.0	0.0	0.0	0.0	1.000000	0.0	0.0	0.0	0.0	0.0	0.0	0.0	0.0	1.000000	2.000000	1.000000	0.0	0.0	0.0	0.0	0.0	0.0	0.0	0.0	0.0	0.0
COC1=CC=C/C(=C\NNC(=O)CN2C3=CC=CC=C3N=N2)/C1=O	5402268	0	1	0	0	2	0.0	0.0	1.000000	0.0	0.0	0.0	0.0	0.0	0.0	0.0	0.0	0.0	0.0	0.0	0.0	0.0	7.000000	0.0	0.0	0.0	2.000000	1.000000	0.0	0.0	0.0	0.0	0.0	0.0	0.0	0.0	1.000000	0.0	1.000000	0.0	0.0	0.0	0.0	0.0	0.0	0.0	0.0	0.0	0.0
C1=CC2=C(C(=C1)C(=O)NN/C=C/3\C=C(C=CC3=O)[N+](=O)[O-])NC=C2	5403695	0	1	0	0	2	0.0	0.0	2.000000	0.0	0.0	0.0	0.0	0.0	0.0	0.0	0.0	0.0	0.0	0.0	0.0	0.0	7.000000	0.0	0.0	0.0	1.000000	0.0	0.0	0.0	0.0	0.0	0.0	0.0	0.0	0.0	3.000000	0.0	1.000000	0.0	0.0	0.0	0.0	0.0	0.0	0.0	0.0	0.0	0.0
C1=CN=CC=C1C(=O)NN/C=C/2\C=C(C=C(C2=O)Cl)Cl	5404015	0	1	0	0	2	0.0	0.0	2.000000	0.0	0.0	0.0	0.0	0.0	0.0	0.0	0.0	0.0	0.0	0.0	0.0	0.0	4.000000	0.0	2.000000	0.0	0.0	0.0	0.0	1.000000	0.0	0.0	0.0	0.0	0.0	0.0	2.000000	0.0	1.000000	0.0	0.0	0.0	0.0	0.0	0.0	0.0	0.0	0.0	0.0
C1CC1C(=O)NN/C=C/2\C=C(C=CC2=O)[N+](=O)[O-]	5404839	0	1	0	0	2	0.0	0.0	1.000000	0.0	0.0	0.0	0.0	0.0	0.0	0.0	0.0	0.0	0.0	0.0	0.0	0.0	3.000000	0.0	0.0	0.0	0.0	0.0	0.0	0.0	0.0	0.0	0.0	0.0	0.0	2.000000	1.000000	0.0	1.000000	1.000000	0.0	0.0	0.0	0.0	0.0	0.0	0.0	0.0	0.0
C1=CC=C2C(=C1)/C(=C/NNC(=O)C3=CC=C(C=C3)Cl)/C=N2	5404987	0	1	0	0	2	0.0	0.0	1.000000	0.0	0.0	0.0	0.0	0.0	0.0	0.0	0.0	0.0	0.0	0.0	0.0	0.0	8.000000	0.0	1.000000	0.0	1.000000	0.0	0.0	1.000000	0.0	0.0	0.0	0.0	0.0	0.0	3.000000	0.0	0.0	0.0	0.0	0.0	0.0	0.0	0.0	0.0	0.0	0.0	0.0
C1=CC(=CN=C1)C(=O)NN/C=C/2\C=C(C=CC2=O)Cl	5409965	0	1	0	0	2	0.0	0.0	2.000000	0.0	0.0	0.0	0.0	0.0	0.0	0.0	0.0	0.0	0.0	0.0	0.0	0.0	5.000000	0.0	1.000000	0.0	0.0	0.0	0.0	1.000000	0.0	0.0	0.0	0.0	0.0	0.0	2.000000	0.0	1.000000	0.0	0.0	0.0	0.0	0.0	0.0	0.0	0.0	0.0	0.0
CC1(OCCO1)CC(=O)NN/C=C/2\C=C(C(=O)C=C2O)[N+](=O)[O-]	5410765	0	1	0	0	2	0.0	0.0	1.000000	0.0	0.0	0.0	0.0	0.0	0.0	0.0	0.0	0.0	0.0	0.0	0.0	1.000000	2.000000	0.0	0.0	0.0	0.0	1.000000	0.0	0.0	0.0	0.0	0.0	0.0	0.0	1.000000	1.000000	0.0	1.000000	0.0	0.0	0.0	0.0	0.0	0.0	0.0	0.0	0.0	1.000000
CCO/C(=C/1\C(=C\C2=CC=C(C=C2)C)\C(=O)C3=CC=CC=C3C1=O)/O	5418530	0	2	0	0	1	0.0	0.0	0.0	0.0	0.0	0.0	0.0	0.0	1.000000	0.0	0.0	0.0	0.0	0.0	0.0	2.000000	9.000000	0.0	0.0	0.0	0.0	0.0	0.0	0.0	0.0	0.0	0.0	0.0	0.0	0.0	6.000000	0.0	2.000000	0.0	0.0	0.0	0.0	0.0	0.0	0.0	0.0	0.0	0.0
CC1=CC(=C/C(=C\NN2C(=NC3=CC=CC=C3C2=O)C)/C1=O)[N+](=O)[O-]	5422717	0	1	0	0	2	0.0	0.0	1.000000	0.0	0.0	0.0	0.0	0.0	0.0	0.0	0.0	0.0	0.0	0.0	0.0	2.000000	6.000000	0.0	0.0	0.0	1.000000	0.0	0.0	0.0	0.0	0.0	0.0	0.0	0.0	0.0	3.000000	0.0	1.000000	0.0	0.0	0.0	0.0	0.0	0.0	0.0	0.0	0.0	0.0
CCOC1=CC=C/C(=C\NNC(=O)C2=NNC(=C2)C3CC3)/C1=O	5423332	0	1	0	0	2	0.0	0.0	1.000000	0.0	0.0	0.0	0.0	0.0	0.0	0.0	0.0	0.0	0.0	0.0	0.0	1.000000	4.000000	0.0	0.0	0.0	1.000000	1.000000	0.0	0.0	0.0	0.0	0.0	0.0	0.0	2.000000	1.000000	1.000000	1.000000	1.000000	0.0	0.0	0.0	0.0	0.0	0.0	0.0	0.0	0.0
CC1=CC(=NN1CC(=O)NN/C=C/2\C=CC=CC2=O)[N+](=O)[O-]	5423413	0	1	0	0	2	0.0	0.0	1.000000	0.0	0.0	0.0	0.0	0.0	0.0	0.0	0.0	0.0	0.0	0.0	0.0	1.000000	5.000000	0.0	0.0	0.0	1.000000	0.0	0.0	0.0	0.0	0.0	0.0	0.0	0.0	0.0	1.000000	0.0	1.000000	0.0	0.0	0.0	0.0	0.0	0.0	0.0	0.0	0.0	0.0
C1=CC=C2C(=C1)C(C3=CC=CC=C3O2)C(=O)NN/C=C\4/C=CC(=O)C(=C4)O	5434187	0	1	0	0	2	0.0	0.0	1.000000	0.0	0.0	0.0	0.0	0.0	0.0	0.0	0.0	0.0	0.0	0.0	0.0	0.0	11.000000	0.0	0.0	0.0	0.0	3.000000	0.0	0.0	0.0	0.0	0.0	0.0	0.0	0.0	3.000000	0.0	1.000000	1.000000	0.0	0.0	0.0	0.0	0.0	0.0	0.0	0.0	0.0
C1=CC=C(C(=C1)C(=O)NN/C=C/2\C=C(C=CC2=O)Br)Cl	5436804	0	1	0	0	2	1.000000	0.0	1.000000	0.0	0.0	0.0	0.0	0.0	0.0	0.0	0.0	0.0	0.0	0.0	0.0	0.0	7.000000	1.000000	1.000000	0.0	0.0	0.0	0.0	0.0	0.0	0.0	0.0	0.0	0.0	0.0	2.000000	0.0	1.000000	0.0	0.0	0.0	0.0	0.0	0.0	0.0	0.0	0.0	0.0
CCOC1=CC(=C/C(=C\NNC(=O)C2=CN=CC=C2)/C1=O)Br	5438530	0	1	0	0	2	1.000000	0.0	2.000000	0.0	0.0	0.0	0.0	0.0	0.0	0.0	0.0	0.0	0.0	0.0	0.0	1.000000	4.000000	1.000000	0.0	0.0	0.0	1.000000	0.0	1.000000	0.0	0.0	0.0	0.0	0.0	0.0	2.000000	0.0	1.000000	0.0	0.0	0.0	0.0	0.0	0.0	0.0	0.0	0.0	0.0
C1=CC2=C(C=C1N/C=C/3\C=C(C=C(C3=O)Br)Br)C=NN2	5439275	0	1	0	0	2	2.000000	0.0	1.000000	0.0	0.0	0.0	0.0	0.0	0.0	0.0	0.0	0.0	0.0	0.0	0.0	0.0	5.000000	2.000000	0.0	0.0	2.000000	0.0	0.0	1.000000	0.0	0.0	0.0	0.0	0.0	0.0	2.000000	0.0	1.000000	0.0	0.0	0.0	0.0	0.0	0.0	0.0	0.0	0.0	0.0
C1=CC(=CC(=C1)NC(=O)C2=CC=CO2)N/C=C/3\C=C(C=C(C3=O)Br)Cl	5439615	0	1	0	0	2	1.000000	0.0	1.000000	0.0	0.0	0.0	0.0	1.000000	0.0	0.0	0.0	0.0	0.0	0.0	0.0	0.0	8.000000	1.000000	1.000000	0.0	2.000000	1.000000	0.0	0.0	0.0	0.0	0.0	0.0	0.0	0.0	1.000000	0.0	1.000000	0.0	0.0	0.0	0.0	0.0	0.0	0.0	0.0	0.0	0.0
C1=CC2=C(C=CC=N2)C(=C1)N/C=C/3\C=C(C=C(C3=O)Br)Br	5456955	0	1	0	0	1	2.000000	0.0	1.000000	0.0	0.0	0.0	0.0	0.0	0.0	0.0	0.0	0.0	0.0	0.0	0.0	0.0	7.000000	2.000000	0.0	0.0	2.000000	0.0	0.0	1.000000	0.0	0.0	0.0	0.0	0.0	0.0	2.000000	0.0	1.000000	0.0	0.0	0.0	0.0	0.0	0.0	0.0	0.0	0.0	0.0
C1=CC=C(C=C1)CN/C=C/2\C=C(C=C(C2=O)Br)Br	5457290	0	1	0	0	2	2.000000	0.0	1.000000	0.0	0.0	0.0	0.0	0.0	0.0	0.0	0.0	0.0	0.0	0.0	0.0	0.0	7.000000	2.000000	0.0	0.0	0.0	0.0	0.0	0.0	0.0	0.0	0.0	0.0	0.0	0.0	2.000000	0.0	1.000000	0.0	0.0	0.0	0.0	0.0	0.0	0.0	0.0	0.0	0.0
C[C@H]1/C=C/C=C(\C(=O)NC\2=C(C3=C(C(=C4C(=C3C(=O)/C2=C\NN5CCN(CC5)C)C(=O)[C@](O4)(O/C=C/[C@@H]([C@H]([C@H]([C@@H]([C@@H]([C@@H]([C@H]1O)C)O)C)OC(=O)C)C)OC)C)C)O)O)/C	5458213	9	4	0	0	2	0.0	0.0	1.000000	0.0	0.0	0.0	0.0	1.000000	0.0	0.0	0.0	0.0	0.0	0.0	0.0	8.000000	4.000000	0.0	0.0	0.0	1.000000	3.000000	0.0	0.0	0.0	0.0	0.0	0.0	0.0	0.0	6.000000	0.0	2.000000	0.0	0.0	0.0	0.0	0.0	0.0	0.0	0.0	0.0	1.000000
C1=CC(=O)/C(=C/NC2=CNC(=O)NC2=O)/C=C1[N+](=O)[O-]	5472684	0	1	0	0	2	0.0	0.0	2.000000	0.0	0.0	0.0	0.0	0.0	0.0	0.0	0.0	0.0	0.0	0.0	0.0	0.0	3.000000	0.0	0.0	0.0	1.000000	0.0	0.0	0.0	0.0	0.0	0.0	0.0	0.0	0.0	1.000000	0.0	1.000000	0.0	0.0	0.0	0.0	0.0	0.0	0.0	0.0	0.0	0.0
CCC(C)N1CCC2(CC1)NC3=C4C(=O)C5=C(C(=C6C(=C5C3=N2)C(=O)[C@](O6)(OC=C[C@@H]([C@H]([C@H]([C@@H]([C@@H]([C@@H]([C@H]([C@H](C=CC=C(C(=O)N4)C)C)O)C)O)C)OC(=O)C)C)OC)C)C)O	5482874	9	0	1	3	2	0.0	0.0	0.0	0.0	0.0	0.0	0.0	1.000000	0.0	0.0	0.0	0.0	0.0	0.0	0.0	10.000000	4.000000	0.0	0.0	0.0	2.000000	2.000000	0.0	0.0	0.0	0.0	0.0	0.0	0.0	3.000000	5.000000	1.000000	2.000000	0.0	0.0	0.0	0.0	0.0	1.000000	1.000000	0.0	0.0	1.000000
CCN(CC)CCN1/C(=C/2\C=CC=CC2=O)/N=C(N1)C	5497568	0	1	0	0	1	0.0	0.0	0.0	0.0	1.000000	0.0	0.0	0.0	0.0	0.0	0.0	0.0	0.0	0.0	0.0	3.000000	4.000000	0.0	0.0	0.0	0.0	0.0	0.0	0.0	0.0	0.0	0.0	0.0	0.0	0.0	1.000000	0.0	1.000000	0.0	0.0	0.0	0.0	0.0	0.0	0.0	0.0	0.0	0.0
C1=CN=CC=C1C(=O)NN/C=C/2\C=C(C=C(C2=O)Br)Br	5499874	0	1	0	0	2	2.000000	0.0	2.000000	0.0	0.0	0.0	0.0	0.0	0.0	0.0	0.0	0.0	0.0	0.0	0.0	0.0	4.000000	2.000000	0.0	0.0	0.0	0.0	0.0	1.000000	0.0	0.0	0.0	0.0	0.0	0.0	2.000000	0.0	1.000000	0.0	0.0	0.0	0.0	0.0	0.0	0.0	0.0	0.0	0.0
COC1=CC(=C/C(=C\NC2=CC=CC(=C2)C(F)(F)F)/C1=O)Br	5512399	0	1	0	0	2	1.000000	0.0	1.000000	0.0	0.0	0.0	0.0	0.0	0.0	0.0	0.0	0.0	0.0	0.0	0.0	0.0	6.000000	1.000000	0.0	0.0	1.000000	1.000000	0.0	0.0	0.0	0.0	0.0	0.0	0.0	0.0	2.000000	0.0	1.000000	0.0	0.0	0.0	0.0	0.0	0.0	0.0	0.0	0.0	0.0
C1=CC=C(C=C1)OCC2=NC3=CC=CC=C3C(=O)N2N/C=C/4\C=CC(=O)C=C4O	5515724	0	1	0	0	1	0.0	0.0	1.000000	0.0	0.0	0.0	0.0	0.0	0.0	0.0	0.0	0.0	0.0	0.0	0.0	0.0	12.000000	0.0	0.0	0.0	1.000000	2.000000	0.0	0.0	0.0	0.0	0.0	0.0	0.0	0.0	2.000000	0.0	1.000000	0.0	0.0	0.0	0.0	0.0	0.0	0.0	0.0	0.0	0.0
CN(C)C(=C(C#N)C#N)/C=C/NC1=C(C=C(C=C1)F)F	5523562	0	1	0	0	1	0.0	0.0	1.000000	0.0	0.0	0.0	0.0	0.0	0.0	0.0	0.0	0.0	0.0	0.0	0.0	0.0	4.000000	0.0	0.0	2.000000	2.000000	0.0	0.0	0.0	0.0	0.0	0.0	0.0	0.0	0.0	1.000000	0.0	0.0	0.0	0.0	0.0	0.0	0.0	0.0	0.0	0.0	0.0	0.0
C1=CC(=CC=C1CN/C=C/2\C=C(C=C(C2=O)Br)Br)F	5524647	0	1	0	0	2	2.000000	0.0	1.000000	0.0	0.0	0.0	0.0	0.0	0.0	0.0	0.0	0.0	0.0	0.0	0.0	0.0	6.000000	2.000000	0.0	1.000000	0.0	0.0	0.0	0.0	0.0	0.0	0.0	0.0	0.0	0.0	2.000000	0.0	1.000000	0.0	0.0	0.0	0.0	0.0	0.0	0.0	0.0	0.0	0.0
C/C(=C\1/C=CC=CC1=O)/NNC(=O)C2=CC=C(C=C2)CN3CCC4=CC=CC=C4C3	5529021	0	1	0	0	2	0.0	0.0	0.0	0.0	0.0	0.0	0.0	0.0	0.0	0.0	0.0	0.0	0.0	0.0	0.0	1.000000	12.000000	0.0	0.0	0.0	1.000000	0.0	0.0	0.0	0.0	0.0	0.0	0.0	0.0	1.000000	5.000000	0.0	1.000000	0.0	0.0	0.0	0.0	0.0	0.0	0.0	0.0	0.0	0.0
CCN(CC)CCCN/C(=C/1\C(=O)C2=C(CCCC2)NC1=O)/O	5552247	0	1	0	0	1	0.0	0.0	0.0	0.0	0.0	1.000000	0.0	0.0	0.0	0.0	0.0	0.0	0.0	0.0	0.0	2.000000	0.0	0.0	0.0	0.0	1.000000	0.0	0.0	0.0	0.0	0.0	0.0	0.0	0.0	5.000000	2.000000	0.0	1.000000	0.0	0.0	0.0	0.0	0.0	0.0	0.0	0.0	0.0	0.0
C1=CC=C(C=C1)C(=O)/C=C\2/C(=O)OC3=CC=CC=C3N2	5607869	0	1	0	0	2	0.0	0.0	0.0	0.0	0.0	0.0	0.0	0.0	0.0	0.0	0.0	0.0	0.0	0.0	0.0	0.0	10.000000	0.0	0.0	0.0	2.000000	1.000000	0.0	0.0	0.0	0.0	0.0	0.0	0.0	0.0	1.000000	0.0	1.000000	0.0	0.0	0.0	0.0	0.0	0.0	0.0	0.0	0.0	0.0
CC(C)(C)C(=O)/C=C\1/C(=O)OC2=C(N1)C=C(C=C2)Cl	5608316	0	1	0	0	2	0.0	0.0	0.0	0.0	0.0	0.0	0.0	0.0	0.0	0.0	0.0	0.0	0.0	0.0	0.0	3.000000	4.000000	0.0	1.000000	0.0	2.000000	1.000000	0.0	0.0	0.0	0.0	0.0	0.0	0.0	0.0	0.0	0.0	1.000000	0.0	1.000000	0.0	0.0	0.0	0.0	0.0	0.0	0.0	0.0
CC(=O)/C=C\1/C(=O)OC2=CC=CC=C2N1	5614610	0	1	0	0	2	0.0	0.0	0.0	0.0	0.0	0.0	0.0	0.0	0.0	0.0	0.0	0.0	0.0	0.0	0.0	1.000000	5.000000	0.0	0.0	0.0	2.000000	1.000000	0.0	0.0	0.0	0.0	0.0	0.0	0.0	0.0	0.0	0.0	1.000000	0.0	0.0	0.0	0.0	0.0	0.0	0.0	0.0	0.0	0.0
C1=CC=C(C(=C1)N/N=C(\C#N)/N/N=C/2\C=CC=CC2=O)O	5709813	0	2	0	0	2	0.0	0.0	0.0	0.0	0.0	0.0	0.0	0.0	0.0	0.0	0.0	0.0	0.0	0.0	0.0	0.0	8.000000	0.0	0.0	0.0	1.000000	1.000000	0.0	0.0	0.0	0.0	0.0	0.0	0.0	0.0	0.0	1.000000	1.000000	0.0	0.0	0.0	0.0	0.0	0.0	0.0	0.0	0.0	0.0
C1=CC(=O)/C(=C/NN2C(=NN=N2)N)/C=C1[N+](=O)[O-]	5720713	0	1	0	0	2	0.0	0.0	1.000000	0.0	0.0	0.0	0.0	0.0	0.0	0.0	0.0	0.0	0.0	0.0	0.0	0.0	3.000000	0.0	0.0	0.0	0.0	0.0	0.0	0.0	0.0	0.0	0.0	0.0	0.0	0.0	1.000000	0.0	1.000000	0.0	0.0	0.0	0.0	0.0	0.0	0.0	0.0	0.0	0.0
C1=C/C(=C\NNC2=NC=CN=C2Cl)/C(=CC1=O)O	5721041	0	1	0	0	2	0.0	0.0	3.000000	0.0	0.0	0.0	0.0	0.0	0.0	0.0	0.0	0.0	0.0	0.0	0.0	0.0	3.000000	0.0	0.0	0.0	0.0	1.000000	0.0	0.0	1.000000	0.0	0.0	0.0	0.0	0.0	1.000000	0.0	1.000000	0.0	0.0	0.0	0.0	0.0	0.0	0.0	0.0	0.0	0.0
C1=CC(=O)/C(=C/NNC(=O)C2=CC=NC=C2)/C=C1Br	5721425	0	1	0	0	2	1.000000	0.0	2.000000	0.0	0.0	0.0	0.0	0.0	0.0	0.0	0.0	0.0	0.0	0.0	0.0	0.0	5.000000	1.000000	0.0	0.0	0.0	0.0	0.0	1.000000	0.0	0.0	0.0	0.0	0.0	0.0	2.000000	0.0	1.000000	0.0	0.0	0.0	0.0	0.0	0.0	0.0	0.0	0.0	0.0
C1=CC=NC(=C1)NN/C=C/2\C=C(C=CC2=O)[N+](=O)[O-]	5722358	0	1	0	0	2	0.0	0.0	1.000000	0.0	1.000000	0.0	0.0	0.0	0.0	0.0	0.0	0.0	0.0	0.0	0.0	0.0	6.000000	0.0	0.0	0.0	0.0	0.0	0.0	1.000000	0.0	0.0	0.0	0.0	0.0	0.0	1.000000	0.0	1.000000	0.0	0.0	0.0	0.0	0.0	0.0	0.0	0.0	0.0	0.0
CC1=NC2=CC=CC=C2N=C1NN/C=C/3\C=CC(=O)C=C3O	5725993	0	1	0	0	1	0.0	0.0	1.000000	0.0	0.0	0.0	0.0	0.0	0.0	0.0	0.0	0.0	0.0	0.0	0.0	1.000000	7.000000	0.0	0.0	0.0	2.000000	1.000000	0.0	0.0	0.0	0.0	0.0	0.0	0.0	0.0	1.000000	1.000000	1.000000	0.0	0.0	0.0	0.0	0.0	0.0	0.0	0.0	0.0	0.0
CCCCC1=CC=C(C=C1)N/C(=N/C2=NC(=CC(=N2)C)C)/N	5726593	0	1	0	0	2	0.0	0.0	0.0	0.0	0.0	0.0	0.0	0.0	0.0	0.0	0.0	0.0	0.0	0.0	0.0	3.000000	5.000000	0.0	0.0	0.0	2.000000	0.0	0.0	0.0	0.0	0.0	0.0	0.0	0.0	3.000000	1.000000	1.000000	0.0	0.0	0.0	0.0	0.0	0.0	0.0	0.0	0.0	0.0	0.0
CC1=C(C2=CC=CC=C2N1)/C=C/C3=NC(=O)C4=CC=CC=C4N3	5726614	0	1	0	0	1	0.0	0.0	0.0	0.0	0.0	0.0	0.0	0.0	0.0	0.0	0.0	0.0	0.0	0.0	0.0	1.000000	10.000000	0.0	0.0	0.0	3.000000	0.0	0.0	0.0	0.0	0.0	0.0	0.0	0.0	0.0	3.000000	0.0	0.0	0.0	0.0	0.0	0.0	0.0	0.0	0.0	0.0	0.0	0.0
CC1=CC(=C(C=C1)C)N/C(=N/C2=NC(=CC(=N2)C)C)/N	5734740	0	1	0	0	1	0.0	0.0	0.0	0.0	0.0	0.0	0.0	0.0	0.0	0.0	0.0	0.0	0.0	0.0	0.0	4.000000	4.000000	0.0	0.0	0.0	2.000000	0.0	0.0	0.0	0.0	0.0	0.0	0.0	0.0	0.0	2.000000	1.000000	0.0	0.0	0.0	0.0	0.0	0.0	0.0	0.0	0.0	0.0	0.0
CCN(CC)S(=O)(=O)C1=CC=C(C=C1)C(=O)/C(=C/2\NC3=CC=CC=C3N2C)/C#N	5742491	0	1	0	0	1	0.0	0.0	0.0	0.0	1.000000	0.0	0.0	0.0	0.0	0.0	0.0	0.0	0.0	0.0	0.0	2.000000	8.000000	0.0	0.0	0.0	2.000000	0.0	1.000000	0.0	0.0	0.0	0.0	0.0	0.0	0.0	2.000000	0.0	1.000000	0.0	0.0	0.0	0.0	0.0	0.0	0.0	0.0	0.0	0.0
CCOC(=O)C1CCCN(C1)CC(=O)/C(=C\2/NC(=CS2)C3=CC=CC=C3)/C#N	5742553	0	1	1	0	1	0.0	0.0	0.0	0.0	0.0	0.0	1.000000	0.0	0.0	1.000000	0.0	0.0	0.0	0.0	0.0	1.000000	5.000000	0.0	0.0	0.0	1.000000	0.0	0.0	0.0	0.0	0.0	0.0	0.0	0.0	2.000000	2.000000	0.0	1.000000	1.000000	0.0	0.0	0.0	0.0	0.0	0.0	0.0	0.0	0.0
C1COCCN1CCC(=O)NN/C=C/2\C=C(C=C(C2=O)Br)Br	5751332	0	1	0	0	2	2.000000	0.0	1.000000	0.0	0.0	0.0	0.0	0.0	0.0	0.0	0.0	0.0	0.0	0.0	0.0	0.0	2.000000	2.000000	0.0	0.0	0.0	0.0	0.0	0.0	0.0	0.0	0.0	0.0	0.0	1.000000	1.000000	0.0	1.000000	0.0	0.0	0.0	0.0	0.0	0.0	0.0	0.0	0.0	0.0
CCC1=CC=C(C=C1)N2CC(CC2=O)C(=O)NN/C=C/3\C=C(C=CC3=O)[N+](=O)[O-]	5752711	0	1	1	0	2	0.0	0.0	1.000000	0.0	0.0	0.0	0.0	0.0	0.0	0.0	0.0	0.0	0.0	0.0	0.0	1.000000	7.000000	0.0	0.0	0.0	1.000000	0.0	0.0	0.0	0.0	0.0	0.0	0.0	0.0	2.000000	2.000000	0.0	1.000000	1.000000	0.0	0.0	0.0	0.0	0.0	0.0	0.0	0.0	0.0
C1CCC(CC1)N/C=C/2\C=CC(=O)C=C2O	5759287	0	1	0	0	1	0.0	0.0	1.000000	0.0	0.0	0.0	0.0	0.0	0.0	0.0	0.0	0.0	0.0	0.0	0.0	0.0	3.000000	0.0	0.0	0.0	0.0	1.000000	0.0	0.0	0.0	0.0	0.0	0.0	0.0	5.000000	1.000000	0.0	1.000000	0.0	0.0	0.0	0.0	0.0	1.000000	0.0	0.0	0.0	0.0
CC1=CC=C(C=C1)S(=O)(=O)N(C)N/C=C/2\C=C(C(=O)C(=C2)OC)[N+](=O)[O-]	5761184	0	1	0	0	1	0.0	0.0	1.000000	0.0	0.0	0.0	0.0	0.0	0.0	0.0	0.0	0.0	0.0	0.0	0.0	1.000000	6.000000	0.0	0.0	0.0	0.0	1.000000	1.000000	0.0	0.0	0.0	0.0	0.0	0.0	0.0	2.000000	0.0	1.000000	0.0	0.0	0.0	0.0	0.0	0.0	0.0	0.0	0.0	0.0
C1=CC=C2C(=C1)C=C(O2)C(=O)NN/C=C/3\C=NC4=CC=CC=C43	5763704	0	1	0	0	2	0.0	0.0	1.000000	0.0	0.0	0.0	0.0	0.0	0.0	0.0	0.0	0.0	0.0	0.0	0.0	0.0	9.000000	0.0	0.0	0.0	1.000000	2.000000	0.0	1.000000	0.0	0.0	0.0	0.0	0.0	0.0	3.000000	0.0	0.0	0.0	0.0	0.0	0.0	0.0	0.0	0.0	0.0	0.0	0.0
C1=COC(=C1)/C=C/C(=O)NC(=S)NNC(=O)C2=CC=CO2	5763832	0	1	0	0	2	0.0	0.0	0.0	0.0	0.0	0.0	0.0	2.000000	0.0	0.0	0.0	0.0	0.0	0.0	0.0	0.0	6.000000	0.0	0.0	0.0	0.0	2.000000	0.0	0.0	0.0	0.0	0.0	0.0	0.0	0.0	0.0	0.0	0.0	0.0	0.0	0.0	0.0	0.0	0.0	0.0	0.0	0.0	0.0
C1=CC=C(C(=C1)C(=O)NNC(=S)NC(=O)/C=C/C2=CC=CS2)O	5763840	0	1	0	0	2	0.0	0.0	0.0	0.0	0.0	0.0	0.0	0.0	0.0	1.000000	0.0	0.0	0.0	0.0	0.0	0.0	8.000000	0.0	0.0	0.0	0.0	1.000000	1.000000	0.0	0.0	0.0	0.0	0.0	0.0	0.0	1.000000	0.0	0.0	0.0	0.0	0.0	0.0	0.0	0.0	0.0	0.0	0.0	0.0
C1=CC=C(C=C1)NC(=O)CN2C=C(C3=CC=CC=C32)/C=C\[N+](=O)[O-]	5765586	0	1	0	0	1	0.0	0.0	1.000000	0.0	0.0	0.0	0.0	0.0	0.0	0.0	0.0	0.0	0.0	0.0	0.0	0.0	10.000000	0.0	0.0	0.0	2.000000	0.0	0.0	0.0	0.0	0.0	0.0	0.0	0.0	0.0	2.000000	0.0	0.0	0.0	0.0	0.0	0.0	0.0	0.0	0.0	0.0	0.0	0.0
C1CC1NC(=O)/C(=C/C2=CC=CN2)/C#N	5767302	0	1	0	0	2	0.0	0.0	1.000000	0.0	0.0	0.0	0.0	0.0	0.0	0.0	0.0	0.0	0.0	0.0	0.0	0.0	3.000000	0.0	0.0	0.0	1.000000	0.0	0.0	0.0	0.0	0.0	0.0	0.0	0.0	2.000000	1.000000	0.0	0.0	0.0	0.0	0.0	0.0	0.0	1.000000	0.0	0.0	0.0	0.0
COCCN1C(/C(=C(/C2=CC(=CC=C2)OC)\O)/C(=O)C1=O)C3=CC=NC=C3	5768891	0	1	1	0	1	0.0	0.0	1.000000	0.0	0.0	0.0	0.0	0.0	0.0	0.0	0.0	0.0	0.0	0.0	0.0	0.0	6.000000	0.0	0.0	0.0	0.0	2.000000	0.0	1.000000	0.0	0.0	0.0	0.0	0.0	0.0	3.000000	0.0	1.000000	0.0	0.0	0.0	0.0	0.0	1.000000	0.0	0.0	0.0	0.0
CC1=CC2=NC(=O)/C(=C/3\NOC(=N3)C4CCCO4)/C=C2C=C1	5769461	0	1	1	0	1	0.0	0.0	0.0	0.0	1.000000	0.0	0.0	0.0	0.0	0.0	0.0	0.0	0.0	0.0	0.0	1.000000	4.000000	0.0	0.0	0.0	0.0	0.0	0.0	0.0	0.0	1.000000	0.0	0.0	0.0	2.000000	3.000000	1.000000	0.0	0.0	0.0	0.0	0.0	0.0	0.0	0.0	0.0	1.000000	0.0
CC1=CC=CC=C1N(C(C2=CC=C(C=C2)F)C(=O)NC3CCCC3)C(=O)/C=C/C(=O)NC4=NOC(=C4)C	5770917	0	1	1	0	1	0.0	0.0	0.0	0.0	0.0	0.0	0.0	0.0	0.0	0.0	0.0	0.0	0.0	0.0	0.0	2.000000	11.000000	0.0	0.0	1.000000	1.000000	1.000000	0.0	0.0	0.0	0.0	0.0	0.0	0.0	4.000000	2.000000	0.0	0.0	0.0	0.0	0.0	0.0	0.0	2.000000	0.0	0.0	0.0	0.0
CC1=NN=C(S1)NC(=O)CSC2=NN/C(=C/3\C=NC4=CC=CC=C43)/N2CCOC	5771345	0	1	0	0	1	0.0	0.0	0.0	0.0	1.000000	0.0	0.0	0.0	0.0	0.0	0.0	0.0	0.0	0.0	0.0	1.000000	4.000000	0.0	0.0	0.0	1.000000	0.0	0.0	1.000000	0.0	0.0	1.000000	0.0	0.0	0.0	2.000000	0.0	0.0	0.0	0.0	0.0	0.0	0.0	0.0	0.0	0.0	0.0	0.0
CC1=CC(=C(C=C1)OCC(=O)NN/C=C/2\C(=NN(C2=O)C3=CC=CC=C3)C)[N+](=O)[O-]	5784294	0	1	0	0	2	0.0	0.0	1.000000	0.0	0.0	0.0	0.0	0.0	0.0	0.0	0.0	0.0	0.0	0.0	0.0	2.000000	8.000000	0.0	0.0	0.0	1.000000	1.000000	0.0	0.0	0.0	0.0	0.0	0.0	0.0	0.0	2.000000	1.000000	0.0	0.0	0.0	0.0	0.0	0.0	0.0	0.0	0.0	0.0	0.0
C1=CC=C(C=C1)C(=NN/C=C/2\C=CC(=O)C(=C2O)O)C3=CC=CC=C3	5811786	0	1	0	0	2	0.0	0.0	1.000000	0.0	0.0	0.0	0.0	0.0	0.0	0.0	0.0	0.0	0.0	0.0	0.0	0.0	12.000000	0.0	0.0	0.0	0.0	2.000000	0.0	0.0	0.0	0.0	0.0	0.0	0.0	0.0	3.000000	1.000000	1.000000	0.0	0.0	0.0	0.0	0.0	0.0	0.0	0.0	0.0	0.0
C1CSC(=N1)SCC2=C(N=NN2C3=NON=C3N)C(=O)NN/C=C/4\C=C(C=CC4=O)Br	5823572	0	1	0	0	2	1.000000	0.0	1.000000	0.0	0.0	0.0	0.0	0.0	0.0	0.0	0.0	0.0	0.0	0.0	1.000000	0.0	3.000000	1.000000	0.0	0.0	2.000000	0.0	0.0	0.0	0.0	0.0	0.0	0.0	0.0	0.0	1.000000	0.0	1.000000	0.0	0.0	0.0	0.0	0.0	0.0	0.0	0.0	0.0	0.0
C1=CC=C(C=C1)C(C2=CC=CC=C2)(C(=O)NN/C=C/3\C=C(C=CC3=O)[N+](=O)[O-])O	5830835	0	1	0	0	2	0.0	0.0	1.000000	0.0	0.0	0.0	0.0	0.0	0.0	0.0	0.0	0.0	0.0	0.0	0.0	0.0	13.000000	0.0	0.0	0.0	0.0	0.0	0.0	0.0	0.0	0.0	0.0	0.0	0.0	0.0	3.000000	0.0	1.000000	0.0	0.0	0.0	1.000000	0.0	0.0	0.0	0.0	0.0	0.0
C\1=CC(=O)C(=O)C(=O)/C1=C/NNC2=CC=C(NN2)Cl	5831921	0	1	0	0	2	0.0	0.0	1.000000	1.000000	1.000000	0.0	0.0	0.0	0.0	0.0	0.0	0.0	0.0	0.0	0.0	0.0	4.000000	0.0	0.0	0.0	0.0	0.0	0.0	0.0	0.0	0.0	0.0	0.0	0.0	0.0	1.000000	0.0	3.000000	0.0	0.0	0.0	0.0	0.0	0.0	0.0	0.0	0.0	0.0
C1=COC(=C1)C(=O)/C=C/C2=C(C=CC(=C2)Br)O	5852959	0	1	0	0	2	1.000000	0.0	0.0	0.0	0.0	0.0	0.0	1.000000	0.0	0.0	0.0	0.0	0.0	0.0	0.0	0.0	7.000000	1.000000	0.0	0.0	0.0	2.000000	0.0	0.0	0.0	0.0	0.0	0.0	0.0	0.0	1.000000	0.0	1.000000	0.0	0.0	0.0	0.0	0.0	0.0	0.0	0.0	0.0	0.0
COC1=CC=C/C(=C\NNC(=O)CNC(=O)CCC2=CC=CC=C2)/C1=O	5862206	0	1	0	0	1	0.0	0.0	1.000000	0.0	0.0	0.0	0.0	0.0	0.0	0.0	0.0	0.0	0.0	0.0	0.0	0.0	8.000000	0.0	0.0	0.0	0.0	1.000000	0.0	0.0	0.0	0.0	0.0	0.0	0.0	2.000000	2.000000	0.0	1.000000	0.0	0.0	0.0	0.0	0.0	0.0	0.0	0.0	0.0	0.0
C1=CC(=CC=C1/C=C/C(=O)NCCCN2C=CN=C2)Cl	5862903	0	1	0	0	1	0.0	0.0	2.000000	0.0	0.0	0.0	0.0	0.0	0.0	0.0	0.0	0.0	0.0	0.0	0.0	0.0	6.000000	0.0	1.000000	0.0	0.0	0.0	0.0	0.0	0.0	0.0	0.0	0.0	0.0	1.000000	1.000000	0.0	0.0	0.0	0.0	0.0	0.0	0.0	0.0	0.0	0.0	0.0	0.0
CC\1=NC2=CC=CC=C2/C1=C/NNC3=NC4=CC=CC=C4N3	5865031	0	1	0	0	1	0.0	0.0	1.000000	0.0	0.0	0.0	0.0	0.0	0.0	0.0	0.0	0.0	0.0	0.0	0.0	1.000000	8.000000	0.0	0.0	0.0	3.000000	0.0	0.0	0.0	0.0	0.0	0.0	0.0	0.0	0.0	2.000000	1.000000	0.0	0.0	0.0	0.0	0.0	0.0	0.0	0.0	0.0	0.0	0.0
CC1=C(C=CC=C1N/C=C/2\C=C(C=C(C2=O)Br)Br)C(=O)O	5874798	0	1	0	0	2	2.000000	0.0	1.000000	0.0	0.0	0.0	0.0	0.0	0.0	0.0	0.0	0.0	0.0	0.0	0.0	1.000000	5.000000	2.000000	0.0	0.0	1.000000	0.0	0.0	0.0	0.0	0.0	0.0	0.0	0.0	0.0	3.000000	0.0	1.000000	0.0	0.0	0.0	0.0	0.0	0.0	0.0	0.0	0.0	0.0
C1COCCN1C(=O)/C=C/C2=C(C=CC=C2Cl)F	5882413	0	1	0	0	1	0.0	0.0	0.0	0.0	0.0	0.0	0.0	0.0	0.0	0.0	0.0	0.0	0.0	0.0	0.0	0.0	5.000000	0.0	1.000000	1.000000	0.0	0.0	0.0	0.0	0.0	0.0	0.0	0.0	0.0	0.0	1.000000	0.0	0.0	0.0	0.0	0.0	0.0	0.0	0.0	0.0	0.0	0.0	0.0
C1CSC(SC1)C(=O)NN/C=C/2\C=CC=CC2=O	5886720	0	1	0	0	2	0.0	0.0	1.000000	0.0	0.0	0.0	0.0	0.0	0.0	0.0	0.0	0.0	0.0	0.0	0.0	0.0	4.000000	0.0	0.0	0.0	0.0	0.0	0.0	0.0	0.0	0.0	0.0	0.0	0.0	1.000000	1.000000	0.0	1.000000	0.0	0.0	0.0	0.0	0.0	0.0	0.0	0.0	0.0	0.0
C1=CC=C2C(=C1)N/C(=C(\C#N)/C(=O)C3=CC=CO3)/S2	5901566	0	1	0	0	2	0.0	0.0	0.0	0.0	0.0	0.0	1.000000	1.000000	0.0	0.0	0.0	0.0	0.0	0.0	0.0	0.0	6.000000	0.0	0.0	0.0	1.000000	1.000000	1.000000	0.0	0.0	0.0	0.0	0.0	0.0	0.0	1.000000	0.0	1.000000	0.0	0.0	0.0	0.0	0.0	0.0	0.0	0.0	0.0	0.0
CC1=C(C(=NO1)C(=O)/C=C/N(C)C)C(=O)NC2=NC=CS2	5905705	0	1	0	0	1	0.0	0.0	2.000000	0.0	0.0	0.0	0.0	0.0	0.0	1.000000	0.0	0.0	0.0	0.0	0.0	1.000000	1.000000	0.0	0.0	0.0	0.0	1.000000	0.0	0.0	0.0	0.0	0.0	0.0	0.0	0.0	1.000000	1.000000	1.000000	0.0	0.0	0.0	0.0	0.0	0.0	0.0	0.0	0.0	0.0
CC1=CC(=C/C(=C\NNC(=O)C2COC3=CC=CC=C3O2)/C1=O)[N+](=O)[O-]	5910965	0	1	1	0	2	0.0	0.0	1.000000	0.0	0.0	0.0	0.0	0.0	0.0	0.0	0.0	0.0	0.0	0.0	0.0	1.000000	6.000000	0.0	0.0	0.0	0.0	2.000000	0.0	0.0	0.0	0.0	0.0	0.0	0.0	0.0	2.000000	0.0	1.000000	0.0	0.0	0.0	0.0	0.0	0.0	0.0	0.0	1.000000	0.0
C1=C/C(=C/2\C=C(NN2)C(C(F)F)(F)F)/C(=O)C=C1	5912008	0	1	0	0	1	0.0	0.0	0.0	0.0	0.0	0.0	0.0	0.0	0.0	0.0	0.0	0.0	0.0	0.0	0.0	0.0	5.000000	0.0	0.0	0.0	2.000000	0.0	0.0	0.0	0.0	0.0	0.0	0.0	0.0	0.0	1.000000	0.0	1.000000	0.0	0.0	0.0	0.0	1.000000	0.0	0.0	0.0	0.0	0.0
COC1=CC(=C/C(=C\NNC(=O)CSC2=CC=CC=N2)/C1=O)[N+](=O)[O-]	5918909	0	1	0	0	2	0.0	0.0	1.000000	0.0	0.0	0.0	1.000000	0.0	0.0	0.0	0.0	0.0	0.0	0.0	0.0	0.0	5.000000	0.0	0.0	0.0	0.0	1.000000	0.0	1.000000	0.0	0.0	0.0	0.0	0.0	0.0	1.000000	0.0	1.000000	0.0	0.0	0.0	0.0	0.0	0.0	0.0	0.0	0.0	0.0
C1=CC=C(C=C1)/C=C/C(=O)OCC2=CN=C(S2)Cl	5920157	0	1	0	0	1	0.0	0.0	1.000000	0.0	0.0	0.0	0.0	0.0	0.0	0.0	0.0	0.0	0.0	1.000000	0.0	0.0	7.000000	0.0	0.0	0.0	0.0	0.0	1.000000	0.0	0.0	0.0	0.0	0.0	0.0	0.0	1.000000	0.0	0.0	0.0	0.0	0.0	0.0	0.0	0.0	0.0	0.0	0.0	0.0
CCOC1=CC(=O)/C(=C/NNC(=O)C2=C(C=NN2)Br)/C=C1	5923073	0	1	0	0	2	1.000000	0.0	1.000000	0.0	0.0	0.0	0.0	0.0	0.0	0.0	0.0	0.0	0.0	0.0	0.0	1.000000	3.000000	1.000000	0.0	0.0	1.000000	1.000000	0.0	1.000000	0.0	0.0	0.0	0.0	0.0	0.0	1.000000	0.0	1.000000	0.0	0.0	0.0	0.0	0.0	0.0	0.0	0.0	0.0	0.0
CCN(CC)C1=CC(=O)/C(=C/NNC(=O)C2=CC3=C(C=C2)N=CN3)/C=C1	5930517	0	1	0	0	2	0.0	0.0	1.000000	0.0	0.0	0.0	0.0	0.0	0.0	0.0	0.0	0.0	0.0	0.0	0.0	2.000000	6.000000	0.0	0.0	0.0	3.000000	0.0	0.0	0.0	0.0	0.0	0.0	0.0	0.0	0.0	2.000000	0.0	1.000000	0.0	0.0	0.0	0.0	0.0	0.0	0.0	0.0	0.0	0.0
C1=CC=C2C(=C1)N=C(S2)SCC(=O)NN/C=C/3\C=C(C=CC3=O)[N+](=O)[O-]	5935837	0	1	0	0	2	0.0	0.0	1.000000	0.0	0.0	0.0	0.0	0.0	0.0	0.0	0.0	0.0	0.0	0.0	1.000000	0.0	7.000000	0.0	0.0	0.0	1.000000	0.0	1.000000	0.0	0.0	0.0	0.0	0.0	0.0	0.0	1.000000	0.0	1.000000	0.0	0.0	0.0	0.0	0.0	0.0	0.0	0.0	0.0	0.0
C1=CC(=C(C=C1Cl)Cl)/C=C/C2=NC=CN2	5937184	0	1	0	0	1	0.0	0.0	2.000000	0.0	0.0	0.0	0.0	0.0	0.0	0.0	0.0	0.0	0.0	0.0	0.0	0.0	5.000000	0.0	2.000000	0.0	0.0	0.0	0.0	0.0	0.0	0.0	0.0	0.0	0.0	0.0	1.000000	0.0	0.0	0.0	0.0	0.0	0.0	0.0	0.0	0.0	0.0	0.0	0.0
CCN1C2=CC=CC=C2/C(=N/NC(=O)CNC(=O)/C=C/C3=CC=CO3)/C1=O	5938925	0	2	0	0	1	0.0	0.0	0.0	0.0	0.0	0.0	0.0	1.000000	0.0	0.0	0.0	0.0	0.0	0.0	0.0	1.000000	8.000000	0.0	0.0	0.0	1.000000	1.000000	0.0	0.0	0.0	0.0	0.0	0.0	0.0	0.0	1.000000	1.000000	0.0	0.0	0.0	0.0	0.0	0.0	0.0	0.0	0.0	0.0	0.0
C1=CC=C2C(=C1)/C(=C/NNC(=O)C3=CC(=CC=C3)O)/C=N2	5939329	0	1	0	0	2	0.0	0.0	1.000000	0.0	0.0	0.0	0.0	0.0	0.0	0.0	0.0	0.0	0.0	0.0	0.0	0.0	8.000000	0.0	0.0	0.0	1.000000	1.000000	0.0	1.000000	0.0	0.0	0.0	0.0	0.0	0.0	3.000000	0.0	0.0	0.0	0.0	0.0	0.0	0.0	0.0	0.0	0.0	0.0	0.0
COC1=CC(=C/C(=C\NNC(=O)C(C2=CC=CC=C2)(C3=CC=CC=C3)O)/C1=O)[N+](=O)[O-]	5941173	0	1	0	0	2	0.0	0.0	1.000000	0.0	0.0	0.0	0.0	0.0	0.0	0.0	0.0	0.0	0.0	0.0	0.0	0.0	12.000000	0.0	0.0	0.0	0.0	1.000000	0.0	0.0	0.0	0.0	0.0	0.0	0.0	0.0	3.000000	0.0	1.000000	0.0	0.0	0.0	1.000000	0.0	0.0	0.0	0.0	0.0	0.0
COC1=CC=C(C=C1)N2CC(CC2=O)C(=O)NN/C=C/3\C=C(C=CC3=O)[N+](=O)[O-]	5942246	0	1	1	0	2	0.0	0.0	1.000000	0.0	0.0	0.0	0.0	0.0	0.0	0.0	0.0	0.0	0.0	0.0	0.0	0.0	7.000000	0.0	0.0	0.0	1.000000	1.000000	0.0	0.0	0.0	0.0	0.0	0.0	0.0	1.000000	1.000000	0.0	1.000000	1.000000	0.0	0.0	0.0	0.0	0.0	0.0	0.0	0.0	0.0
CC1=CC=C(C=C1)C\2=NN=C/C2=C\NN3C(=NC4=CC=CC=C4C3=O)C	5945017	0	1	0	0	1	0.0	0.0	1.000000	0.0	0.0	0.0	0.0	0.0	0.0	0.0	0.0	0.0	0.0	0.0	0.0	2.000000	8.000000	0.0	0.0	0.0	1.000000	0.0	0.0	1.000000	0.0	0.0	0.0	0.0	0.0	0.0	4.000000	1.000000	0.0	0.0	0.0	0.0	0.0	0.0	0.0	0.0	0.0	0.0	0.0
C1=CC(=CC=C1/C=C/C2=NC3=C(S2)C=C(C=C3)[N+](=O)[O-])OCC(=O)O	5975930	0	1	0	0	1	0.0	0.0	0.0	0.0	0.0	0.0	0.0	0.0	0.0	0.0	0.0	0.0	0.0	0.0	0.0	0.0	9.000000	0.0	0.0	0.0	1.000000	1.000000	1.000000	0.0	0.0	0.0	1.000000	0.0	0.0	0.0	1.000000	0.0	0.0	0.0	0.0	0.0	0.0	0.0	0.0	0.0	0.0	0.0	0.0
C1CC1C(=O)NN/C=C/2\C=C(C=C(C2=O)[N+](=O)[O-])Cl	5997989	0	1	0	0	2	0.0	0.0	1.000000	0.0	0.0	0.0	0.0	0.0	0.0	0.0	0.0	0.0	0.0	0.0	0.0	0.0	2.000000	0.0	1.000000	0.0	0.0	0.0	0.0	0.0	0.0	0.0	0.0	0.0	0.0	2.000000	1.000000	0.0	1.000000	1.000000	0.0	0.0	0.0	0.0	0.0	0.0	0.0	0.0	0.0
C1C(CN(C1=O)CC(=O)NN/C=C/2\C=C(C=CC2=O)Br)C3=CC=CC=C3	6008297	0	1	1	0	2	1.000000	0.0	1.000000	0.0	0.0	0.0	0.0	0.0	0.0	0.0	0.0	0.0	0.0	0.0	0.0	0.0	8.000000	1.000000	0.0	0.0	0.0	0.0	0.0	0.0	0.0	0.0	0.0	0.0	0.0	1.000000	2.000000	0.0	1.000000	1.000000	0.0	0.0	0.0	0.0	0.0	0.0	0.0	0.0	0.0
CCN1CCN(CC1)C(=O)/C=C/C2=CC(=CC=C2)Cl	6025708	0	1	0	0	1	0.0	0.0	0.0	0.0	0.0	0.0	0.0	0.0	0.0	0.0	0.0	0.0	0.0	0.0	0.0	1.000000	6.000000	0.0	1.000000	0.0	0.0	0.0	0.0	0.0	0.0	0.0	0.0	0.0	0.0	0.0	1.000000	0.0	0.0	0.0	0.0	0.0	0.0	0.0	0.0	0.0	0.0	0.0	0.0
CC1=C(C=C(C=C1)C(=O)O)N/C=C/2\C=C(C=C(C2=O)Br)Br	6040337	0	1	0	0	1	2.000000	0.0	1.000000	0.0	0.0	0.0	0.0	0.0	0.0	0.0	0.0	0.0	0.0	0.0	0.0	1.000000	5.000000	2.000000	0.0	0.0	1.000000	0.0	0.0	0.0	0.0	0.0	0.0	0.0	0.0	0.0	3.000000	0.0	1.000000	0.0	0.0	0.0	0.0	0.0	0.0	0.0	0.0	0.0	0.0
CC1(CC(=O)C(C(=O)C1)C(=O)/C=C/NCCC2=CC=CC=C2)C	6063866	0	1	0	0	1	0.0	0.0	1.000000	0.0	0.0	0.0	0.0	0.0	0.0	0.0	0.0	0.0	0.0	0.0	0.0	2.000000	6.000000	0.0	0.0	0.0	0.0	0.0	0.0	0.0	0.0	0.0	0.0	0.0	0.0	3.000000	1.000000	0.0	3.000000	1.000000	1.000000	0.0	0.0	0.0	0.0	0.0	0.0	0.0	0.0
C1CC(C(=O)NC1)C(=O)NN/C=C/2\C=C(C=CC2=O)[N+](=O)[O-]	6069571	0	1	1	0	2	0.0	0.0	1.000000	0.0	0.0	0.0	0.0	0.0	0.0	0.0	0.0	0.0	0.0	0.0	0.0	0.0	3.000000	0.0	0.0	0.0	0.0	0.0	0.0	0.0	0.0	0.0	0.0	0.0	0.0	2.000000	1.000000	0.0	1.000000	1.000000	0.0	0.0	0.0	0.0	0.0	0.0	0.0	0.0	0.0
C1C(C(=O)N(C1=O)C2=CC=C(C=C2)C(=O)O)N3C(=O)/C(=C/C4=CC=C(C=C4)Cl)/SC3=S	6084077	0	1	1	0	1	0.0	0.0	0.0	0.0	0.0	0.0	0.0	0.0	0.0	0.0	0.0	0.0	0.0	0.0	0.0	0.0	9.000000	0.0	1.000000	0.0	1.000000	0.0	1.000000	0.0	0.0	0.0	0.0	0.0	0.0	1.000000	2.000000	0.0	0.0	0.0	0.0	0.0	0.0	0.0	1.000000	0.0	0.0	0.0	0.0
C1CN=C(SC1)NC2=CC=C(C=C2)C(=O)/C=C/C3=CC=CC=C3	6108700	0	1	0	0	2	0.0	0.0	0.0	0.0	0.0	0.0	0.0	0.0	0.0	0.0	0.0	0.0	0.0	0.0	0.0	0.0	11.000000	0.0	0.0	0.0	1.000000	0.0	0.0	0.0	0.0	0.0	0.0	0.0	0.0	1.000000	2.000000	0.0	1.000000	0.0	0.0	0.0	0.0	0.0	0.0	0.0	0.0	0.0	0.0
C1=CC=C2C(=C1)/C(=C/NNC(=O)C3=CC=C(C=C3)O)/C=N2	6111305	0	1	0	0	2	0.0	0.0	1.000000	0.0	0.0	0.0	0.0	0.0	0.0	0.0	0.0	0.0	0.0	0.0	0.0	0.0	8.000000	0.0	0.0	0.0	1.000000	1.000000	0.0	1.000000	0.0	0.0	0.0	0.0	0.0	0.0	3.000000	0.0	0.0	0.0	0.0	0.0	0.0	0.0	0.0	0.0	0.0	0.0	0.0
C1COCCN1S(=O)(=O)C2=CC=C(C=C2)NC(=S)NN/C=C/3\C=C(C=C(C3=O)[N+](=O)[O-])Cl	6185683	0	1	0	0	2	0.0	0.0	1.000000	0.0	0.0	0.0	0.0	0.0	0.0	0.0	0.0	0.0	0.0	0.0	0.0	0.0	6.000000	0.0	1.000000	0.0	1.000000	0.0	1.000000	0.0	0.0	0.0	0.0	0.0	0.0	0.0	1.000000	0.0	1.000000	0.0	0.0	0.0	0.0	0.0	0.0	0.0	0.0	0.0	0.0
C/C=C/C1=CC(=C(C=C1)OCC2=CC(=O)N3C=C(C=CC3=N2)C)OC	6224254	0	1	0	0	1	0.0	0.0	1.000000	0.0	0.0	0.0	0.0	0.0	0.0	0.0	0.0	0.0	0.0	0.0	0.0	2.000000	8.000000	0.0	0.0	0.0	1.000000	2.000000	0.0	0.0	0.0	0.0	0.0	0.0	0.0	0.0	2.000000	0.0	0.0	0.0	0.0	0.0	0.0	0.0	0.0	0.0	0.0	0.0	0.0
CC(C(=O)NC1CS(=O)(=O)C=C1)N2C(=O)/C(=C/C3=CC=C(C=C3)Cl)/SC2=S	6225571	0	1	2	0	2	0.0	0.0	0.0	0.0	0.0	0.0	0.0	0.0	0.0	1.000000	0.0	0.0	0.0	0.0	0.0	1.000000	6.000000	0.0	1.000000	0.0	0.0	0.0	1.000000	0.0	0.0	0.0	0.0	0.0	0.0	0.0	1.000000	0.0	0.0	0.0	0.0	0.0	0.0	0.0	2.000000	0.0	0.0	0.0	0.0
CC(C(=O)NC1CCS(=O)(=O)C1)N2C(=O)/C(=C/C3=CC=C(C=C3)Cl)/SC2=S	6227285	0	1	2	0	2	0.0	0.0	0.0	0.0	0.0	0.0	0.0	0.0	0.0	0.0	0.0	0.0	0.0	0.0	0.0	1.000000	5.000000	0.0	1.000000	0.0	0.0	0.0	1.000000	0.0	0.0	0.0	0.0	0.0	0.0	1.000000	1.000000	0.0	0.0	0.0	0.0	0.0	0.0	0.0	2.000000	0.0	0.0	0.0	0.0
COC1=CC(=CC2=C1OCCO2)/C=C/C(=O)O	6235472	0	1	0	0	1	0.0	0.0	0.0	0.0	0.0	0.0	0.0	0.0	0.0	0.0	0.0	0.0	0.0	0.0	0.0	0.0	4.000000	0.0	0.0	0.0	0.0	3.000000	0.0	0.0	0.0	0.0	0.0	0.0	0.0	0.0	1.000000	0.0	0.0	0.0	0.0	0.0	0.0	0.0	0.0	0.0	0.0	0.0	0.0
C1=CC=C(C(=C1)/C=C(\CCC(=O)O)/C2=NC3=CC=CC=C3S2)[N+](=O)[O-]	6236401	0	1	0	0	1	0.0	0.0	0.0	0.0	0.0	0.0	0.0	0.0	0.0	0.0	0.0	0.0	0.0	0.0	0.0	0.0	9.000000	0.0	0.0	0.0	1.000000	0.0	1.000000	0.0	0.0	0.0	1.000000	0.0	0.0	2.000000	2.000000	0.0	0.0	0.0	0.0	0.0	0.0	0.0	0.0	0.0	0.0	0.0	0.0
CC1=CC(=CC=C1)NN/C=C/2\C=CC(=O)C(=C2O)O	6260687	0	1	0	0	1	0.0	0.0	1.000000	0.0	0.0	0.0	0.0	0.0	0.0	0.0	0.0	0.0	0.0	0.0	0.0	1.000000	6.000000	0.0	0.0	0.0	1.000000	2.000000	0.0	0.0	0.0	0.0	0.0	0.0	0.0	0.0	2.000000	0.0	1.000000	0.0	0.0	0.0	0.0	0.0	0.0	0.0	0.0	0.0	0.0
CC1=CC(=CC=C1)NC(C)C(=O)NN/C=C/2\C=C(C=C(C2=O)OC)[N+](=O)[O-]	6263206	0	1	1	0	2	0.0	0.0	1.000000	0.0	0.0	0.0	0.0	0.0	0.0	0.0	0.0	0.0	0.0	0.0	0.0	2.000000	6.000000	0.0	0.0	0.0	1.000000	1.000000	0.0	0.0	0.0	0.0	0.0	0.0	0.0	0.0	2.000000	0.0	1.000000	0.0	0.0	0.0	0.0	0.0	1.000000	0.0	0.0	0.0	0.0
CC(C)(C)C1=NN=C(N(C1=O)N)NN/C=C/2\C=C(C=CC2=O)Br	6289422	0	1	0	0	2	1.000000	0.0	1.000000	0.0	0.0	0.0	0.0	0.0	0.0	0.0	0.0	0.0	0.0	0.0	0.0	3.000000	3.000000	1.000000	0.0	0.0	0.0	0.0	0.0	0.0	0.0	0.0	0.0	0.0	0.0	0.0	1.000000	1.000000	1.000000	0.0	1.000000	0.0	0.0	0.0	0.0	0.0	0.0	0.0	0.0
C1CCN(C1)CC2=C(N=NN2C3=NON=C3N)C(=O)NN/C=C/4\C=CC=CC4=O	6322970	0	1	0	0	1	0.0	0.0	1.000000	0.0	0.0	0.0	0.0	0.0	0.0	0.0	0.0	0.0	0.0	0.0	0.0	0.0	4.000000	0.0	0.0	0.0	2.000000	0.0	0.0	0.0	0.0	0.0	0.0	0.0	0.0	2.000000	1.000000	0.0	1.000000	0.0	0.0	0.0	0.0	0.0	0.0	0.0	0.0	0.0	0.0
C1=CC=C(C=C1)CN/C=C/2\C=CC=C(C2=O)O	6324591	0	1	0	0	2	0.0	0.0	1.000000	0.0	0.0	0.0	0.0	0.0	0.0	0.0	0.0	0.0	0.0	0.0	0.0	0.0	8.000000	0.0	0.0	0.0	0.0	1.000000	0.0	0.0	0.0	0.0	0.0	0.0	0.0	0.0	2.000000	0.0	1.000000	0.0	0.0	0.0	0.0	0.0	0.0	0.0	0.0	0.0	0.0
C=CC1=C(N2[C@@H]([C@@H](C2=O)NC(=O)C(=NO)C3=CSC(=N3)N)SC1)C(=O)O	6398970	2	0	0	1	2	0.0	1.000000	0.0	0.0	0.0	0.0	0.0	0.0	0.0	1.000000	0.0	0.0	0.0	0.0	0.0	0.0	1.000000	0.0	0.0	0.0	2.000000	0.0	0.0	0.0	0.0	0.0	0.0	0.0	0.0	0.0	1.000000	1.000000	0.0	0.0	0.0	0.0	0.0	0.0	0.0	0.0	0.0	0.0	0.0
CC[C@@H]1[C@@]([C@H]2[C@H]([C@H]([C@@H](C[C@@]([C@@H]([C@H]([C@@H]([C@H](C(=O)O1)C)O[C@H]3C[C@@]([C@H]([C@@H](O3)C)O)(C)OC)C)O[C@H]4[C@@H]([C@H](C[C@H](O4)C)N(C)C)O)(C)O)C)N[C@H](O2)COCCOC)C)(C)O	6473883	20	0	0	0	2	0.0	0.0	0.0	0.0	0.0	0.0	0.0	0.0	0.0	0.0	0.0	0.0	0.0	0.0	0.0	10.000000	0.0	0.0	0.0	0.0	0.0	0.0	0.0	0.0	0.0	0.0	0.0	0.0	0.0	4.000000	0.0	0.0	0.0	0.0	0.0	0.0	3.000000	0.0	0.0	0.0	0.0	0.0	0.0
CC1=NC2=CC=CC=C2C(=C1C(=O)/C=C/C3=CC=CC=C3)N	6496936	0	1	0	0	2	0.0	0.0	0.0	0.0	0.0	0.0	0.0	0.0	0.0	0.0	0.0	0.0	0.0	0.0	0.0	1.000000	11.000000	0.0	0.0	0.0	2.000000	0.0	0.0	0.0	0.0	0.0	0.0	0.0	0.0	0.0	3.000000	1.000000	1.000000	0.0	0.0	0.0	0.0	0.0	0.0	0.0	0.0	0.0	0.0
CCC(CC)(C(=O)NN/C=C/1\C=C(C=C(C1=O)Br)Br)O	6505842	0	1	0	0	2	2.000000	0.0	1.000000	0.0	0.0	0.0	0.0	0.0	0.0	0.0	0.0	0.0	0.0	0.0	0.0	2.000000	2.000000	2.000000	0.0	0.0	0.0	0.0	0.0	0.0	0.0	0.0	0.0	0.0	0.0	2.000000	1.000000	0.0	1.000000	0.0	0.0	0.0	1.000000	0.0	0.0	0.0	0.0	0.0	0.0
CC1=CC(=CC=C1)OCC(=O)NCC(=O)NN/C=C/2\C=CC=C(C2=O)OC	6506827	0	1	0	0	1	0.0	0.0	1.000000	0.0	0.0	0.0	0.0	0.0	0.0	0.0	0.0	0.0	0.0	0.0	0.0	1.000000	7.000000	0.0	0.0	0.0	0.0	2.000000	0.0	0.0	0.0	0.0	0.0	0.0	0.0	0.0	2.000000	0.0	1.000000	0.0	0.0	0.0	0.0	0.0	0.0	0.0	0.0	0.0	0.0
C1=C/C(=C\NNC(=O)CN2C=NC=N2)/C(=O)C=C1	6506954	0	1	0	0	2	0.0	0.0	1.000000	0.0	0.0	0.0	0.0	0.0	0.0	0.0	0.0	0.0	0.0	0.0	0.0	0.0	4.000000	0.0	0.0	0.0	0.0	0.0	0.0	0.0	0.0	0.0	0.0	0.0	0.0	0.0	1.000000	0.0	1.000000	0.0	0.0	0.0	0.0	0.0	0.0	0.0	0.0	0.0	0.0
C1=C/C(=C\NNC(=O)C(=O)NN/C=C\2/C(=CC(=O)C=C2)O)/C(=CC1=O)O	6508451	0	2	0	0	2	0.0	0.0	2.000000	0.0	0.0	0.0	0.0	0.0	0.0	0.0	0.0	0.0	0.0	0.0	0.0	0.0	6.000000	0.0	0.0	0.0	0.0	2.000000	0.0	0.0	0.0	0.0	0.0	0.0	0.0	0.0	2.000000	0.0	2.000000	0.0	0.0	0.0	0.0	0.0	0.0	0.0	0.0	0.0	0.0
C1C(OC2=CC=CC=C2O1)C(=O)NN/C=C/3\C=CC=C(C3=O)[N+](=O)[O-]	6514500	0	1	1	0	1	0.0	0.0	1.000000	0.0	0.0	0.0	0.0	0.0	0.0	0.0	0.0	0.0	0.0	0.0	0.0	0.0	7.000000	0.0	0.0	0.0	0.0	2.000000	0.0	0.0	0.0	0.0	0.0	0.0	0.0	0.0	1.000000	0.0	1.000000	0.0	0.0	0.0	0.0	0.0	0.0	0.0	0.0	1.000000	0.0
CN1C2=CC=CC=C2N=C1NN/C=C/3\C=NC4=CC=CC=C43	6523294	0	1	0	0	2	0.0	0.0	1.000000	0.0	0.0	0.0	0.0	0.0	0.0	0.0	0.0	0.0	0.0	0.0	0.0	0.0	8.000000	0.0	0.0	0.0	3.000000	0.0	0.0	1.000000	0.0	0.0	0.0	0.0	0.0	0.0	2.000000	0.0	0.0	0.0	0.0	0.0	0.0	0.0	0.0	0.0	0.0	0.0	0.0
C1=CC=C\2C(=C1)C=CC(=O)/C2=C\NNC3=NC4=CC=CC=C4C(=O)N3O	6532827	0	1	0	0	2	0.0	0.0	1.000000	0.0	0.0	0.0	0.0	0.0	0.0	0.0	0.0	0.0	0.0	0.0	0.0	0.0	10.000000	0.0	0.0	0.0	1.000000	0.0	0.0	0.0	0.0	0.0	0.0	0.0	0.0	0.0	4.000000	0.0	1.000000	0.0	0.0	0.0	0.0	0.0	0.0	0.0	0.0	0.0	0.0
CC1=CC(=C(C=C1)C)NC(=O)CCC(=O)NN/C=C/2\C=C(C=CC2=O)[N+](=O)[O-]	6535326	0	1	0	0	1	0.0	0.0	1.000000	0.0	0.0	0.0	0.0	0.0	0.0	0.0	0.0	0.0	0.0	0.0	0.0	2.000000	6.000000	0.0	0.0	0.0	1.000000	0.0	0.0	0.0	0.0	0.0	0.0	0.0	0.0	2.000000	3.000000	0.0	1.000000	0.0	0.0	0.0	0.0	0.0	0.0	0.0	0.0	0.0	0.0
CC1=C(C=CO1)C(=O)NN/C=C/2\C=CC=C(C2=O)OC	6537375	0	1	0	0	2	0.0	0.0	1.000000	0.0	0.0	0.0	0.0	1.000000	0.0	0.0	0.0	0.0	0.0	0.0	0.0	1.000000	4.000000	0.0	0.0	0.0	0.0	2.000000	0.0	0.0	0.0	0.0	0.0	0.0	0.0	0.0	2.000000	0.0	1.000000	0.0	0.0	0.0	0.0	0.0	0.0	0.0	0.0	0.0	0.0
COC1=CC=C(C=C1)C(=O)NN/C=C\2/C(=O)C3=CC=CC=C3S2	6538219	0	1	0	0	2	0.0	0.0	1.000000	0.0	0.0	0.0	0.0	0.0	0.0	0.0	0.0	0.0	0.0	0.0	0.0	0.0	8.000000	0.0	0.0	0.0	0.0	1.000000	2.000000	0.0	0.0	0.0	0.0	0.0	0.0	0.0	2.000000	0.0	1.000000	0.0	0.0	0.0	0.0	0.0	0.0	0.0	0.0	0.0	0.0
CCO[C@@H]1[C@H]([C@@H](C=C(O1)C(=O)O)C2=CC=CC=C2)CCCO	6671388	3	0	0	0	1	0.0	0.0	0.0	0.0	0.0	0.0	0.0	0.0	0.0	0.0	0.0	0.0	0.0	0.0	0.0	1.000000	6.000000	0.0	0.0	0.0	0.0	1.000000	0.0	0.0	0.0	0.0	0.0	0.0	0.0	2.000000	1.000000	0.0	0.0	0.0	0.0	0.0	0.0	0.0	0.0	0.0	0.0	0.0	0.0
COC(=O)C1=CC=C(O1)CN2C3=CC=CC=C3/C(=N/NC(=S)N)/C2=O	6884448	0	1	0	0	1	0.0	0.0	0.0	0.0	0.0	0.0	0.0	0.0	0.0	0.0	0.0	0.0	0.0	0.0	0.0	0.0	6.000000	0.0	0.0	0.0	1.000000	2.000000	0.0	0.0	0.0	0.0	0.0	0.0	0.0	0.0	1.000000	1.000000	0.0	0.0	0.0	0.0	0.0	0.0	0.0	0.0	0.0	0.0	0.0
C=CCN1C2=C(C=C(C=C2)Br)/C(=N/NC(=O)C3=CN=CC=C3)/C1=O	6888848	0	1	0	0	1	1.000000	1.000000	1.000000	0.0	0.0	0.0	0.0	0.0	0.0	0.0	0.0	0.0	0.0	0.0	0.0	0.0	6.000000	1.000000	0.0	0.0	1.000000	0.0	0.0	1.000000	0.0	0.0	0.0	0.0	0.0	0.0	2.000000	1.000000	0.0	0.0	0.0	0.0	0.0	0.0	0.0	0.0	0.0	0.0	0.0
COC1=C(C=C2[C@@H](NCCC2=C1)CC3=CC=C(C=C3)O)OC	6999736	1	0	0	0	2	0.0	0.0	0.0	0.0	0.0	0.0	0.0	0.0	0.0	0.0	0.0	0.0	0.0	0.0	0.0	0.0	6.000000	0.0	0.0	0.0	0.0	3.000000	0.0	0.0	0.0	0.0	0.0	0.0	0.0	2.000000	3.000000	0.0	0.0	0.0	0.0	0.0	0.0	0.0	0.0	0.0	0.0	0.0	0.0
C[C@@H](C(=O)NC1CCCC1)N2C(=O)[C@@]3(C4=C(CCN3C2=O)C5=CC=CC=C5N4)C	7091570	2	0	0	0	1	0.0	0.0	0.0	0.0	0.0	0.0	0.0	0.0	0.0	0.0	0.0	0.0	0.0	0.0	0.0	2.000000	4.000000	0.0	0.0	0.0	2.000000	0.0	0.0	0.0	0.0	0.0	0.0	0.0	0.0	5.000000	2.000000	0.0	0.0	0.0	0.0	1.000000	0.0	0.0	1.000000	0.0	0.0	0.0	0.0
CC(C)[C@@H](C(=O)NC1CCCC1)N2C(=O)[C@@]3(C4=C(CCN3C2=O)C5=CC=CC=C5N4)C	7093331	2	0	0	0	1	0.0	0.0	0.0	0.0	0.0	0.0	0.0	0.0	0.0	0.0	0.0	0.0	0.0	0.0	0.0	3.000000	4.000000	0.0	0.0	0.0	2.000000	0.0	0.0	0.0	0.0	0.0	0.0	0.0	0.0	5.000000	2.000000	0.0	0.0	1.000000	0.0	1.000000	0.0	0.0	1.000000	0.0	0.0	0.0	0.0
C1=CC=C(C=C1)/C=C/C(=O)C2=C(C(=O)C=CC(=C2)Br)O	7314659	0	1	0	0	2	1.000000	0.0	0.0	0.0	0.0	0.0	0.0	0.0	0.0	0.0	0.0	0.0	0.0	0.0	0.0	0.0	10.000000	1.000000	0.0	0.0	0.0	1.000000	0.0	0.0	0.0	0.0	0.0	0.0	0.0	0.0	2.000000	0.0	2.000000	0.0	0.0	0.0	0.0	0.0	0.0	0.0	0.0	0.0	0.0
CCN1C=C(C(=O)C2=CC3=C(C=C21)OCO3)C(=O)N[C@@H](C(C)C)C(=O)O	8022634	1	0	0	0	2	0.0	0.0	1.000000	0.0	0.0	0.0	0.0	0.0	0.0	0.0	0.0	0.0	0.0	0.0	0.0	3.000000	2.000000	0.0	0.0	0.0	1.000000	2.000000	0.0	0.0	0.0	0.0	0.0	0.0	0.0	0.0	2.000000	0.0	1.000000	1.000000	0.0	0.0	0.0	0.0	0.0	0.0	0.0	0.0	0.0
CCN1C=C(C(=O)C2=CC3=C(C=C21)OCO3)C(=O)N[C@@H](C)C(=O)OC	8034020	1	0	0	0	2	0.0	0.0	1.000000	0.0	0.0	0.0	0.0	0.0	0.0	0.0	0.0	0.0	0.0	0.0	0.0	2.000000	2.000000	0.0	0.0	0.0	1.000000	2.000000	0.0	0.0	0.0	0.0	0.0	0.0	0.0	0.0	2.000000	0.0	1.000000	0.0	0.0	0.0	0.0	0.0	0.0	0.0	0.0	0.0	0.0
C1=CC=C(C(=C1)/C=C/C(=O)C2=C(C(=O)C=CC=C2)O)Cl	8219205	0	1	0	0	2	0.0	0.0	0.0	0.0	0.0	0.0	0.0	0.0	0.0	0.0	0.0	0.0	0.0	0.0	0.0	0.0	10.000000	0.0	1.000000	0.0	0.0	1.000000	0.0	0.0	0.0	0.0	0.0	0.0	0.0	0.0	2.000000	0.0	2.000000	0.0	0.0	0.0	0.0	0.0	0.0	0.0	0.0	0.0	0.0
CC1=C([C@@H](NC(=O)N1CC2=CC=CO2)C3=CC=C(C=C3)Br)C(=O)OC	9548401	1	0	0	0	1	1.000000	0.0	0.0	0.0	0.0	0.0	0.0	1.000000	0.0	0.0	0.0	0.0	0.0	0.0	0.0	1.000000	6.000000	1.000000	0.0	0.0	1.000000	1.000000	0.0	0.0	0.0	0.0	0.0	0.0	0.0	0.0	2.000000	0.0	0.0	0.0	0.0	0.0	0.0	0.0	0.0	0.0	0.0	0.0	0.0
CC1=C([C@@H](NC(=O)N1CC2CC2)C3=CC=C(C=C3)Br)C(=O)OC	9548427	1	0	0	0	1	1.000000	0.0	0.0	0.0	0.0	0.0	0.0	0.0	0.0	0.0	0.0	0.0	0.0	0.0	0.0	1.000000	4.000000	1.000000	0.0	0.0	1.000000	0.0	0.0	0.0	0.0	0.0	0.0	0.0	0.0	2.000000	2.000000	0.0	0.0	1.000000	0.0	0.0	0.0	0.0	0.0	0.0	0.0	0.0	0.0
CC1=CC=C(C=C1)N2C(=O)[C@@H]3[C@H]4C=CC=NN4[C@@H]([C@@H]3C2=O)C(=O)NC5=CC=C(C=C5)Cl	9551740	4	0	0	0	1	0.0	0.0	0.0	0.0	0.0	0.0	0.0	0.0	0.0	0.0	0.0	0.0	0.0	0.0	0.0	1.000000	10.000000	0.0	1.000000	0.0	2.000000	0.0	0.0	1.000000	0.0	0.0	0.0	0.0	0.0	0.0	1.000000	0.0	0.0	0.0	0.0	0.0	0.0	0.0	0.0	0.0	0.0	0.0	0.0
C1=CC(=CC=C1N/C(=N/C(=NCCCCCCN=C(/N=C(/NC2=CC=C(C=C2)Cl)\N)N)N)/N)Cl	9552079	0	2	0	0	2	0.0	0.0	0.0	0.0	0.0	0.0	0.0	0.0	0.0	0.0	0.0	0.0	0.0	0.0	0.0	0.0	8.000000	0.0	2.000000	0.0	2.000000	0.0	0.0	0.0	0.0	0.0	0.0	0.0	0.0	4.000000	0.0	0.0	0.0	0.0	0.0	0.0	0.0	0.0	0.0	0.0	0.0	0.0	0.0
CCN(CC)/C(=N/C1=NC(=CC(=N1)C)C)/N	9586264	0	1	0	0	1	0.0	0.0	0.0	0.0	0.0	0.0	0.0	0.0	0.0	0.0	0.0	0.0	0.0	0.0	0.0	4.000000	1.000000	0.0	0.0	0.0	1.000000	0.0	0.0	0.0	0.0	0.0	0.0	0.0	0.0	0.0	0.0	1.000000	0.0	0.0	0.0	0.0	0.0	0.0	0.0	0.0	0.0	0.0	0.0
C1=CC(=CN=C1)/C(=N/OS(=O)(=O)C2=CC=C(C=C2)Cl)/N	9586346	0	1	0	0	2	0.0	0.0	1.000000	0.0	0.0	0.0	0.0	0.0	0.0	0.0	0.0	0.0	0.0	0.0	0.0	0.0	6.000000	0.0	1.000000	0.0	0.0	0.0	1.000000	1.000000	0.0	0.0	0.0	0.0	0.0	0.0	1.000000	0.0	0.0	0.0	0.0	0.0	0.0	0.0	0.0	0.0	0.0	0.0	0.0
C1=CC=C(C=C1)S(=O)(=O)O/N=C(/C2=CN=CC=C2)\N	9586364	0	1	0	0	2	0.0	0.0	1.000000	0.0	0.0	0.0	0.0	0.0	0.0	0.0	0.0	0.0	0.0	0.0	0.0	0.0	7.000000	0.0	0.0	0.0	0.0	0.0	1.000000	1.000000	0.0	0.0	0.0	0.0	0.0	0.0	1.000000	0.0	0.0	0.0	0.0	0.0	0.0	0.0	0.0	0.0	0.0	0.0	0.0
C1=CC=C2C=C(C=CC2=C1)S(=O)(=O)O/N=C(/C3=CN=CC=C3)\N	9586376	0	1	0	0	2	0.0	0.0	1.000000	0.0	0.0	0.0	0.0	0.0	0.0	0.0	0.0	0.0	0.0	0.0	0.0	0.0	9.000000	0.0	0.0	0.0	0.0	0.0	1.000000	1.000000	0.0	0.0	0.0	0.0	0.0	0.0	3.000000	0.0	0.0	0.0	0.0	0.0	0.0	0.0	0.0	0.0	0.0	0.0	0.0
C1=CC=C2C=C(C=CC2=C1)C(=O)O/N=C(/C3=CN=CC=C3)\N	9586712	0	1	0	0	1	0.0	0.0	1.000000	0.0	0.0	0.0	0.0	0.0	0.0	0.0	0.0	0.0	0.0	0.0	0.0	0.0	9.000000	0.0	0.0	0.0	0.0	0.0	0.0	1.000000	0.0	0.0	0.0	0.0	0.0	0.0	4.000000	0.0	0.0	0.0	0.0	0.0	0.0	0.0	0.0	0.0	0.0	0.0	0.0
CC1=CC=CC(=C1)/C(=N/OC(=O)N2CCOCC2)/N	9587468	0	1	0	0	1	0.0	0.0	0.0	0.0	0.0	0.0	0.0	0.0	0.0	0.0	0.0	0.0	0.0	0.0	0.0	1.000000	4.000000	0.0	0.0	0.0	0.0	0.0	0.0	0.0	0.0	0.0	0.0	0.0	0.0	0.0	2.000000	0.0	0.0	0.0	0.0	0.0	0.0	0.0	0.0	0.0	0.0	0.0	0.0
C1COCCN1C(=O)O/N=C(/C2=CC=CC=C2)\N	9587524	0	1	0	0	1	0.0	0.0	0.0	0.0	0.0	0.0	0.0	0.0	0.0	0.0	0.0	0.0	0.0	0.0	0.0	0.0	5.000000	0.0	0.0	0.0	0.0	0.0	0.0	0.0	0.0	0.0	0.0	0.0	0.0	0.0	1.000000	0.0	0.0	0.0	0.0	0.0	0.0	0.0	0.0	0.0	0.0	0.0	0.0
COC1=C(C=C2[C@@H](NCCC2=C1)CC3=CC=C(C=C3)OC4=C(C=CC(=C4)C[C@H]5C6=CC(=C(C=C6CCN5)OC)O)O)O	11957300	2	0	0	0	2	0.0	0.0	0.0	0.0	0.0	0.0	0.0	0.0	0.0	0.0	0.0	0.0	0.0	0.0	0.0	0.0	11.000000	0.0	0.0	0.0	0.0	7.000000	0.0	0.0	0.0	0.0	0.0	0.0	0.0	4.000000	6.000000	0.0	0.0	0.0	0.0	0.0	0.0	0.0	0.0	0.0	0.0	0.0	0.0
C1=CC=C2C(=C1)NC(=N2)NN/C=C/3\C=C(C(=O)C=C3O)[N+](=O)[O-]	12004479	0	1	0	0	2	0.0	0.0	1.000000	0.0	0.0	0.0	0.0	0.0	0.0	0.0	0.0	0.0	0.0	0.0	0.0	0.0	6.000000	0.0	0.0	0.0	2.000000	1.000000	0.0	0.0	0.0	0.0	0.0	0.0	0.0	0.0	1.000000	0.0	1.000000	0.0	0.0	0.0	0.0	0.0	0.0	0.0	0.0	0.0	0.0
C1=CC=C2C(=C1)C=CC=C2C(=O)NN/C=C\3/C(=O)C4=CC=CC=C4S3	12005575	0	1	0	0	2	0.0	0.0	1.000000	0.0	0.0	0.0	0.0	0.0	0.0	0.0	0.0	0.0	0.0	0.0	0.0	0.0	11.000000	0.0	0.0	0.0	0.0	0.0	2.000000	0.0	0.0	0.0	0.0	0.0	0.0	0.0	4.000000	0.0	1.000000	0.0	0.0	0.0	0.0	0.0	0.0	0.0	0.0	0.0	0.0
C1=CC(=CC=C1N/N=C/2\C=CC(=O)C=C2O)Br	14062042	0	1	0	0	2	1.000000	0.0	0.0	0.0	0.0	0.0	0.0	0.0	0.0	0.0	0.0	0.0	0.0	0.0	0.0	0.0	7.000000	1.000000	0.0	0.0	1.000000	1.000000	0.0	0.0	0.0	0.0	0.0	0.0	0.0	0.0	0.0	1.000000	1.000000	0.0	0.0	0.0	0.0	0.0	0.0	0.0	0.0	0.0	0.0
CC(CN/C=C/1\C=CC=C(C1=O)OC)N/C=C/2\C=CC=C(C2=O)OC	15876402	0	2	1	0	2	0.0	0.0	2.000000	0.0	0.0	0.0	0.0	0.0	0.0	0.0	0.0	0.0	0.0	0.0	0.0	1.000000	6.000000	0.0	0.0	0.0	0.0	2.000000	0.0	0.0	0.0	0.0	0.0	0.0	0.0	0.0	2.000000	0.0	2.000000	0.0	0.0	0.0	0.0	0.0	1.000000	0.0	0.0	0.0	0.0
COC1=CC=C(C=C1)N/C=C\2/C(=O)NC(=O)N(C2=O)CC3CCCO3	15945724	0	1	1	0	1	0.0	0.0	1.000000	0.0	0.0	0.0	0.0	0.0	0.0	0.0	0.0	0.0	0.0	0.0	0.0	0.0	4.000000	0.0	0.0	0.0	1.000000	1.000000	0.0	0.0	0.0	0.0	0.0	0.0	0.0	2.000000	1.000000	0.0	0.0	0.0	0.0	0.0	0.0	0.0	0.0	0.0	0.0	1.000000	0.0
CCN1CCN(CC1)CCNC(=O)C2=CC3=C(C=C2)S/C(=C\C4=CC=CC=C4)/C(=O)N3CC5=CC=C(C=C5)F	16188128	0	1	0	0	2	0.0	0.0	0.0	0.0	0.0	0.0	0.0	0.0	0.0	0.0	0.0	0.0	0.0	0.0	0.0	1.000000	13.000000	0.0	0.0	1.000000	1.000000	0.0	2.000000	0.0	0.0	0.0	0.0	0.0	0.0	0.0	3.000000	0.0	0.0	0.0	0.0	0.0	0.0	0.0	0.0	0.0	0.0	0.0	0.0
CCN1CCN(CC1)CCCNC(=O)C2=CC=C(C=C2)/C=C/3\C(=O)N(C4=CC=CC=C4S3)CC5=CC=CC=C5F	16189324	0	1	0	0	1	0.0	0.0	0.0	0.0	0.0	0.0	0.0	0.0	0.0	0.0	0.0	0.0	0.0	0.0	0.0	1.000000	13.000000	0.0	0.0	1.000000	1.000000	0.0	2.000000	0.0	0.0	0.0	0.0	0.0	0.0	1.000000	3.000000	0.0	0.0	0.0	0.0	0.0	0.0	0.0	0.0	0.0	0.0	0.0	0.0
CCN1CCN(CC1)CCNC(=O)C2=CC=C(C=C2)/C=C/3\C(=O)N(C4=CC=CC=C4S3)CC5=CC(=CC=C5)Cl	16189332	0	1	0	0	2	0.0	0.0	0.0	0.0	0.0	0.0	0.0	0.0	0.0	0.0	0.0	0.0	0.0	0.0	0.0	1.000000	13.000000	0.0	1.000000	0.0	1.000000	0.0	2.000000	0.0	0.0	0.0	0.0	0.0	0.0	0.0	3.000000	0.0	0.0	0.0	0.0	0.0	0.0	0.0	0.0	0.0	0.0	0.0	0.0
CCN1CCN(CC1)CCNC(=O)C2=CC=C(C=C2)/C=C/3\C(=O)N(C4=CC=CC=C4S3)CC5=CC=CC(=C5)C	16189474	0	1	0	0	1	0.0	0.0	0.0	0.0	0.0	0.0	0.0	0.0	0.0	0.0	0.0	0.0	0.0	0.0	0.0	2.000000	13.000000	0.0	0.0	0.0	1.000000	0.0	2.000000	0.0	0.0	0.0	0.0	0.0	0.0	0.0	4.000000	0.0	0.0	0.0	0.0	0.0	0.0	0.0	0.0	0.0	0.0	0.0	0.0
CC1=CC(=C(C(=C1)N2C=CC=N2)[C@@H]3C[C@H]4CN(C(=O)[C@@]45N3CCC5)C6CCCC6)C	16190520	3	0	0	0	1	0.0	0.0	1.000000	0.0	0.0	0.0	0.0	0.0	0.0	0.0	0.0	0.0	0.0	0.0	0.0	2.000000	3.000000	0.0	0.0	0.0	1.000000	0.0	0.0	1.000000	0.0	0.0	0.0	0.0	0.0	7.000000	3.000000	0.0	0.0	0.0	0.0	1.000000	0.0	0.0	1.000000	0.0	0.0	0.0	0.0
CC1=CC=CC=C1C(=O)NC2=CC=CC(=C2)C(=O)NN/C=C/3\C=C(C=C(C3=O)[N+](=O)[O-])Cl	16194548	0	1	0	0	2	0.0	0.0	1.000000	0.0	0.0	0.0	0.0	0.0	0.0	0.0	0.0	0.0	0.0	0.0	0.0	1.000000	10.000000	0.0	1.000000	0.0	1.000000	0.0	0.0	0.0	0.0	0.0	0.0	0.0	0.0	0.0	4.000000	0.0	1.000000	0.0	0.0	0.0	0.0	0.0	0.0	0.0	0.0	0.0	0.0
CC1=CC2=C(C=C1)N/C(=C(/C=C(/[N+](=O)[O-])\Cl)\[N+](=O)[O-])/N2	16195290	0	2	0	0	2	0.0	0.0	0.0	0.0	1.000000	0.0	0.0	0.0	0.0	0.0	0.0	0.0	0.0	0.0	0.0	1.000000	4.000000	0.0	0.0	0.0	2.000000	0.0	0.0	0.0	0.0	0.0	0.0	0.0	0.0	0.0	1.000000	0.0	0.0	0.0	0.0	0.0	0.0	0.0	0.0	0.0	0.0	0.0	0.0
CC1=C(C=C(C=C1)C(=O)NCCN2[C@@H](CN3C2=NC[C@H]3CC4=CC=CC=C4)CC5=CC=C(C=C5)O)Br	16195707	2	0	0	0	2	1.000000	0.0	0.0	0.0	0.0	0.0	0.0	0.0	0.0	0.0	0.0	0.0	0.0	0.0	0.0	1.000000	12.000000	1.000000	0.0	0.0	0.0	1.000000	0.0	0.0	0.0	0.0	0.0	0.0	0.0	2.000000	4.000000	0.0	0.0	0.0	0.0	0.0	0.0	0.0	0.0	0.0	0.0	0.0	0.0
CC1=C(C(=O)OC2=C1C=CC(=C2C)OC(C)C(=O)N[C@@H](CC3=CNC4=CC=CC=C43)C(=O)O)C	16399758	1	0	1	0	1	0.0	0.0	1.000000	0.0	0.0	0.0	0.0	0.0	0.0	0.0	0.0	0.0	0.0	0.0	0.0	4.000000	6.000000	0.0	0.0	0.0	1.000000	2.000000	0.0	0.0	0.0	0.0	0.0	0.0	0.0	1.000000	6.000000	0.0	0.0	0.0	0.0	0.0	0.0	0.0	0.0	0.0	0.0	1.000000	0.0
COCCN1CC(=O)N2[C@H](C1=O)CC3=C(C2C4=CC(=CC=C4)OC)NC5=CC=CC=C35	16399863	1	0	1	0	1	0.0	0.0	0.0	0.0	0.0	0.0	0.0	0.0	0.0	0.0	0.0	0.0	0.0	0.0	0.0	0.0	8.000000	0.0	0.0	0.0	2.000000	1.000000	0.0	0.0	0.0	0.0	0.0	0.0	0.0	1.000000	3.000000	0.0	0.0	0.0	0.0	0.0	0.0	0.0	1.000000	0.0	0.0	0.0	0.0
CCN(CC)CCOC(=O)C1=CC=C(C=C1)N/C=C(/C#N)\C2=NC(=CS2)C3=CC(=C(C=C3)OC)OC	16682517	0	1	0	0	1	0.0	0.0	1.000000	0.0	0.0	0.0	0.0	0.0	0.0	1.000000	0.0	0.0	0.0	0.0	0.0	2.000000	7.000000	0.0	0.0	0.0	2.000000	2.000000	0.0	0.0	0.0	0.0	1.000000	0.0	0.0	0.0	3.000000	0.0	0.0	0.0	0.0	0.0	0.0	0.0	0.0	0.0	0.0	0.0	0.0
C1CCC(CC1)CCCCN2[C@H](CN=C2N)CC3=CC=CC=C3	16682572	1	0	0	0	2	0.0	0.0	0.0	0.0	0.0	0.0	0.0	0.0	0.0	0.0	0.0	0.0	0.0	0.0	0.0	0.0	5.000000	0.0	0.0	0.0	0.0	0.0	0.0	0.0	0.0	0.0	0.0	0.0	0.0	9.000000	1.000000	0.0	0.0	1.000000	0.0	0.0	0.0	0.0	0.0	0.0	0.0	0.0	0.0
C1[C@@H](N(C(=N1)N)CCC23CC4CC(C2)CC(C4)C3)CCCCN	16682598	1	0	0	0	2	0.0	0.0	0.0	0.0	0.0	0.0	0.0	0.0	0.0	0.0	0.0	0.0	0.0	0.0	0.0	0.0	0.0	0.0	0.0	0.0	0.0	0.0	0.0	0.0	0.0	0.0	0.0	0.0	0.0	10.000000	0.0	0.0	0.0	3.000000	1.000000	0.0	0.0	0.0	0.0	0.0	0.0	0.0	0.0
C1CCC(CC1)C[C@H]2CN=C(N2CCC3=CC(=CC(=C3)C(F)(F)F)C(F)(F)F)N	16682602	1	0	0	0	2	0.0	0.0	0.0	0.0	0.0	0.0	0.0	0.0	0.0	0.0	0.0	0.0	0.0	0.0	0.0	0.0	3.000000	0.0	0.0	0.0	0.0	0.0	0.0	0.0	0.0	0.0	0.0	0.0	0.0	7.000000	3.000000	0.0	0.0	1.000000	0.0	0.0	0.0	0.0	0.0	0.0	0.0	0.0	0.0
C1[C@H](N(C(=N1)N)CCC2=CC(=CC(=C2)C(F)(F)F)C(F)(F)F)CC3=CC=C(C=C3)O	16682604	1	0	0	0	2	0.0	0.0	0.0	0.0	0.0	0.0	0.0	0.0	0.0	0.0	0.0	0.0	0.0	0.0	0.0	0.0	7.000000	0.0	0.0	0.0	0.0	1.000000	0.0	0.0	0.0	0.0	0.0	0.0	0.0	2.000000	4.000000	0.0	0.0	0.0	0.0	0.0	0.0	0.0	0.0	0.0	0.0	0.0	0.0
C1[C@@H](N(C(=N1)N)CCC2=CC=CC3=CC=CC=C32)CC4=CC=C(C=C4)O	16682608	1	0	0	0	1	0.0	0.0	0.0	0.0	0.0	0.0	0.0	0.0	0.0	0.0	0.0	0.0	0.0	0.0	0.0	0.0	11.000000	0.0	0.0	0.0	0.0	1.000000	0.0	0.0	0.0	0.0	0.0	0.0	0.0	2.000000	4.000000	0.0	0.0	0.0	0.0	0.0	0.0	0.0	0.0	0.0	0.0	0.0	0.0
C1[C@@H](N(C(=N1)N)CCC23CC4CC(C2)CC(C4)C3)CC5=CC=C(C=C5)O	16682609	1	0	0	0	2	0.0	0.0	0.0	0.0	0.0	0.0	0.0	0.0	0.0	0.0	0.0	0.0	0.0	0.0	0.0	0.0	4.000000	0.0	0.0	0.0	0.0	1.000000	0.0	0.0	0.0	0.0	0.0	0.0	0.0	8.000000	1.000000	0.0	0.0	3.000000	1.000000	0.0	0.0	0.0	0.0	0.0	0.0	0.0	0.0
C1CCC(CC1)CCCCN2[C@H](CN=C2N)CC3=CC=C(C=C3)O	16682610	1	0	0	0	2	0.0	0.0	0.0	0.0	0.0	0.0	0.0	0.0	0.0	0.0	0.0	0.0	0.0	0.0	0.0	0.0	4.000000	0.0	0.0	0.0	0.0	1.000000	0.0	0.0	0.0	0.0	0.0	0.0	0.0	9.000000	1.000000	0.0	0.0	1.000000	0.0	0.0	0.0	0.0	0.0	0.0	0.0	0.0	0.0
C1CCC(CC1)CCCCN2[C@H](CN=C2N)C3=CC=CC=C3	16682613	1	0	0	0	2	0.0	0.0	0.0	0.0	0.0	0.0	0.0	0.0	0.0	0.0	0.0	0.0	0.0	0.0	0.0	0.0	5.000000	0.0	0.0	0.0	0.0	0.0	0.0	0.0	0.0	0.0	0.0	0.0	0.0	8.000000	1.000000	0.0	0.0	1.000000	0.0	0.0	0.0	0.0	0.0	0.0	0.0	0.0	0.0
C1[C@@H](N(C(=N1)N)CCC2=CC(=CC(=C2)C(F)(F)F)C(F)(F)F)C3=CC=CC=C3	16682614	1	0	0	0	2	0.0	0.0	0.0	0.0	0.0	0.0	0.0	0.0	0.0	0.0	0.0	0.0	0.0	0.0	0.0	0.0	8.000000	0.0	0.0	0.0	0.0	0.0	0.0	0.0	0.0	0.0	0.0	0.0	0.0	1.000000	4.000000	0.0	0.0	0.0	0.0	0.0	0.0	0.0	0.0	0.0	0.0	0.0	0.0
C1CCC(CC1)CCCCN2[C@@H](CN=C2N)CC3=CC=C(C=C3)O	16682618	1	0	0	0	2	0.0	0.0	0.0	0.0	0.0	0.0	0.0	0.0	0.0	0.0	0.0	0.0	0.0	0.0	0.0	0.0	4.000000	0.0	0.0	0.0	0.0	1.000000	0.0	0.0	0.0	0.0	0.0	0.0	0.0	9.000000	1.000000	0.0	0.0	1.000000	0.0	0.0	0.0	0.0	0.0	0.0	0.0	0.0	0.0
C[C@@H](CO)NC(=O)C1=CC2=NN3C4=C(COC3=C2C=C1)C=C(C=C4)Cl	16682624	1	0	0	0	1	0.0	0.0	0.0	0.0	0.0	1.000000	0.0	0.0	0.0	0.0	0.0	0.0	0.0	0.0	0.0	1.000000	6.000000	0.0	1.000000	0.0	1.000000	0.0	0.0	0.0	0.0	0.0	0.0	0.0	0.0	0.0	3.000000	1.000000	0.0	0.0	0.0	0.0	0.0	0.0	0.0	0.0	0.0	0.0	0.0
C1=CC=C2C(=C1)C(=O)/C(=C(\NC3=C(C=CC=N3)O)/O)/C(=O)N2	16682691	0	1	0	0	1	0.0	0.0	0.0	0.0	1.000000	1.000000	0.0	0.0	0.0	0.0	0.0	0.0	0.0	0.0	0.0	0.0	6.000000	0.0	0.0	0.0	1.000000	1.000000	0.0	1.000000	0.0	0.0	0.0	0.0	0.0	0.0	2.000000	0.0	1.000000	0.0	0.0	0.0	0.0	0.0	0.0	0.0	0.0	0.0	0.0
COC1=C/C(=C/NNC(=O)C2=CC(=CN=C2)Br)/C=C(C1=O)[N+](=O)[O-]	16682701	0	1	0	0	2	1.000000	0.0	2.000000	0.0	0.0	0.0	0.0	0.0	0.0	0.0	0.0	0.0	0.0	0.0	0.0	0.0	3.000000	1.000000	0.0	0.0	0.0	1.000000	0.0	1.000000	0.0	0.0	0.0	0.0	0.0	0.0	2.000000	0.0	1.000000	0.0	0.0	0.0	0.0	0.0	0.0	0.0	0.0	0.0	0.0
CC1=C(C=C(C=C1)C(=O)NCCN2[C@H](CN3C2=NC[C@H]3CC4=CC=CC=C4)CC5=CC=C(C=C5)OC)Br	16745333	2	0	0	0	2	1.000000	0.0	0.0	0.0	0.0	0.0	0.0	0.0	0.0	0.0	0.0	0.0	0.0	0.0	0.0	1.000000	12.000000	1.000000	0.0	0.0	0.0	1.000000	0.0	0.0	0.0	0.0	0.0	0.0	0.0	2.000000	4.000000	0.0	0.0	0.0	0.0	0.0	0.0	0.0	0.0	0.0	0.0	0.0	0.0
CCCNC1=C(C(=O)C2=C(C1=O)C([C@]3(N2CC4C3N4)OC)COC(=O)N)C	16746586	1	0	3	0	2	0.0	0.0	0.0	0.0	0.0	0.0	0.0	0.0	0.0	0.0	0.0	0.0	0.0	0.0	0.0	2.000000	0.0	0.0	0.0	0.0	2.000000	0.0	0.0	0.0	0.0	0.0	0.0	0.0	0.0	1.000000	2.000000	0.0	2.000000	1.000000	0.0	0.0	0.0	0.0	2.000000	0.0	1.000000	0.0	0.0
CC(C(=O)NC1CS(=O)(=O)C=C1)N2C(=O)/C(=C/C3=CC(=CC=C3)Cl)/SC2=S	17578650	0	1	2	0	2	0.0	0.0	0.0	0.0	0.0	0.0	0.0	0.0	0.0	1.000000	0.0	0.0	0.0	0.0	0.0	1.000000	6.000000	0.0	1.000000	0.0	0.0	0.0	1.000000	0.0	0.0	0.0	0.0	0.0	0.0	0.0	1.000000	0.0	0.0	0.0	0.0	0.0	0.0	0.0	2.000000	0.0	0.0	0.0	0.0
C[C@H](C(=O)NCC1CCCO1)NC(=O)[C@@H]2CC3=CC=CC=C3CN2	17581880	2	0	1	0	1	0.0	0.0	0.0	0.0	0.0	0.0	0.0	0.0	0.0	0.0	0.0	0.0	0.0	0.0	0.0	1.000000	4.000000	0.0	0.0	0.0	0.0	0.0	0.0	0.0	0.0	0.0	0.0	0.0	0.0	3.000000	2.000000	0.0	0.0	0.0	0.0	0.0	0.0	0.0	0.0	0.0	0.0	1.000000	0.0
C1CCC(CC1)CCCCN2CCNC[C@@H]2CC3=CC=C(C=C3)O	23641130	1	0	0	0	2	0.0	0.0	0.0	0.0	0.0	0.0	0.0	0.0	0.0	0.0	0.0	0.0	0.0	0.0	0.0	0.0	4.000000	0.0	0.0	0.0	0.0	1.000000	0.0	0.0	0.0	0.0	0.0	0.0	0.0	9.000000	1.000000	0.0	0.0	1.000000	0.0	0.0	0.0	0.0	0.0	0.0	0.0	0.0	0.0
C1CCC(CC1)CCCCN2CCNC[C@H]2CC3=CC=C(C=C3)O	23641139	1	0	0	0	2	0.0	0.0	0.0	0.0	0.0	0.0	0.0	0.0	0.0	0.0	0.0	0.0	0.0	0.0	0.0	0.0	4.000000	0.0	0.0	0.0	0.0	1.000000	0.0	0.0	0.0	0.0	0.0	0.0	0.0	9.000000	1.000000	0.0	0.0	1.000000	0.0	0.0	0.0	0.0	0.0	0.0	0.0	0.0	0.0
C1CN([C@@H](CN1)CC2=CC=C(C=C2)O)CCC34CC5CC(C3)CC(C5)C4	23641153	1	0	0	0	2	0.0	0.0	0.0	0.0	0.0	0.0	0.0	0.0	0.0	0.0	0.0	0.0	0.0	0.0	0.0	0.0	4.000000	0.0	0.0	0.0	0.0	1.000000	0.0	0.0	0.0	0.0	0.0	0.0	0.0	8.000000	1.000000	0.0	0.0	3.000000	1.000000	0.0	0.0	0.0	0.0	0.0	0.0	0.0	0.0
C1=NC(=NC(=O)N1C2[C@@H]([C@@H]([C@H](O2)CO)O)O)N	23760137	3	0	1	0	2	0.0	0.0	0.0	0.0	0.0	0.0	0.0	0.0	0.0	0.0	0.0	0.0	0.0	0.0	0.0	0.0	0.0	0.0	0.0	0.0	0.0	0.0	0.0	0.0	0.0	0.0	0.0	0.0	0.0	0.0	0.0	0.0	0.0	0.0	0.0	0.0	0.0	0.0	0.0	0.0	0.0	0.0	0.0
C1=CSC(=C1)C(=O)NN=C/C=C/C2=CC=C(O2)[N+](=O)[O-]	24761426	0	1	0	1	2	0.0	0.0	0.0	0.0	0.0	0.0	0.0	0.0	0.0	1.000000	0.0	0.0	0.0	0.0	0.0	0.0	6.000000	0.0	0.0	0.0	0.0	1.000000	1.000000	1.000000	0.0	0.0	0.0	0.0	0.0	0.0	0.0	0.0	0.0	0.0	0.0	0.0	0.0	0.0	0.0	0.0	0.0	0.0	0.0
CC1=C([C@@H](N=C(N1CC2=CC=CC=C2)NCC3=CC(=CC=C3)C(F)(F)F)C4=CC(=CC=C4)F)C(=O)OC	24789249	1	0	0	0	2	0.0	0.0	0.0	0.0	0.0	0.0	0.0	0.0	0.0	0.0	0.0	0.0	0.0	0.0	0.0	1.000000	13.000000	0.0	0.0	1.000000	1.000000	0.0	0.0	0.0	0.0	0.0	0.0	0.0	0.0	0.0	5.000000	0.0	0.0	0.0	0.0	0.0	0.0	0.0	0.0	0.0	0.0	0.0	0.0
CC1=C(C=C(C=C1)N2C(=O)/C(=C\C3=CC(=C(C(=C3)OC)O)[N+](=O)[O-])/C(=O)N2)Cl	24792261	0	1	0	0	2	0.0	0.0	0.0	0.0	0.0	0.0	0.0	0.0	0.0	0.0	0.0	0.0	0.0	0.0	0.0	1.000000	6.000000	0.0	1.000000	0.0	1.000000	2.000000	0.0	0.0	0.0	0.0	0.0	0.0	0.0	0.0	3.000000	0.0	0.0	0.0	0.0	0.0	0.0	0.0	0.0	0.0	0.0	0.0	0.0
CC[C@@H](C)[C@H](CNC)NC[C@@H](CC1=CC=CC2=CC=CC=C21)NCCC3=CC(=CC=C3)C(F)(F)F	24792586	3	0	0	0	2	0.0	0.0	0.0	0.0	0.0	0.0	0.0	0.0	0.0	0.0	0.0	0.0	0.0	0.0	0.0	2.000000	11.000000	0.0	0.0	0.0	0.0	0.0	0.0	0.0	0.0	0.0	0.0	0.0	0.0	3.000000	5.000000	0.0	0.0	0.0	0.0	0.0	0.0	0.0	0.0	0.0	0.0	0.0	0.0
CCC[C@H](CN[C@@H](CNC)[C@H](C)CC)NCCC1=CC(=CC(=C1)C(F)(F)F)C(F)(F)F	24792588	3	0	0	0	1	0.0	0.0	0.0	0.0	0.0	0.0	0.0	0.0	0.0	0.0	0.0	0.0	0.0	0.0	0.0	3.000000	3.000000	0.0	0.0	0.0	0.0	0.0	0.0	0.0	0.0	0.0	0.0	0.0	0.0	4.000000	3.000000	0.0	0.0	0.0	0.0	0.0	0.0	0.0	0.0	0.0	0.0	0.0	0.0
CNC[C@H](CC1CCCCC1)NC[C@H](CC2=CC=CC=C2)NCCC34CC5CC(C3)CC(C5)C4	24792594	2	0	0	0	2	0.0	0.0	0.0	0.0	0.0	0.0	0.0	0.0	0.0	0.0	0.0	0.0	0.0	0.0	0.0	0.0	5.000000	0.0	0.0	0.0	0.0	0.0	0.0	0.0	0.0	0.0	0.0	0.0	0.0	14.000000	1.000000	0.0	0.0	4.000000	1.000000	0.0	0.0	0.0	0.0	0.0	0.0	0.0	0.0
CC(C)C[C@@H](CN[C@H](CC1CCCCC1)CNC)NCCC2=CC(=CC=C2)C(F)(F)F	24792600	2	0	0	0	1	0.0	0.0	0.0	0.0	0.0	0.0	0.0	0.0	0.0	0.0	0.0	0.0	0.0	0.0	0.0	2.000000	4.000000	0.0	0.0	0.0	0.0	0.0	0.0	0.0	0.0	0.0	0.0	0.0	0.0	8.000000	2.000000	0.0	0.0	2.000000	0.0	0.0	0.0	0.0	0.0	0.0	0.0	0.0	0.0
CNC[C@@H](CC1=CC=CC=C1)NC[C@@H](CC2CCCCC2)NCCCC3=CC=CC=C3	24793491	2	0	0	0	2	0.0	0.0	0.0	0.0	0.0	0.0	0.0	0.0	0.0	0.0	0.0	0.0	0.0	0.0	0.0	0.0	10.000000	0.0	0.0	0.0	0.0	0.0	0.0	0.0	0.0	0.0	0.0	0.0	0.0	9.000000	2.000000	0.0	0.0	1.000000	0.0	0.0	0.0	0.0	0.0	0.0	0.0	0.0	0.0
CC[C@H](C)[C@@H](CN[C@H](C)CNC)NCCC(C1=CC=CC=C1)C2=CC=CC=C2	24793498	3	0	0	0	1	0.0	0.0	0.0	0.0	0.0	0.0	0.0	0.0	0.0	0.0	0.0	0.0	0.0	0.0	0.0	3.000000	10.000000	0.0	0.0	0.0	0.0	0.0	0.0	0.0	0.0	0.0	0.0	0.0	0.0	2.000000	2.000000	0.0	0.0	1.000000	0.0	0.0	0.0	0.0	0.0	0.0	0.0	0.0	0.0
CC[C@@H](C)[C@H](CN[C@H](CNC)C(C)C)NC[C@@H](C)C1=CC=C(C=C1)CC(C)C	24793499	4	0	0	0	2	0.0	0.0	0.0	0.0	0.0	0.0	0.0	0.0	0.0	0.0	0.0	0.0	0.0	0.0	0.0	7.000000	4.000000	0.0	0.0	0.0	0.0	0.0	0.0	0.0	0.0	0.0	0.0	0.0	0.0	2.000000	2.000000	0.0	0.0	2.000000	0.0	0.0	0.0	0.0	0.0	0.0	0.0	0.0	0.0
CC1=CC=C(C=C1)CCN[C@H](CC2=CC=CC3=CC=CC=C32)CN[C@@H](CC4=CC=CC=C4)CNC	24793742	2	0	0	0	2	0.0	0.0	0.0	0.0	0.0	0.0	0.0	0.0	0.0	0.0	0.0	0.0	0.0	0.0	0.0	1.000000	16.000000	0.0	0.0	0.0	0.0	0.0	0.0	0.0	0.0	0.0	0.0	0.0	0.0	3.000000	6.000000	0.0	0.0	0.0	0.0	0.0	0.0	0.0	0.0	0.0	0.0	0.0	0.0
CN1C2=C(C=CC(=C2)C(=O)N3CCCC3)S/C(=C\C4=CC(=CC=C4)Cl)/C1=O	24816540	0	1	0	0	1	0.0	0.0	0.0	0.0	0.0	0.0	0.0	0.0	0.0	0.0	0.0	0.0	0.0	0.0	0.0	0.0	8.000000	0.0	1.000000	0.0	1.000000	0.0	2.000000	0.0	0.0	0.0	0.0	0.0	0.0	2.000000	2.000000	0.0	0.0	0.0	0.0	0.0	0.0	0.0	0.0	0.0	0.0	0.0	0.0
CC[C@H](C)CC1=CN(N=N1)[C@@H](CCCCN)C(=O)NCCCCCCCCCCC(=O)N2CCN(CC2)C3=NC(=NC(=N3)NCCOCCOCCOCC#C)N4CCN(CC4)C(=O)CCCCCCCCCCNC(=O)[C@H](CCCN=C(N)N)N5C=C(N=N5)C[C@@H](C)CC	24978566	4	0	0	0	2	0.0	0.0	2.000000	0.0	0.0	0.0	0.0	0.0	0.0	0.0	0.0	0.0	0.0	0.0	0.0	4.000000	0.0	0.0	0.0	0.0	2.000000	0.0	0.0	0.0	0.0	0.0	0.0	0.0	0.0	27.000000	0.0	0.0	0.0	0.0	0.0	0.0	0.0	0.0	0.0	0.0	0.0	0.0	0.0
CC[C@H](C)CC1=CN(N=N1)[C@@H](CCCN=C(N)N)C(=O)NCCCCCCCCCCC(=O)N2CCN(CC2)C3=NC(=NC(=N3)N4CCN(CC4)C(=O)CCCCCCCCCCNC(=O)[C@H](CCCCN)N5C=C(N=N5)C)NCCOCCOCCOCC#C	24978568	3	0	0	0	2	0.0	0.0	2.000000	0.0	0.0	0.0	0.0	0.0	0.0	0.0	0.0	0.0	0.0	0.0	0.0	3.000000	0.0	0.0	0.0	0.0	2.000000	0.0	0.0	0.0	0.0	0.0	0.0	0.0	0.0	25.000000	0.0	0.0	0.0	0.0	0.0	0.0	0.0	0.0	0.0	0.0	0.0	0.0	0.0
CC[C@H](C)CC1=CN(N=N1)[C@@H](CCCN=C(N)N)C(=O)NCCCCCCCCCCC(=O)N2CCN(CC2)C3=NC(=NC(=N3)N4CCN(CC4)C(=O)CCCCCCCCCCNC(=O)[C@H](CCCCN)N5C=C(N=N5)CCO)NCCOCCOCCOCC#C	24978571	3	0	0	0	2	0.0	0.0	2.000000	0.0	0.0	0.0	0.0	0.0	0.0	0.0	0.0	0.0	0.0	0.0	0.0	2.000000	0.0	0.0	0.0	0.0	2.000000	0.0	0.0	0.0	0.0	0.0	0.0	0.0	0.0	26.000000	0.0	0.0	0.0	0.0	0.0	0.0	0.0	0.0	0.0	0.0	0.0	0.0	0.0
CC[C@H](C)CC1=CN(N=N1)[C@@H](CCCN=C(N)N)C(=O)NCCCCCCCCCCC(=O)N2CCN(CC2)C3=NC(=NC(=N3)N4CCN(CC4)C(=O)CCCCCCCCCCNC(=O)CN5C=C(N=N5)C[C@@H](C)O)NCCOCCOCCOCC#C	24978573	3	0	0	0	2	0.0	0.0	2.000000	0.0	0.0	0.0	0.0	0.0	0.0	0.0	0.0	0.0	0.0	0.0	0.0	3.000000	0.0	0.0	0.0	0.0	2.000000	0.0	0.0	0.0	0.0	0.0	0.0	0.0	0.0	23.000000	0.0	0.0	0.0	0.0	0.0	0.0	0.0	0.0	0.0	0.0	0.0	0.0	0.0
CC[C@H](C)[C@@H](C(=O)NCCCCCCCCCCC(=O)N1CCN(CC1)C2=NC(=NC(=N2)N3CCN(CC3)C(=O)CCCCCCCCCCNC(=O)CN4C=C(N=N4)CCCCCN)NCCOCCOCCOCC#C)N5C=C(N=N5)CCCCCN	24978583	2	0	0	0	2	0.0	0.0	2.000000	0.0	0.0	0.0	0.0	0.0	0.0	0.0	0.0	0.0	0.0	0.0	0.0	2.000000	0.0	0.0	0.0	0.0	2.000000	0.0	0.0	0.0	0.0	0.0	0.0	0.0	0.0	27.000000	0.0	0.0	0.0	0.0	0.0	0.0	0.0	0.0	0.0	0.0	0.0	0.0	0.0
CC[C@H](C)[C@@H](C(=O)NCCCCCCCCCCC(=O)N1CCN(CC1)C2=NC(=NC(=N2)NCCOCCOCCOCC#C)N3CCN(CC3)C(=O)CCCCCCCCCCNC(=O)[C@@H]([C@H](C)O)N4C=C(N=N4)C)N5C=C(N=N5)CCCCN=C(N)N	24978587	4	0	0	0	2	0.0	0.0	2.000000	0.0	0.0	0.0	0.0	0.0	0.0	0.0	0.0	0.0	0.0	0.0	0.0	4.000000	0.0	0.0	0.0	0.0	2.000000	0.0	0.0	0.0	0.0	0.0	0.0	0.0	0.0	22.000000	0.0	0.0	0.0	0.0	0.0	0.0	0.0	0.0	0.0	0.0	0.0	0.0	0.0
CC1=CN(N=N1)[C@H]([C@H](C)O)C(=O)NCCCCCCCCCCC(=O)N2CCN(CC2)C3=NC(=NC(=N3)N4CCN(CC4)C(=O)CCCCCCCCCCNC(=O)CN5C=C(N=N5)CCCCCN)NCCOCCOCCOCC#C	24978590	2	0	0	0	1	0.0	0.0	2.000000	0.0	0.0	0.0	0.0	0.0	0.0	0.0	0.0	0.0	0.0	0.0	0.0	2.000000	0.0	0.0	0.0	0.0	2.000000	0.0	0.0	0.0	0.0	0.0	0.0	0.0	0.0	22.000000	0.0	0.0	0.0	0.0	0.0	0.0	0.0	0.0	0.0	0.0	0.0	0.0	0.0
CC[C@H](C)[C@@H](C(=O)NCCCCCCCCCCC(=O)N1CCN(CC1)C2=NC(=NC(=N2)N3CCN(CC3)C(=O)CCCCCCCCCCNC(=O)[C@@H](CCSC)N4C=C(N=N4)CCO)NCCOCCOCCOCC#C)N5C=C(N=N5)CCCCCN	24978594	3	0	0	0	2	0.0	0.0	2.000000	0.0	0.0	0.0	0.0	0.0	0.0	0.0	0.0	0.0	0.0	0.0	0.0	2.000000	0.0	0.0	0.0	0.0	2.000000	0.0	0.0	0.0	0.0	0.0	0.0	0.0	0.0	25.000000	0.0	0.0	0.0	0.0	0.0	0.0	0.0	0.0	0.0	0.0	0.0	0.0	0.0
CC[C@H](C)[C@@H](C(=O)NCCCCCCCCCCC(=O)N1CCN(CC1)C2=NC(=NC(=N2)N3CCN(CC3)C(=O)CCCCCCCCCCNC(=O)CN4C=C(N=N4)CCCCCN)NCCOCCOCCOCC#C)N5C=C(N=N5)CCCCN=C(N)N	24978599	2	0	0	0	2	0.0	0.0	2.000000	0.0	0.0	0.0	0.0	0.0	0.0	0.0	0.0	0.0	0.0	0.0	0.0	2.000000	0.0	0.0	0.0	0.0	2.000000	0.0	0.0	0.0	0.0	0.0	0.0	0.0	0.0	26.000000	0.0	0.0	0.0	0.0	0.0	0.0	0.0	0.0	0.0	0.0	0.0	0.0	0.0
CC1=CC(=C2C(=C1)C(=O)C34[C@H]5[C@H]6[C@@H]([C@@H]3C(=O)C7=C(C8=C(C=C(C=C8C(=O)C67[C@H]([C@H]5O)C(=O)C4=C2O)C)O)O)O)O	24978607	6	0	2	0	2	0.0	0.0	0.0	0.0	0.0	0.0	0.0	0.0	0.0	0.0	0.0	0.0	0.0	0.0	0.0	2.000000	4.000000	0.0	0.0	0.0	0.0	4.000000	0.0	0.0	0.0	0.0	0.0	0.0	0.0	0.0	8.000000	0.0	4.000000	0.0	2.000000	0.0	0.0	0.0	0.0	0.0	0.0	0.0	0.0
CC[C@H](C)CC1=CN(N=N1)[C@@H](CCCN=C(N)N)C(=O)NCCCCCCCCCCC(=O)N2CCN(CC2)C3=NC(=NC(=N3)NCCOCCOCCOCC#C)N4CCN(CC4)C(=O)CCCCCCCCCCNC(=O)[C@H](CO)N5C=C(N=N5)CCCSC	24981563	3	0	0	0	2	0.0	0.0	2.000000	0.0	0.0	0.0	0.0	0.0	0.0	0.0	0.0	0.0	0.0	0.0	0.0	2.000000	0.0	0.0	0.0	0.0	2.000000	0.0	0.0	0.0	0.0	0.0	0.0	0.0	0.0	24.000000	0.0	0.0	0.0	0.0	0.0	0.0	0.0	0.0	0.0	0.0	0.0	0.0	0.0
CC[C@H](C)[C@@H](C(=O)NCCCCCCCCCCC(=O)N1CCN(CC1)C2=NC(=NC(=N2)NCCOCCOCCOCC#C)N3CCN(CC3)C(=O)CCCCCCCCCCNC(=O)[C@@H]([C@H](C)O)N4C=C(N=N4)C)N5C=C(N=N5)CCCCCN	24983040	4	0	0	0	2	0.0	0.0	2.000000	0.0	0.0	0.0	0.0	0.0	0.0	0.0	0.0	0.0	0.0	0.0	0.0	4.000000	0.0	0.0	0.0	0.0	2.000000	0.0	0.0	0.0	0.0	0.0	0.0	0.0	0.0	23.000000	0.0	0.0	0.0	0.0	0.0	0.0	0.0	0.0	0.0	0.0	0.0	0.0	0.0
CC[C@H](C)[C@@H](C(=O)NCCCCCCCCCCC(=O)N1CCN(CC1)C2=NC(=NC(=N2)N3CCN(CC3)C(=O)CCCCCCCCCCNC(=O)[C@@H](CCSC)N4C=C(N=N4)CCO)NCCOCCOCCOCC#C)N5C=C(N=N5)CCCCN=C(N)N	24983076	3	0	0	0	1	0.0	0.0	2.000000	0.0	0.0	0.0	0.0	0.0	0.0	0.0	0.0	0.0	0.0	0.0	0.0	2.000000	0.0	0.0	0.0	0.0	2.000000	0.0	0.0	0.0	0.0	0.0	0.0	0.0	0.0	24.000000	0.0	0.0	0.0	0.0	0.0	0.0	0.0	0.0	0.0	0.0	0.0	0.0	0.0
CC[C@H](C)CC1=CN(N=N1)[C@@H](CCCCN)C(=O)NCCCCCCCCCCC(=O)N2CCN(CC2)C3=NC(=NC(=N3)N4CCN(CC4)C(=O)CCCCCCCCCCNC(=O)[C@H](CCCCN)N5C=C(N=N5)CCO)NCCOCCOCCOCC#C	24983085	3	0	0	0	2	0.0	0.0	2.000000	0.0	0.0	0.0	0.0	0.0	0.0	0.0	0.0	0.0	0.0	0.0	0.0	2.000000	0.0	0.0	0.0	0.0	2.000000	0.0	0.0	0.0	0.0	0.0	0.0	0.0	0.0	27.000000	0.0	0.0	0.0	0.0	0.0	0.0	0.0	0.0	0.0	0.0	0.0	0.0	0.0
C#CCOCCOCCOCCNC1=NC(=NC(=N1)N2CCN(CC2)C(=O)CCCCCCCCCCNC(=O)[C@H](CCCCN)N3C=C(N=N3)CCO)N4CCN(CC4)C(=O)CCCCCCCCCCNC(=O)[C@H](CCCCN)N5C=C(N=N5)CCO	24983166	2	0	0	0	1	0.0	0.0	2.000000	0.0	0.0	0.0	0.0	0.0	0.0	0.0	0.0	0.0	0.0	0.0	0.0	0.0	0.0	0.0	0.0	0.0	2.000000	0.0	0.0	0.0	0.0	0.0	0.0	0.0	0.0	26.000000	0.0	0.0	0.0	0.0	0.0	0.0	0.0	0.0	0.0	0.0	0.0	0.0	0.0
CC[C@H](C)[C@@H](C(=O)NCCCCCCCCCCC(=O)N1CCN(CC1)C2=NC(=NC(=N2)N3CCN(CC3)C(=O)CCCCCCCCCCNC(=O)[C@H](CO)N4C=C(N=N4)CCCCCN)NCCOCCOCCOCC#C)N5C=C(N=N5)CCCCN=C(N)N	24983196	3	0	0	0	2	0.0	0.0	2.000000	0.0	0.0	0.0	0.0	0.0	0.0	0.0	0.0	0.0	0.0	0.0	0.0	2.000000	0.0	0.0	0.0	0.0	2.000000	0.0	0.0	0.0	0.0	0.0	0.0	0.0	0.0	26.000000	0.0	0.0	0.0	0.0	0.0	0.0	0.0	0.0	0.0	0.0	0.0	0.0	0.0
CC[C@H](C)[C@@H](C(=O)NCCCCCCCCCCC(=O)N1CCN(CC1)C2=NC(=NC(=N2)NCCOCCOCCOCC#C)N3CCN(CC3)C(=O)CCCCCCCCCCNC(=O)[C@H]([C@@H](C)CC)N4C=C(N=N4)CCCCN=C(N)N)N5C=C(N=N5)CCCCCN	24983198	4	0	0	0	2	0.0	0.0	2.000000	0.0	0.0	0.0	0.0	0.0	0.0	0.0	0.0	0.0	0.0	0.0	0.0	4.000000	0.0	0.0	0.0	0.0	2.000000	0.0	0.0	0.0	0.0	0.0	0.0	0.0	0.0	27.000000	0.0	0.0	0.0	0.0	0.0	0.0	0.0	0.0	0.0	0.0	0.0	0.0	0.0
CC[C@H](C)CC1=CN(N=N1)[C@@H](CCCN=C(N)N)C(=O)NCCCCCCCCCCC(=O)N2CCN(CC2)C3=NC(=NC(=N3)NCCOCCOCCOCC#C)N4CCN(CC4)C(=O)CCCCCCCCCCNC(=O)[C@H](CO)N5C=C(N=N5)CCCCCN	25161400	3	0	0	0	2	0.0	0.0	2.000000	0.0	0.0	0.0	0.0	0.0	0.0	0.0	0.0	0.0	0.0	0.0	0.0	2.000000	0.0	0.0	0.0	0.0	2.000000	0.0	0.0	0.0	0.0	0.0	0.0	0.0	0.0	26.000000	0.0	0.0	0.0	0.0	0.0	0.0	0.0	0.0	0.0	0.0	0.0	0.0	0.0
C1=CC(=C[N+](=C1)[C@@H]2[C@H]([C@H]([C@@H](O2)COP(=O)([O-])OP(=O)(O)OC[C@@H]3[C@H]([C@H]([C@@H](O3)N4C=NC5=C4N=CN=C5N)O)O)O)O)C(=O)N	25162925	8	0	0	0	1	0.0	0.0	0.0	0.0	1.000000	0.0	0.0	0.0	0.0	0.0	0.0	1.000000	0.0	0.0	0.0	0.0	2.000000	0.0	0.0	0.0	1.000000	0.0	0.0	0.0	0.0	0.0	0.0	0.0	0.0	0.0	1.000000	0.0	0.0	0.0	0.0	0.0	0.0	0.0	0.0	0.0	0.0	0.0	0.0
CC1=CN(N=N1)[C@@H](CCCCN)C(=O)NCCCCCCCCCCC(=O)N2CCN(CC2)C3=NC(=NC(=N3)NCCOCCOCCOCC#C)N4CCN(CC4)C(=O)CCCCCCCCCCNC(=O)[C@H](CO)N5C=C(N=N5)CCCSC	25162990	2	0	0	0	2	0.0	0.0	2.000000	0.0	0.0	0.0	0.0	0.0	0.0	0.0	0.0	0.0	0.0	0.0	0.0	1.000000	0.0	0.0	0.0	0.0	2.000000	0.0	0.0	0.0	0.0	0.0	0.0	0.0	0.0	23.000000	0.0	0.0	0.0	0.0	0.0	0.0	0.0	0.0	0.0	0.0	0.0	0.0	0.0
CC[C@H](C)[C@@H](C(=O)NCCCCCCCCCCC(=O)N1CCN(CC1)C2=NC(=NC(=N2)N3CCN(CC3)C(=O)CCCCCCCCCCNC(=O)[C@H](CCCCN)N4C=C(N=N4)C)NCCOCCOCCOCC#C)N5C=C(N=N5)CCCCN=C(N)N	25162995	3	0	0	0	2	0.0	0.0	2.000000	0.0	0.0	0.0	0.0	0.0	0.0	0.0	0.0	0.0	0.0	0.0	0.0	3.000000	0.0	0.0	0.0	0.0	2.000000	0.0	0.0	0.0	0.0	0.0	0.0	0.0	0.0	25.000000	0.0	0.0	0.0	0.0	0.0	0.0	0.0	0.0	0.0	0.0	0.0	0.0	0.0
CC[C@@H](C)[C@H](C(=O)NCCCCCCCCCCC(=O)N1CCN(CC1)C2=NC(=NC(=N2)N3CCN(CC3)C(=O)CCCCCCCCCCNC(=O)[C@H](CCCCN)N4C=C(N=N4)C)NCCOCCOCCOCC#C)N5C=C(N=N5)CCCCCN	25162997	3	0	0	0	2	0.0	0.0	2.000000	0.0	0.0	0.0	0.0	0.0	0.0	0.0	0.0	0.0	0.0	0.0	0.0	3.000000	0.0	0.0	0.0	0.0	2.000000	0.0	0.0	0.0	0.0	0.0	0.0	0.0	0.0	26.000000	0.0	0.0	0.0	0.0	0.0	0.0	0.0	0.0	0.0	0.0	0.0	0.0	0.0
CC[C@@H](C)[C@H](C(=O)NCCCCCCCCCCC(=O)N1CCN(CC1)C2=NC(=NC(=N2)N3CCN(CC3)C(=O)CCCCCCCCCCNC(=O)CN4C=C(N=N4)C[C@@H](C)O)NCCOCCOCCOCC#C)N5C=C(N=N5)CCCCCN	25163000	3	0	0	0	2	0.0	0.0	2.000000	0.0	0.0	0.0	0.0	0.0	0.0	0.0	0.0	0.0	0.0	0.0	0.0	3.000000	0.0	0.0	0.0	0.0	2.000000	0.0	0.0	0.0	0.0	0.0	0.0	0.0	0.0	24.000000	0.0	0.0	0.0	0.0	0.0	0.0	0.0	0.0	0.0	0.0	0.0	0.0	0.0
CC[C@H](C)CC1=CN(N=N1)[C@@H](CCCCN)C(=O)NCCCCCCCCCCC(=O)N2CCN(CC2)C3=NC(=NC(=N3)NCCOCCOCCOCC#C)N4CCN(CC4)C(=O)CCCCCCCCCCNC(=O)[C@@H]([C@H](C)O)N5C=C(N=N5)C	25163006	4	0	0	0	2	0.0	0.0	2.000000	0.0	0.0	0.0	0.0	0.0	0.0	0.0	0.0	0.0	0.0	0.0	0.0	4.000000	0.0	0.0	0.0	0.0	2.000000	0.0	0.0	0.0	0.0	0.0	0.0	0.0	0.0	23.000000	0.0	0.0	0.0	0.0	0.0	0.0	0.0	0.0	0.0	0.0	0.0	0.0	0.0
C1[C@@H](O[C@]2(CC3=CC=CC=C3CO2)[C@@H]([C@H]1O)O)CCO	25163889	4	0	0	0	1	0.0	0.0	0.0	0.0	0.0	0.0	0.0	0.0	0.0	0.0	0.0	0.0	0.0	0.0	0.0	0.0	4.000000	0.0	0.0	0.0	0.0	0.0	0.0	0.0	0.0	0.0	0.0	0.0	0.0	3.000000	2.000000	0.0	0.0	0.0	0.0	0.0	0.0	0.0	0.0	0.0	0.0	0.0	1.000000
[truncated: 90 more columns]
