# Supplementary material for: AZOrange - High performance open source machine learning for QSAR modeling in a graphical programming environment
Source: J Cheminform. 2011 Jul 28;3:28. doi: 10.1186/1758-2946-3-28 (PMC3158423; doi:10.1186/1758-2946-3-28)
Supplement: Additional file 1 — The AZOrange source code. A zipped version of the AZOrange source code is provided. This version corresponds to the "chemistryCentral" tag in the git repository. [file 1758-2946-3-28-S1.ZIP › AZCompTox-AZOrange-528dda1/tests/source/data/concatenateTestsData/D2.tab]

Attr1	Attr7	Attr3	Attr4	Attr5	Activity
d	c	c	4 4.4 DK 2 5 4	c	d
					class
1	4	5	5	2	POS
2	6.7	6	4.4	1	POS
eRRor	3.3	4	DK	3	POS
W	5	5	2	44	NEG
s	6	3	5	1.1	POS
1	7	6	4	7	POS
