# Supplementary material for: AZOrange - High performance open source machine learning for QSAR modeling in a graphical programming environment
Source: J Cheminform. 2011 Jul 28;3:28. doi: 10.1186/1758-2946-3-28 (PMC3158423; doi:10.1186/1758-2946-3-28)
Supplement: Additional file 1 — The AZOrange source code. A zipped version of the AZOrange source code is provided. This version corresponds to the "chemistryCentral" tag in the git repository. [file 1758-2946-3-28-S1.ZIP › AZCompTox-AZOrange-528dda1/tests/source/data/concatenateTestsData/D3.tab]

Attr8	Attr2	Attr3	Attr6	Attr4	Activity
c	c	d	c	c	c
					class
1	4	YES	5	1.1	1
2	6	NO	4	2	0
1	8	YES	3	4	1
1	8	YES	3	4	0
1	8	YES	3	4	1
1	6	YES	5	1	1
1	7	6	4	1	1
1	7	6	4	1	0
1	7	6	4	1	1
