# Supplementary material for: AZOrange - High performance open source machine learning for QSAR modeling in a graphical programming environment
Source: J Cheminform. 2011 Jul 28;3:28. doi: 10.1186/1758-2946-3-28 (PMC3158423; doi:10.1186/1758-2946-3-28)
Supplement: Additional file 1 — The AZOrange source code. A zipped version of the AZOrange source code is provided. This version corresponds to the "chemistryCentral" tag in the git repository. [file 1758-2946-3-28-S1.ZIP › AZCompTox-AZOrange-528dda1/tests/source/data/concatenateTestsData/concatenated.tab]

ATTR2	ATTR3	ATTR6	ATTR4	ATTR7	ATTR5	ATTR1	ATTR8	ACTIVITY
continuous	NO 6 YES	continuous	continuous	continuous	continuous	continuous	continuous	NEG POS
								class
?	?	?	5.0	4.0	2.0	1	?	POS
?	?	?	4.4	6.7	1.0	2	?	POS
?	?	?	?	3.3	3.0	?	?	POS
?	?	?	2.0	5.0	44.0	?	?	NEG
?	?	?	5.0	6.0	1.1	?	?	POS
?	?	?	4.0	7.0	7.0	1	?	POS
4	YES	5	1.1	?	?	1	?	NEG
6	NO	4	2.0	?	?	2	?	NEG
8	YES	3	4.0	?	?	1	?	NEG
8	YES	3	4.0	?	?	1	?	NEG
8	YES	3	4.0	?	?	1	?	NEG
5	NO	2	5.5	?	?	8	?	NEG
5	NO	2	5.5	?	?	8	?	NEG
5	NO	2	5.5	?	?	8	?	NEG
5	NO	2	5.5	?	?	8	?	NEG
5	NO	2	5.5	?	?	8	?	NEG
6	YES	5	1.0	?	?	1	?	NEG
6	YES	5	1.0	?	?	1	?	NEG
7	6	4	1.0	?	?	1	?	NEG
7	6	4	1.0	?	?	1	?	NEG
7	6	4	1.0	?	?	1	?	NEG
4	YES	5	1.1	?	?	?	1	?
6	NO	4	2.0	?	?	?	2	?
8	YES	3	4.0	?	?	?	1	?
8	YES	3	4.0	?	?	?	1	?
8	YES	3	4.0	?	?	?	1	?
6	YES	5	1.0	?	?	?	1	?
7	6	4	1.0	?	?	?	1	?
7	6	4	1.0	?	?	?	1	?
7	6	4	1.0	?	?	?	1	?
