# Supplementary material for: AZOrange - High performance open source machine learning for QSAR modeling in a graphical programming environment
Source: J Cheminform. 2011 Jul 28;3:28. doi: 10.1186/1758-2946-3-28 (PMC3158423; doi:10.1186/1758-2946-3-28)
Supplement: Additional file 1 — The AZOrange source code. A zipped version of the AZOrange source code is provided. This version corresponds to the "chemistryCentral" tag in the git repository. [file 1758-2946-3-28-S1.ZIP › AZCompTox-AZOrange-528dda1/tests/source/data/concatenateTestsData/concatenated1.tab]

Attr1	Attr2	Attr3	Attr4	Attr5	Attr6	Attr7	Attr8	Activity
continuous	continuous	NO 6 YES	continuous	continuous	continuous	continuous	continuous	NEG POS
								class
1	4	YES	1.1	?	5	?	?	NEG
2	6	NO	2.0	?	4	?	?	NEG
1	8	YES	4.0	?	3	?	?	NEG
1	8	YES	4.0	?	3	?	?	NEG
1	8	YES	4.0	?	3	?	?	NEG
8	5	NO	5.5	?	2	?	?	NEG
8	5	NO	5.5	?	2	?	?	NEG
8	5	NO	5.5	?	2	?	?	NEG
8	5	NO	5.5	?	2	?	?	NEG
8	5	NO	5.5	?	2	?	?	NEG
1	6	YES	1.0	?	5	?	?	NEG
1	6	YES	1.0	?	5	?	?	NEG
1	7	6	1.0	?	4	?	?	NEG
1	7	6	1.0	?	4	?	?	NEG
1	7	6	1.0	?	4	?	?	NEG
1	?	?	5.0	2.0	?	4.0	?	POS
2	?	?	4.4	1.0	?	6.7	?	POS
?	?	?	?	3.0	?	3.3	?	POS
?	?	?	2.0	44.0	?	5.0	?	NEG
?	?	?	5.0	1.1	?	6.0	?	POS
1	?	?	4.0	7.0	?	7.0	?	POS
?	4	YES	1.1	?	5	?	1	?
?	6	NO	2.0	?	4	?	2	?
?	8	YES	4.0	?	3	?	1	?
?	8	YES	4.0	?	3	?	1	?
?	8	YES	4.0	?	3	?	1	?
?	6	YES	1.0	?	5	?	1	?
?	7	6	1.0	?	4	?	1	?
?	7	6	1.0	?	4	?	1	?
?	7	6	1.0	?	4	?	1	?
