# Supplementary material for: AZOrange - High performance open source machine learning for QSAR modeling in a graphical programming environment
Source: J Cheminform. 2011 Jul 28;3:28. doi: 10.1186/1758-2946-3-28 (PMC3158423; doi:10.1186/1758-2946-3-28)
Supplement: Additional file 1 — The AZOrange source code. A zipped version of the AZOrange source code is provided. This version corresponds to the "chemistryCentral" tag in the git repository. [file 1758-2946-3-28-S1.ZIP › AZCompTox-AZOrange-528dda1/tests/source/data/concatenateTestsData/concatenated2.tab]

Attr3	Attr4	Activity
NO 6 YES	continuous	NEG POS
		class
?	5.0	POS
?	4.4	POS
?	?	POS
?	2.0	NEG
?	5.0	POS
?	4.0	POS
YES	1.1	NEG
NO	2.0	NEG
YES	4.0	NEG
YES	4.0	NEG
YES	4.0	NEG
NO	5.5	NEG
NO	5.5	NEG
NO	5.5	NEG
NO	5.5	NEG
NO	5.5	NEG
YES	1.0	NEG
YES	1.0	NEG
6	1.0	NEG
6	1.0	NEG
6	1.0	NEG
YES	1.1	?
NO	2.0	?
YES	4.0	?
YES	4.0	?
YES	4.0	?
YES	1.0	?
6	1.0	?
6	1.0	?
6	1.0	?
