# Supplementary material for: AZOrange - High performance open source machine learning for QSAR modeling in a graphical programming environment
Source: J Cheminform. 2011 Jul 28;3:28. doi: 10.1186/1758-2946-3-28 (PMC3158423; doi:10.1186/1758-2946-3-28)
Supplement: Additional file 1 — The AZOrange source code. A zipped version of the AZOrange source code is provided. This version corresponds to the "chemistryCentral" tag in the git repository. [file 1758-2946-3-28-S1.ZIP › AZCompTox-AZOrange-528dda1/tests/source/data/irisTrain.tab]

sepal length	sepal width	petal length	petal width	iris
continuous	continuous	continuous	continuous	Iris-setosa Iris-versicolor Iris-virginica
				class
5.1	3.5	1.4	0.2	Iris-setosa
5.0	3.6	1.4	0.2	Iris-setosa
4.9	3.1	1.5	0.1	Iris-setosa
4.8	3.0	1.4	0.1	Iris-setosa
4.3	3.0	1.1	0.1	Iris-setosa
5.8	4.0	1.2	0.2	Iris-setosa
5.1	3.5	1.4	0.3	Iris-setosa
5.7	3.8	1.7	0.3	Iris-setosa
5.2	3.5	1.5	0.2	Iris-setosa
4.7	3.2	1.6	0.2	Iris-setosa
4.9	3.1	1.5	0.1	Iris-setosa
5.0	3.2	1.2	0.2	Iris-setosa
4.6	3.2	1.4	0.2	Iris-setosa
5.3	3.7	1.5	0.2	Iris-setosa
5.0	3.3	1.4	0.2	Iris-setosa
7.0	3.2	4.7	1.4	Iris-versicolor
6.5	2.8	4.6	1.5	Iris-versicolor
6.6	2.9	4.6	1.3	Iris-versicolor
5.9	3.0	4.2	1.5	Iris-versicolor
5.8	2.7	4.1	1.0	Iris-versicolor
5.9	3.2	4.8	1.8	Iris-versicolor
6.3	2.5	4.9	1.5	Iris-versicolor
6.1	2.8	4.7	1.2	Iris-versicolor
5.7	2.6	3.5	1.0	Iris-versicolor
5.8	2.7	3.9	1.2	Iris-versicolor
6.0	2.7	5.1	1.6	Iris-versicolor
5.4	3.0	4.5	1.5	Iris-versicolor
6.3	2.3	4.4	1.3	Iris-versicolor
5.6	3.0	4.1	1.3	Iris-versicolor
5.0	2.3	3.3	1.0	Iris-versicolor
6.3	3.3	6.0	2.5	Iris-virginica
7.1	3.0	5.9	2.1	Iris-virginica
6.5	3.0	5.8	2.2	Iris-virginica
7.6	3.0	6.6	2.1	Iris-virginica
7.2	3.6	6.1	2.5	Iris-virginica
6.4	2.7	5.3	1.9	Iris-virginica
6.5	3.0	5.5	1.8	Iris-virginica
7.7	2.6	6.9	2.3	Iris-virginica
5.6	2.8	4.9	2.0	Iris-virginica
6.3	2.7	4.9	1.8	Iris-virginica
6.4	2.8	5.6	2.1	Iris-virginica
6.1	2.6	5.6	1.4	Iris-virginica
6.3	3.4	5.6	2.4	Iris-virginica
6.9	3.1	5.1	2.3	Iris-virginica
6.5	3.0	5.2	2.0	Iris-virginica
