# Supplementary material for: AZOrange - High performance open source machine learning for QSAR modeling in a graphical programming environment
Source: J Cheminform. 2011 Jul 28;3:28. doi: 10.1186/1758-2946-3-28 (PMC3158423; doi:10.1186/1758-2946-3-28)
Supplement: Additional file 1 — The AZOrange source code. A zipped version of the AZOrange source code is provided. This version corresponds to the "chemistryCentral" tag in the git repository. [file 1758-2946-3-28-S1.ZIP › AZCompTox-AZOrange-528dda1/tests/source/data/linearTest.tab]

Desc 1	Desc 2	Desc 3	Desc 4	Desc 5	Desc 6	Desc 7	Desc 8	Desc 9	Desc 10	Desc 11	Desc 12	Desc 13	Desc 14	Desc 15	Desc 16	Desc 17	Desc 18	Desc 19	Desc 20	Desc 21	Desc 22	Desc 23	Desc 24	Desc 25	Desc 26	Desc 27	Desc 28	Desc 29	Desc 30	Desc 31	Desc 32	Desc 33	Desc 34	Desc 35	Desc 36	Desc 37	Desc 38	Desc 39	Desc 40	Desc 41	Desc 42	Desc 43	Desc 44	Desc 45	Desc 46	Desc 47	Desc 48	Desc 49	Desc 50
continuous	continuous	continuous	continuous	continuous	continuous	continuous	continuous	continuous	continuous	continuous	continuous	continuous	continuous	continuous	continuous	continuous	continuous	continuous	continuous	continuous	continuous	continuous	continuous	continuous	continuous	continuous	continuous	continuous	continuous	continuous	continuous	continuous	continuous	continuous	continuous	continuous	continuous	continuous	continuous	continuous	continuous	continuous	continuous	continuous	continuous	continuous	continuous	continuous	continuous
0.013707	1.267560	0.108612	2.362129	-2.195739	3.885664	-2.078991	-0.407532	-0.219144	-0.832711	-2.517547	2.511775	1.264466	-2.361776	-0.539505	1.137184	-2.827137	2.639195	1.133116	1.181363	4.982919	0.919279	-0.577763	-0.218465	-0.673446	0.795866	0.078168	2.945010	-2.913493	1.324596	0.831655	-0.650009	1.602748	-1.543332	-0.814262	0.527253	0.917517	-0.683641	-0.977540	0.304373	2.806366	-1.863346	0.308537	2.671672	0.427609	-0.816320	0.942782	0.546940	1.024882	-0.194657
0.121374	-1.959268	0.326310	-2.364004	2.608113	1.586546	0.519165	1.971875	-1.415641	-0.005842	-0.860009	-0.945580	1.382662	3.500066	1.677046	-1.465796	-1.816036	1.950193	-1.697360	-1.476291	1.057411	-0.809851	-3.856880	0.923127	-0.656291	-1.337608	1.575984	-0.579995	0.403088	0.578511	1.236872	1.756067	0.287108	3.531951	0.359830	-2.043449	0.130599	0.573696	0.304635	-0.762958	2.329799	-1.351559	0.580472	-0.225505	1.361468	-0.504334	-0.233119	-1.619977	-0.381407	-1.771716
2.969760	-0.609247	1.120243	-0.252102	0.975367	-0.577812	0.878331	-1.247675	0.570668	0.742479	0.637607	-0.949986	-0.214161	-0.095315	2.996536	2.201691	-0.561787	0.693891	-0.369745	0.209637	-1.532323	-0.031203	-0.143205	-0.321175	1.647796	0.860567	-1.159523	1.017172	0.893432	-0.031731	-1.253761	1.955209	-1.296816	-1.512949	0.165611	-1.195535	0.510126	-1.471278	1.054622	0.276210	1.675620	3.369310	-0.474586	1.051011	-1.770188	0.850128	-0.124091	1.804253	-2.220985	-0.516977
0.591172	0.804214	1.255285	0.359412	-0.178828	0.011547	-1.310080	-4.500478	0.918434	1.640626	2.522908	0.864083	-0.724206	-0.638488	-0.610063	-0.670509	1.197562	0.907168	-1.882949	-0.881544	-0.112645	0.383321	0.574620	-1.682218	-1.885580	0.163652	0.400400	-1.357586	2.641039	-1.603346	1.090791	-1.750088	2.551464	-0.209722	1.532748	0.460429	-0.482657	0.595296	2.300302	0.190819	-2.533924	1.901349	0.966350	-1.384086	3.007577	1.192541	-1.009555	-2.624273	-1.130520	1.498514
-0.125789	1.110116	-1.057488	-0.197674	-1.304250	-1.002626	-2.925579	1.954718	0.836776	0.713481	0.127520	-0.468466	1.143236	-3.124980	0.795633	-1.432690	2.398704	-0.681776	-0.325409	0.460274	1.372321	-2.444737	2.545129	1.278217	-0.468141	-0.457720	0.744076	-3.177876	-1.553737	0.303336	-1.068007	2.563599	0.445682	-1.226799	0.342274	2.953428	0.586259	0.049209	-0.617984	1.247529	2.120309	0.793485	-1.415348	1.690128	1.742272	1.720332	0.125933	-0.106140	3.068593	-2.036539
-0.883945	-0.232631	0.189574	1.170450	-2.170549	-0.887121	0.839391	0.198143	1.604236	-0.122819	-1.211592	-0.729689	-0.614105	0.779692	1.023534	-1.520012	-1.353472	-1.196004	2.128879	1.878118	0.678589	0.744867	1.436783	1.369559	-0.291872	1.479710	3.324976	0.374588	0.079311	1.883392	0.180147	-0.026715	2.430229	-1.285137	-0.080092	-0.830854	-0.620126	-2.452192	0.153673	1.257583	1.076975	-1.782386	-1.199968	2.189331	-0.655940	-1.169656	0.506678	-0.496218	-0.150908	0.969111
-0.169328	0.389648	-0.729507	-1.739825	0.536949	-1.332579	3.263795	-0.947472	1.098189	3.313160	1.941541	0.235540	-0.072213	0.451616	0.560748	1.261715	1.446307	-1.644488	-3.089779	-1.338116	0.113394	-0.217761	0.166891	-0.307060	-0.327258	-1.821906	0.218875	-1.087758	1.075813	2.993401	2.444291	-0.969123	2.924533	0.718575	0.362477	2.365347	0.932527	1.516855	0.202308	-1.488344	-1.443479	1.206860	-0.402785	0.588965	0.120730	1.087651	-0.178233	0.311630	-1.118342	1.305625
0.822313	-0.446488	0.239617	2.135641	-1.474061	0.903267	-0.038482	3.609426	2.589102	-1.788717	-1.934775	2.448791	0.845032	-5.332681	-2.369273	1.392712	-2.058453	-0.644073	-1.913101	0.257041	-0.049241	-0.162598	2.461664	2.133522	2.711977	-0.194745	0.475023	-1.804550	0.613148	0.761206	-1.864593	-0.169880	0.816696	1.912726	0.598954	2.077997	-2.621068	1.101039	-0.392649	-0.498491	1.811122	-0.217535	1.371082	0.567478	0.719544	0.352755	1.315641	1.778722	-3.595729	-1.481984
-0.078045	2.105302	-0.604328	0.275682	-0.141095	0.281674	0.503963	0.342656	-1.224602	-3.461174	-0.525993	0.629349	1.069837	-0.162325	-0.598850	0.098955	1.217193	-0.213851	-0.842827	-0.406926	0.499786	-3.565476	-2.019190	0.958523	1.373170	-0.820955	-0.773868	0.154654	-1.477810	-2.304106	1.607832	0.982343	-0.251554	2.639574	-0.570420	-0.538377	-0.964213	0.133479	1.610636	3.030896	-1.117142	-2.770211	-1.918327	-1.020064	0.709987	0.081479	0.283574	-1.014311	0.957355	0.752088
1.349403	-1.528902	-1.774221	-0.779888	0.565479	1.537353	2.478131	-2.447624	1.790524	0.955160	2.372542	1.509359	0.464629	0.330622	0.589517	-1.265538	-0.425209	-0.998616	1.949149	-0.425580	-1.911725	2.886915	-2.221418	0.028603	-1.530902	0.718452	-0.762991	-1.713856	1.483227	0.944055	1.281640	0.990156	0.657484	0.579853	1.285579	0.358991	1.129684	0.116319	1.917659	-1.659595	-0.455935	-0.942932	-1.836215	-2.619010	0.671038	1.124398	-2.110018	-0.794296	0.296815	2.084875
-0.563642	-1.089022	-1.853546	1.661927	2.037853	-1.003160	-0.775582	-0.331912	-1.595026	0.558676	0.362263	-2.151546	0.104364	-0.997350	1.034875	0.036377	-0.553539	-2.897452	1.430609	-1.232813	0.671909	-1.342103	-0.419563	1.138909	-0.145661	-3.033820	0.821578	-0.473407	-0.606111	0.492265	-0.031560	-1.943228	-0.926601	1.097050	-0.339913	-0.796534	-0.452873	-0.237824	-0.194137	-1.578264	2.568889	0.519706	0.178565	0.464233	-2.440781	-1.004334	-1.623458	-1.357675	0.756357	-4.599268
1.802705	-2.086812	1.353320	2.881909	-0.198286	-0.716998	0.688046	1.283253	0.244748	3.687709	-1.245700	1.727373	0.597203	-0.772767	-1.668943	0.636352	1.618860	1.612211	-0.640956	-3.991255	-0.330363	-0.690829	-0.044287	-4.003990	-2.888169	0.098581	1.435729	0.043237	1.902015	-0.722985	-0.658219	1.419183	-0.343664	-0.153047	1.234343	0.688736	2.096913	1.739244	-2.095767	-3.573949	-0.365732	-0.287103	-1.841044	-0.062930	2.364666	-1.552191	-3.590914	-3.825709	-2.379673	-0.762492
-0.645448	-1.740583	-0.627121	1.945380	0.442842	0.094182	-0.405548	0.367837	0.988798	0.951256	-1.169732	1.490641	-1.467624	-0.875581	0.987452	2.759250	1.839736	2.486951	2.089980	-2.893639	0.582560	0.129585	0.732025	-2.659011	0.552485	-0.084231	2.584806	-1.934202	-0.501638	1.493952	1.696866	1.861567	-0.277298	-1.640899	-1.157702	-0.186266	-2.775289	-1.538294	-0.643688	-0.115557	0.079049	0.075782	-1.572843	-2.553134	2.222931	2.646242	-0.219409	0.293290	0.954692	-3.147822
1.831106	2.112142	-0.019359	-0.131061	-0.559310	-0.164572	0.410214	-0.129889	0.151899	1.204103	-1.052008	1.043408	0.354825	1.710546	0.439706	-0.551873	0.543882	-0.911393	0.033641	-2.224147	0.765387	-2.144395	0.145620	-2.704661	-3.113329	0.119861	1.061036	0.767371	-2.443478	0.096961	-1.512185	-2.629914	-0.242273	2.673934	0.254464	0.728655	-2.586457	1.273967	0.212898	-2.860122	-1.751906	-0.150515	1.453264	0.663942	-0.137718	0.858716	-1.524914	0.277102	-1.978337	1.480329
-1.225556	1.214968	0.433556	1.181970	1.636546	-4.692469	-1.244726	-2.740554	-0.436097	0.934043	0.225266	-2.114161	0.133638	1.379330	-0.389122	0.902230	-0.808456	1.186628	0.847429	-2.309072	-0.354172	0.151375	3.588248	0.708513	-0.510423	1.111143	-0.528052	-1.257015	-1.575764	0.150653	2.695311	-2.485470	-0.851958	-0.025340	-0.384803	-0.877045	1.145344	-0.584803	0.617624	-0.153785	0.265289	-2.253383	0.070681	-0.409252	0.872725	-0.263225	0.769606	1.489219	0.320249	0.226004
-1.292564	0.077346	1.239522	-1.847562	-2.083161	0.169608	0.612051	-0.378142	1.529099	-1.677220	-0.854149	0.202021	-0.851290	-0.780517	2.198243	-1.207858	-2.621916	1.588486	2.944518	-2.011303	1.423975	0.100278	-0.912891	-0.893885	2.484308	0.174294	-1.729359	-0.102726	1.688691	-1.835951	-0.095611	-2.425721	-0.676359	-1.458748	-1.438265	-0.596781	1.311865	-1.299935	-0.773455	1.179609	0.932719	-0.568512	0.611213	-0.265462	-0.322131	-1.778889	-2.192041	-0.262428	0.983486	1.105136
-0.852645	1.253413	-1.960743	-4.300760	2.203911	1.257259	0.535218	1.312947	-1.011523	1.918049	-1.516676	0.610667	-3.458182	0.297105	-0.650539	3.029279	0.228975	-0.338898	-0.257116	-1.050604	-0.568199	1.348374	-2.241770	-1.267722	1.941804	-0.691322	1.487397	-0.760606	-0.324617	-0.035054	0.915859	-1.864548	-0.856148	-0.527153	-2.164747	-2.206047	-0.203943	0.980643	-0.584645	1.707581	0.511175	-0.752103	-0.151345	-0.443250	0.444457	2.378726	0.378933	2.419277	-1.830274	-1.276102
1.335079	0.324381	-0.119467	-1.758407	-2.818105	3.760683	1.634287	1.658066	1.024759	-2.546307	0.727774	-1.189679	-0.036682	1.129830	0.289927	1.035956	1.908470	-0.644863	2.178945	-0.885261	-1.859345	0.366630	0.678442	-0.632952	-0.302300	0.903563	1.987532	1.786380	1.602140	0.243416	2.180937	1.394770	-1.972617	0.840586	-3.341989	2.969524	1.622033	-1.508428	2.229879	-0.863941	-1.837316	0.753259	-1.697453	-1.263541	1.222498	-0.037153	-0.039195	-0.654070	0.721047	-1.495896
0.087395	0.412205	-0.379829	-1.686786	1.934852	-0.076084	1.148470	0.701417	-1.218736	-1.293032	-3.866496	1.706806	2.323036	-0.274037	-0.127242	-2.152113	-1.020093	-1.354913	-0.623014	1.984683	-0.355895	-0.013845	-1.268940	-0.993056	-1.392143	1.687172	-0.179378	0.384183	-0.667575	0.525741	2.372058	-1.975203	0.692183	0.975814	0.617983	-1.389944	-0.531713	-0.385780	-1.315094	0.738807	1.470979	2.761791	-1.079889	-1.322567	-0.434711	1.075656	1.172032	0.032200	1.116327	-2.897056
0.649020	-3.189064	-0.340984	-0.406229	-1.046968	0.512583	-1.685978	-0.014682	-1.545225	0.580263	0.171658	0.351698	-1.063723	2.250195	-0.058292	0.704957	1.767429	-2.134004	-0.316720	-1.196022	-2.297160	-0.954432	0.954118	-0.047113	-0.185750	-1.087326	1.298269	-0.230715	-2.153452	0.845345	0.894308	-5.006958	-1.433982	4.193687	-1.365431	0.984430	-0.284712	-1.210629	-1.740948	-1.404796	-0.655618	-0.883839	1.219899	-1.567852	0.300466	0.550166	1.513481	-0.338698	0.215328	-1.297721
-0.575654	2.062801	0.060131	-2.541474	1.601825	1.823944	-3.191709	-2.574316	-0.293917	-2.174258	-0.088686	0.923438	0.287254	1.791700	0.077904	0.594249	-0.253388	1.011732	-1.479827	-2.421877	0.137118	1.333736	-1.468681	0.821980	-0.512336	1.245419	0.547840	-0.030838	-0.394589	0.248961	0.859966	0.363555	0.131355	1.749913	-0.141005	-1.433167	3.143772	1.765783	-0.934539	-2.549514	-0.816568	1.545007	0.347769	-3.596120	0.409906	2.355088	0.300599	-0.603868	-0.138605	2.442483
-0.560417	0.207430	-2.903292	-1.099237	-0.716152	1.494702	-0.428341	0.871750	0.285861	-0.732784	-2.118636	0.174566	-0.012020	1.141716	0.863859	0.479796	-0.286498	-2.553347	-1.324055	-0.406063	0.746581	-2.483121	-0.158018	-0.902492	-0.324007	2.890263	-0.869399	1.310945	1.969505	2.830876	2.478518	0.150044	3.242172	-2.179817	-1.685114	0.502002	1.812081	-0.940136	-1.913772	1.362587	2.616341	-1.203195	-0.111863	2.045741	-1.270332	0.645428	-0.244181	-0.812848	-0.113145	-0.856241
-0.334680	-3.128571	3.509777	0.818835	1.127885	0.820193	1.695567	0.041189	-0.399606	0.442979	-0.309471	-3.708484	-1.403147	1.169646	-0.096054	-2.351556	-2.686706	0.997667	0.428652	-3.611431	1.114997	0.545306	1.842412	1.495792	1.571496	1.738911	0.457010	-2.760850	3.788122	-1.482954	1.237682	-0.681520	-0.436683	3.917139	1.900311	0.729534	-0.966445	2.328719	1.495143	1.197303	-0.401025	-0.536148	1.507308	-0.897473	0.998978	-2.708588	1.022966	-1.083037	0.059335	0.055139
-0.630040	1.169585	0.450131	-1.575498	0.851973	-0.844742	1.703540	-0.159054	1.901188	-0.172031	-1.385523	1.887944	0.219500	0.665883	-0.277479	-0.754176	-0.898852	-0.033835	0.391691	-1.211423	-3.179339	1.640071	-0.398693	1.965739	2.494961	-1.300631	-0.745687	-1.883450	1.652049	-2.355764	0.014590	-0.447262	-1.829349	0.793376	-2.688495	-1.525287	-1.751641	1.332642	-2.862615	-1.476429	-1.387742	0.260226	0.823600	0.734894	1.247336	-3.539635	0.441711	1.031144	2.948110	-0.628916
-2.137378	-2.735298	-3.067738	0.468983	1.659128	1.398986	-1.980132	0.434634	-3.074772	-0.976035	0.035257	0.937404	-0.431329	-2.771846	-1.550376	2.148308	1.018874	1.659014	-0.964065	2.186416	0.128176	1.694623	1.168402	0.785090	-0.835157	-0.248446	0.068196	1.332944	1.262623	-2.783745	-1.302102	3.140676	-0.822120	-1.340114	-2.481630	3.327409	-0.017274	-0.189638	2.465445	-0.456160	1.592821	1.256283	-3.458471	-0.337306	0.027084	1.053330	-0.681412	-0.349866	-0.364553	0.217197
-0.990029	1.809860	0.845772	-0.692296	3.552853	0.512283	1.321271	3.194508	-1.886255	-3.071173	-1.855986	2.524709	-1.301578	0.873058	0.573028	-1.599502	-0.826443	0.242492	0.644166	2.214134	-0.494589	0.050115	3.875890	-0.420766	-4.567751	-0.554589	0.454873	-0.569471	1.624309	0.614409	-0.382065	1.756562	-0.727574	0.894970	1.366130	-0.603173	-0.230277	-2.140015	-0.923723	-2.472054	-0.633029	-3.184387	-0.071439	-0.411839	-0.439895	-2.274617	-1.234563	-1.450841	0.802165	0.375837
0.529111	3.270755	-2.855118	-2.239781	-4.055250	-1.138834	0.425165	1.417726	0.049103	1.949142	0.791499	-2.022885	-1.117388	-1.392227	1.117466	0.549794	2.755479	-1.308196	0.413089	1.157457	-0.899940	0.698065	-1.341918	1.510782	1.608378	0.364274	-2.085321	-0.840681	2.520316	2.517558	-4.718698	0.056232	-2.435108	-1.654337	-1.543221	-3.082200	1.096069	0.723249	0.602974	2.384846	-1.968611	-0.023507	-0.976266	0.626904	-0.391218	-0.703819	-1.426777	0.319131	-1.946918	-0.774218
2.056701	-2.004529	2.075519	-0.795556	1.494609	0.110013	1.262833	-2.306808	-0.306563	0.257182	1.065962	-1.214347	1.657416	-0.530830	0.362124	-2.306095	2.394889	-1.476066	0.986228	2.770370	-0.582785	-0.153437	0.000393	-1.109014	-0.306733	-0.098622	-1.197353	-0.661112	-1.189699	2.709290	-0.511152	-0.900455	1.190806	3.197793	1.015402	-0.126591	-2.592806	1.487440	-0.616121	2.381510	-0.808667	-0.918668	-2.577672	-0.717487	-1.818965	0.975380	-0.720080	2.310087	1.012730	-2.495030
-1.928740	0.030710	-2.171000	1.197920	-1.198717	0.944781	1.164529	-1.696147	-1.212344	0.881527	-0.012130	3.654359	-1.961281	-2.505989	-0.224894	-3.027952	1.218917	-0.826771	-1.648634	-0.466825	0.878394	-0.470577	0.761366	2.438265	-3.208692	-0.150977	-1.204146	-0.526576	1.541049	0.795079	-2.855092	-0.734308	1.393504	1.436798	0.763170	2.514886	3.041856	-1.453011	-2.408543	-2.318194	-0.151210	-2.381335	-2.843512	0.053984	-1.081307	-0.632836	-0.809990	-0.374878	-0.045880	2.682071
-0.685285	0.664756	0.903253	0.681334	-1.620692	1.218696	-0.119160	0.855042	-0.054353	-0.031963	-0.269425	0.854145	0.993785	-0.333624	-3.230920	1.611604	-2.706739	1.843470	0.863121	0.420014	0.381754	-1.038035	2.934605	1.692481	-2.341924	1.651225	2.366348	1.548478	1.330305	1.532254	-2.883033	-1.415243	0.667189	0.989827	-1.829024	1.913266	-1.175043	-1.069557	-1.558132	-0.640522	-2.671610	0.408193	-1.421534	-0.968011	-0.429825	-1.158580	1.167645	-0.206417	1.557676	-0.367850
-0.343742	1.333246	0.966362	-1.578927	1.698564	-3.034389	-0.305106	-1.549907	0.372347	-3.101114	-0.382205	0.613098	1.281104	0.054377	-1.108296	-1.606108	-0.498994	0.466523	1.603328	-1.108928	-0.559333	-2.229939	0.219154	0.689830	-3.970664	1.728975	2.014402	1.240161	1.691441	0.133553	-0.766871	0.655508	-0.974653	-1.866483	1.282410	-1.027554	-0.698175	0.743534	0.887562	-2.648174	1.177993	3.477973	2.888063	-0.120858	0.088780	0.601082	0.092498	-1.785795	-0.717074	-1.254117
0.292526	2.461944	-1.133757	0.628390	1.529835	1.434897	1.301780	2.070725	1.299664	1.014769	-0.457667	-1.328767	0.455403	0.955198	0.694082	0.371782	-0.471110	-0.671599	1.174318	0.719756	-0.710091	-2.516950	-0.599744	-1.048169	-0.706486	-0.574073	1.245762	-0.247629	-1.097349	1.178264	-1.662746	-0.663681	0.050143	1.047642	0.018862	0.610645	1.333464	-0.658697	-0.065023	0.833191	0.925085	-0.288001	2.304727	0.821970	0.550034	2.559616	2.888982	-0.446477	1.746281	-2.548701
-1.974228	0.906529	-0.748914	1.617181	0.318261	2.011850	2.065337	-0.277486	3.340532	-1.184864	-0.935848	-1.605305	0.820570	-2.385707	1.784681	-0.985135	0.060459	-0.191275	2.200391	-0.619896	0.394026	-1.132190	-1.618135	-1.910416	0.804701	-0.282147	2.388087	1.492921	-3.384070	-0.882983	0.491644	-1.621381	-2.795311	-2.363730	-0.445213	0.632359	-1.110608	1.747889	1.598896	-2.401584	-0.595756	2.445813	-0.583116	1.597078	-1.568678	1.441923	-1.877197	1.379352	0.606832	-0.669791
-0.311721	-0.096023	1.713481	2.338202	0.725842	2.422941	1.788040	-0.653505	1.978609	0.551989	0.868148	-0.574147	0.153902	-2.474079	0.816729	0.174637	0.707831	-2.846169	-1.154996	0.930727	-1.282826	-0.837803	0.379516	0.372049	0.312451	2.017342	-0.611284	-0.958360	0.445796	1.120319	-0.364612	0.186987	1.258698	-0.029654	0.162034	1.052789	-2.277923	-0.905091	-1.333946	-4.684018	-3.771013	1.484465	0.634362	-0.059634	1.275895	2.967954	-0.175017	-1.589702	-1.375679	2.398716
-0.116233	-0.549757	0.737410	-2.546905	3.195501	-1.489826	0.242794	0.274609	2.048807	0.119302	-1.029203	0.060381	1.047928	-1.666336	1.005058	2.315414	0.548214	-0.402220	1.504711	-2.924202	-2.664358	1.409164	1.000158	0.640056	1.342476	-0.799946	0.573084	0.831278	1.176373	-0.279412	2.420904	-0.446090	0.499404	0.069060	-1.370001	0.368775	0.079153	1.757546	-2.862078	0.547436	2.444827	-0.647221	-0.883462	-0.581775	0.866105	-0.282565	2.326882	-0.742731	-1.426523	0.414393
-0.767860	-0.693806	2.222276	-0.464986	-0.336282	-0.879788	1.475553	-0.630706	-0.783299	1.004363	-2.067092	1.200010	0.928649	-1.123468	0.242415	2.827889	-1.315860	-1.252561	-1.927989	-1.479494	1.564726	-1.336291	0.789097	1.399366	-0.014688	-0.908807	0.034346	-1.510330	0.747080	-1.962084	-1.219652	0.852100	-1.985260	1.730615	-1.545194	-1.440667	0.357964	-0.115373	0.682341	2.688647	-0.803202	-2.116206	-1.216634	-0.282079	0.217989	1.301291	0.768182	-3.657012	-1.658421	0.807992
-0.970699	1.104153	-1.369537	-0.456585	-0.249175	1.364941	-0.584695	-2.759592	0.763427	2.543344	-1.589391	-3.670794	1.076326	-2.000482	-0.177673	-1.843047	-0.408336	-0.316724	1.111786	-1.660558	-0.939662	0.882950	0.218021	1.564200	2.626771	-1.480372	-0.106686	0.132226	0.111731	-0.523443	-1.075872	-0.986456	-1.741540	-0.925498	0.047275	1.121589	1.718920	-0.921440	0.058467	-0.752296	0.770874	0.838966	-0.333948	-1.466169	-1.611304	-2.184090	-4.666676	2.961473	-1.273404	4.706077
-3.540986	0.763783	-1.283476	0.787816	3.165308	-1.170998	-0.578509	-3.050220	1.381428	0.230244	1.913567	-1.622131	-2.511334	-0.790757	-0.512452	3.627147	-0.586372	-0.801185	0.557735	-1.143149	0.274522	0.360935	0.559433	1.270226	2.996686	-0.190603	1.525558	0.642634	-0.562583	1.949378	3.111946	2.756879	0.426638	-1.340118	-3.597938	1.465073	-0.043480	-4.105462	-0.908932	-2.169374	2.397295	-2.102176	0.389877	-2.502860	0.110507	1.784383	3.069683	0.173860	-0.530453	1.374040
-0.527503	2.685685	1.044370	0.236992	-1.767444	-1.184472	-0.574039	-0.780613	0.025271	-0.829423	0.599794	-0.795571	1.375257	0.420922	-2.401446	-0.398411	-0.533497	-4.439646	0.401760	-2.572926	0.566126	2.209119	2.958346	0.584638	-1.068201	1.430539	-1.785557	-1.779385	0.832422	0.918360	2.403252	-0.844624	0.032562	-2.421313	1.813709	0.857483	-0.511126	-1.422145	2.143005	1.123383	-0.931983	0.293529	-1.918166	0.797983	1.466965	-0.723189	-1.917589	-0.313242	-1.006827	1.263979
1.211989	1.162624	1.199294	0.119441	-0.345315	-0.797719	1.752839	0.944332	2.923952	-1.680682	-1.234101	1.459158	-2.328408	0.883451	-2.227641	-1.326577	1.569288	1.721115	-0.714771	0.901598	-0.757475	0.099756	-0.414053	4.077993	-1.488902	0.133330	-1.652440	0.772684	-0.402660	-2.193746	2.208094	1.495788	1.360468	1.778984	-0.654732	2.509747	1.252474	1.294874	1.178364	-1.235216	-1.324350	0.259879	-2.929014	0.214584	-0.936421	-0.814224	-0.315733	-0.214453	1.407582	-3.119443
-1.890385	-0.909694	-0.701577	2.906781	-1.078317	-0.675920	1.619926	0.137709	-1.693618	1.061716	0.612489	-0.484654	1.685659	1.016072	2.103351	-1.041854	-1.665468	0.852015	-4.496182	3.404011	-1.001530	-0.497449	-0.051168	-0.212692	1.397103	1.886079	-2.280764	0.449620	-0.402875	1.103085	-1.067739	0.954065	0.783431	-1.104282	-1.933496	-0.176637	2.211337	0.173712	0.694935	-0.597729	1.280754	-0.832165	0.740680	0.212168	-0.243506	-0.526785	-1.464659	-1.270550	-1.941915	0.546583
0.093785	0.880073	-0.349837	1.112106	1.865081	-1.809495	1.838442	0.507872	4.265550	1.559047	2.774452	-2.358105	-0.945223	1.070510	-2.345559	4.009872	1.269811	1.879161	-2.642416	0.702739	-1.694261	-0.915122	-2.595948	0.270526	-0.428768	-1.392565	0.758972	-1.474183	-2.280972	-0.745855	-2.514023	-1.976676	-1.649363	-1.423498	-1.454546	3.118310	1.029629	0.662609	1.318697	1.530545	-0.429944	0.016824	-0.206588	-0.003824	-0.775930	-3.178418	0.568029	-0.415561	-2.083566	2.112843
0.558441	2.498934	3.506337	-1.190959	-1.556479	1.541337	-1.727544	0.574417	1.392188	1.283022	-0.261078	0.629613	0.879812	1.189553	1.272186	-2.689360	2.281873	-3.193083	-1.206601	2.801062	1.550410	-0.753902	-1.385649	-0.359661	-1.087435	0.427752	0.215529	-0.763984	-1.580472	-4.789334	0.034561	0.754967	-0.421429	-1.468912	0.226198	-2.933214	-0.092039	-1.530812	-0.903615	0.433259	1.122150	1.717037	1.318683	1.377326	0.904597	1.248863	-1.896190	-1.007306	-0.076092	2.491173
-1.773769	0.422755	-2.141570	0.951615	0.250590	-0.577740	2.750120	-0.919158	-1.301218	-2.073958	1.812928	1.031860	-2.200353	-1.632698	1.264163	0.149787	-1.357596	0.001636	-1.578740	1.713240	1.238166	-0.259318	-1.708518	0.676131	-0.178926	-1.086148	1.720489	-1.751716	1.093450	-0.064138	-0.889659	-0.597042	-3.125530	0.189507	-2.980965	0.640195	1.296847	2.568801	-3.528608	0.772152	-2.338237	-0.471347	2.928967	-1.629725	-0.221157	-2.315362	1.123921	-1.293470	-0.247663	0.547710
1.741237	0.458259	0.296498	-1.022886	-0.999868	-0.255504	1.705667	0.985966	1.666463	-1.563788	1.106544	-3.009150	-0.389966	0.632533	1.658322	-0.258939	-1.025608	2.691237	-0.459899	-0.110204	-1.079814	-1.236872	0.262442	-1.596424	-0.880027	-0.299672	2.637172	0.385200	0.385568	-0.487423	3.512959	0.540199	1.255486	0.472773	2.522783	-0.190429	0.208808	-2.250522	-2.176341	-0.211018	0.107211	-0.137179	-0.226012	1.088415	3.751499	1.030518	1.821221	-1.194349	0.180845	1.463511
-0.426697	0.230341	0.005757	-1.253320	-0.065964	2.667096	-2.386581	4.100684	2.179686	0.697841	1.798512	-1.204724	-3.188615	-2.816742	0.173305	1.717136	0.826451	1.949727	2.321149	1.203386	-1.100650	1.022868	0.083857	-0.261784	-0.371655	-1.358260	1.345114	-0.908617	-0.081840	2.468231	-0.425998	-0.279483	2.464322	4.040690	1.907417	-0.341935	3.588196	1.394339	0.652176	-1.076341	-1.597710	-0.131398	-0.644241	0.970438	-1.443995	1.964957	1.428418	-0.347900	-0.852154	-0.918659
2.073482	1.469169	-1.462187	-0.407533	-1.226264	0.707664	-0.623670	-0.865967	2.199238	-0.508759	-1.721498	-0.345925	1.772299	-2.126717	-0.574002	0.551635	-0.110043	0.834775	1.444779	-0.371960	0.149466	-3.344534	-0.260759	3.956131	-0.578247	-1.731531	1.503595	-1.119092	-1.959951	-1.076812	0.352895	-0.664740	1.613064	-0.637824	0.171697	1.224045	0.780740	-1.830616	0.421038	0.072128	1.785011	-0.699906	3.329429	0.451395	-0.844428	0.257821	2.111363	-1.521650	0.343374	2.480424
-0.276596	0.065719	0.310513	1.959732	0.580428	-1.873550	1.421307	-0.677435	0.848069	-0.291766	-0.334844	-1.024002	2.302641	-0.259603	0.822148	-1.819943	-1.067245	1.063000	0.882635	-1.088837	0.698633	1.497692	-4.408305	2.124167	1.207793	1.321134	0.018857	-0.073442	0.777344	1.162393	-0.872650	-2.477469	1.167895	1.265306	0.038814	0.190844	0.480388	-0.206886	2.016507	-0.358757	-0.529657	-3.343785	0.041014	0.993036	0.093491	0.503838	1.233587	-0.978081	-0.276097	1.109375
-1.507781	-0.233878	0.633634	-1.550126	-3.330716	1.212977	2.454536	-2.141152	3.802134	-1.543688	-0.193525	1.183310	-0.274500	-0.002478	-0.838251	0.009913	0.052330	1.266648	-2.485070	-1.162565	2.125232	-0.752791	-0.850000	-0.457761	0.691876	-0.739824	-0.772903	1.607457	-0.120732	-2.145873	-1.295666	1.156111	0.020659	2.619655	0.213803	0.121736	0.270251	1.962880	-2.493886	0.878300	-1.575470	-3.655425	-2.573977	0.902199	-1.684555	-0.901317	0.320634	-0.126322	2.555330	1.364102
-0.572024	-1.899268	-2.690119	-1.571897	0.567223	1.203851	-0.174086	1.537454	-1.490340	0.350160	1.512821	0.835123	-2.088128	0.694071	0.055279	2.205758	0.964853	-1.852273	-1.645613	4.189093	-0.433162	-1.282692	-2.469941	3.121619	-0.980642	0.882662	4.552001	-1.724363	1.240235	-2.555616	-0.717772	-0.119862	-1.107248	-1.626666	-0.633661	0.340693	2.879497	-1.671116	-0.355879	1.239936	2.129181	0.003566	-0.416642	-1.079937	0.736824	1.221105	-0.126017	2.134576	1.803684	-1.219780
-0.653338	-1.108709	2.247635	-2.397030	0.481286	-0.188013	0.312136	-0.891754	-1.985870	-2.610382	-0.709380	-0.350170	1.572633	1.312523	-0.539734	0.370069	1.120200	-0.521051	1.169206	-0.414267	0.623978	1.418211	-1.510215	-0.875386	0.730183	0.085205	2.781977	0.533296	-0.606484	1.975034	1.141987	0.354737	1.505240	0.774512	2.033928	-1.244469	0.401713	-1.540196	0.118566	1.450041	-1.645987	0.081214	-0.947736	-1.433146	0.757895	1.415855	-2.102701	-0.240510	0.809192	1.039786
3.007396	-0.777324	-1.325533	-0.674195	0.316811	-0.156220	0.905404	0.230171	0.391462	1.688494	-0.751078	0.604280	-0.549007	3.469187	-0.233633	-0.233762	-0.924233	0.506488	-0.530386	-0.711756	0.642538	2.947905	-0.359568	1.487544	-1.518033	-2.577279	0.396293	0.923049	-1.111017	2.455112	-2.069805	1.189359	0.878396	-0.796294	0.455141	0.324473	-0.577633	-0.232228	-1.268733	0.774986	0.340168	2.451972	-3.276917	2.093530	0.698518	-2.565377	-0.593753	-2.511242	1.729896	3.397717
-0.175910	3.325107	1.214711	-0.013821	0.256055	0.554754	-0.959664	-0.019095	-1.567820	0.691891	-0.559730	-0.336494	-1.273368	-0.864032	-1.134218	0.825526	-2.758092	3.116887	1.791833	-1.148425	-0.689965	-0.378703	-0.470852	1.124227	1.194906	1.441761	-1.000133	-2.728524	-0.284733	0.441985	-0.573823	-2.980805	-1.777214	-2.777310	0.270813	1.353630	-0.823762	-0.273623	-0.937030	-2.714018	1.060480	-0.134758	-0.329526	0.048028	3.563777	1.956481	1.441382	-2.139652	-0.238786	-3.176101
-1.644485	-1.662440	-1.110556	-0.310919	-2.392780	-0.634986	0.938004	0.571280	2.609018	-1.199760	-1.020833	-2.600947	1.368841	-1.825166	-1.316902	-2.369763	-1.878377	-0.680400	-1.519668	1.801995	-2.416156	-1.306332	0.565330	-1.497647	-0.564448	1.164780	-0.938920	-1.711751	-0.983160	2.196671	1.726889	-0.223125	-0.003998	-1.489386	1.252985	2.223407	0.940908	2.790487	2.408030	-0.303540	-1.530503	1.496949	1.755809	-2.551160	-1.143580	0.226398	2.680455	0.068919	-0.575154	0.601918
-1.625230	-0.394021	-0.527458	1.010663	0.831937	-0.682894	2.095164	0.145801	-0.355306	0.974115	-0.179553	1.492620	1.029839	3.205490	3.781809	0.541904	0.479207	-1.295956	-0.099932	0.758506	-0.074831	-1.179686	-2.104495	0.657545	1.632628	1.298591	2.651200	0.700908	-2.148147	-2.189477	0.205737	-0.436399	0.580557	0.078776	0.860991	0.405857	2.723062	-0.409618	0.939681	1.409172	-1.082941	0.551033	0.178384	-1.380902	-1.216618	-1.573752	1.634328	0.609345	-1.700425	0.494296
-1.368519	2.023533	-1.137729	-1.154135	-3.098211	2.692149	-0.400798	-2.875539	0.092568	-1.103242	-1.064489	-0.306253	-1.557596	-2.780573	-1.714551	-1.296944	-2.326204	3.468431	-2.655024	2.419571	2.562189	0.203944	1.332408	-2.065984	-2.441029	1.885433	0.912657	-2.253440	-1.626550	4.011495	2.429015	-3.173401	-2.621279	0.308753	2.419632	-0.390675	-2.447258	-0.605014	1.036198	-0.780966	0.675379	2.105374	-0.256258	5.000848	0.972518	0.608636	-4.464061	-2.415762	-1.139292	0.783844
2.915254	0.555854	-0.729770	-1.017371	1.501216	-0.538061	0.826030	2.199052	1.669221	2.356961	1.828115	-3.470007	3.614332	1.043612	-1.607574	3.559897	-1.446729	-0.639506	-1.143070	0.813413	-1.711949	0.072521	0.472235	0.984234	2.511571	-0.459680	1.957857	0.727782	2.923939	3.437206	-3.035579	-1.358663	1.178003	-2.828042	2.777892	-2.417684	1.083901	-2.012188	-0.108103	-0.075629	0.157441	2.964432	0.183029	-2.830420	-0.682903	1.885905	-1.852209	0.933668	-0.576937	0.061420
-0.662086	-1.845422	0.332108	-2.265388	-0.044822	-2.384568	-1.118143	-1.189965	1.065578	-1.247388	0.066789	-0.647360	-3.756905	-0.128152	-2.147796	-1.085807	1.301598	1.106764	-0.105878	0.876336	0.973729	0.128258	-0.573606	-0.195450	-1.002933	-1.256606	0.846264	-0.822138	-0.952817	1.605042	-1.412567	-0.393512	0.155811	-0.572480	-1.252070	0.528555	0.543294	-0.234164	-1.025844	-0.450528	0.410154	-1.380873	-0.186676	0.818029	-0.810733	-1.956086	0.733998	0.252263	0.092913	3.564951
1.108600	-3.243437	0.205784	-0.127029	-2.717035	-3.295119	1.788055	1.637372	-1.469435	-3.003133	-0.712085	1.335020	-3.024622	1.347015	-0.709394	-1.144279	0.859043	-1.697566	-0.165608	-3.741474	0.557996	1.119939	-2.785716	0.452358	-0.777249	-1.605776	-2.663042	-3.292212	2.763053	0.664202	1.108418	-1.241509	0.432448	-2.665014	-0.179159	-1.245576	2.762081	0.817142	-0.570698	-0.303008	-0.421516	0.333876	-1.242230	1.573023	-1.488544	1.092432	1.260969	0.053915	0.546520	-1.271663
0.641130	1.602953	2.506720	0.074500	0.876760	-0.481037	1.232770	0.754905	0.580309	0.819933	-1.261131	-1.162715	2.277773	0.228205	1.673289	-0.806710	-1.540144	1.053112	2.409509	4.074590	-0.901778	-2.721571	-0.570987	-1.767565	-1.516153	-0.550308	-2.902725	-1.969904	0.120560	0.606804	2.966706	-2.076500	0.313736	-0.763637	-0.539044	0.766792	-3.723732	-0.051655	1.204590	-0.540221	-0.191115	-1.710389	-1.793812	-0.906298	1.631034	-2.916327	0.388543	0.038402	0.313110	-0.887756
-0.509943	0.816958	0.890771	0.979040	0.787106	0.881968	-0.707216	0.214224	-0.349414	-2.125744	-0.871053	-0.919851	-1.704618	-1.059100	0.801439	-3.951437	-3.434168	-0.449229	-1.559272	0.028224	-1.012268	-0.074585	-1.574232	1.832549	1.171113	-0.047148	0.266972	0.572739	0.052797	-0.757638	1.754229	-1.811061	-3.224442	1.860230	2.866870	-0.828751	0.681434	1.336002	0.206832	-0.546164	0.024579	-1.102059	0.739869	-0.137645	2.312096	1.589563	-1.639156	0.960597	2.564136	-1.047249
0.152536	-1.988861	-0.029185	-2.144160	-0.082021	-0.988642	-2.177104	0.854644	-1.755944	2.954445	0.556473	1.386277	-1.666952	2.766320	0.454437	-0.207658	-1.467180	0.011629	1.802133	0.762400	1.478141	0.518049	-1.659077	0.458472	-2.246639	0.781908	-0.947731	-0.315583	-0.674942	0.995306	0.506752	-1.676480	0.388478	-1.122002	-0.145576	2.595007	-0.290854	-1.149495	0.072637	-1.125953	0.948229	0.323012	-1.563590	-3.592291	0.018225	-0.028962	0.193890	1.312603	-1.738758	3.289722
-0.862996	0.091570	0.620017	-0.852910	-0.513497	0.621050	0.530581	0.744515	1.054564	-0.962995	1.316749	-0.688522	-1.322704	0.014729	-2.973179	-2.527350	-0.606215	-1.118692	-0.251608	1.043927	2.193388	3.623909	0.114810	0.485826	1.177513	1.669000	0.457007	2.777233	1.125842	-2.806872	-0.759209	1.880540	-3.424110	-1.093182	-1.913425	-4.231745	-1.519169	-2.962617	1.143130	-0.504028	-0.884827	-0.787324	3.177239	0.772203	0.041400	-2.420878	-2.000494	-0.327327	1.543712	2.745705
-0.437419	-0.509335	3.136271	3.853703	-0.270616	0.228104	-0.027269	1.238461	-0.504624	0.847835	-1.597153	2.033290	1.182591	-2.439623	1.179897	-1.552926	0.238960	-1.009372	1.669044	-2.863662	-3.065753	-0.360697	0.356445	-0.962332	-0.854669	0.934430	2.649803	3.487292	0.977573	-0.115633	1.291752	-0.468937	1.055072	-1.479467	-0.233434	-2.884653	-2.250268	2.681003	-0.878393	-2.705289	-0.677091	-1.059774	2.546677	-1.073068	0.741119	1.482828	-1.061928	0.568030	1.384702	0.201302
-1.967090	0.614638	0.054399	-2.584881	4.568283	0.775743	1.668517	0.279250	-1.687188	-1.596482	-0.853307	0.654351	0.949474	0.971302	-0.805313	-2.263198	1.479571	-1.431117	-0.230558	1.228638	0.108688	-1.580916	2.006726	-2.512475	0.259381	1.353113	-0.355278	3.726212	-0.179898	0.779671	1.431158	0.951856	-2.363581	2.898109	-0.291986	1.407529	-0.037249	0.514739	0.869027	3.262579	0.389137	-0.026348	-1.205673	-1.399980	-0.144421	-0.502480	-3.035398	0.321809	0.353137	-1.429076
-1.025919	-0.537143	-0.501437	-1.390623	-2.902116	3.001307	1.679472	-1.381694	0.892591	-0.276945	1.412083	-1.870686	0.676970	0.283617	-3.329040	0.157678	-1.483222	-0.921030	2.871166	-1.237575	0.564512	1.368675	0.307820	-0.117607	2.302867	0.874788	-1.346481	-1.680952	1.494054	-2.449684	1.064181	-0.959935	0.480906	3.868350	1.864213	2.364994	0.723060	1.457825	1.635674	0.333208	0.659524	-1.350324	2.635382	-0.469633	-0.273721	-1.849587	0.167812	-1.619753	-0.940455	0.364096
0.494967	0.879519	3.312222	-1.401987	-0.979143	-3.090376	2.952072	2.432458	0.354369	-1.788919	-0.544332	-1.150476	-2.890147	1.886196	-2.292704	1.400210	2.572587	0.017718	1.150785	1.960097	0.775246	-1.951864	3.688625	-0.930692	-0.766338	1.446279	1.301784	1.136405	-1.831059	-0.280708	-0.008810	0.069500	-1.541148	2.983764	-1.138518	-0.342688	-1.850574	2.771380	0.826032	1.195092	-0.091032	-0.924872	-0.770212	0.143253	0.342534	0.466958	1.903253	-0.463360	-0.220186	1.698422
-0.661226	2.407952	-1.424208	0.908426	1.006681	-0.022790	-0.387290	0.071899	1.024683	-2.310817	-1.179622	2.266593	-0.059990	-2.090315	1.294850	-0.823296	-0.585191	-0.612122	-3.071835	0.070450	1.955825	0.182267	0.482158	1.710642	1.641276	1.072651	2.162431	-0.926439	-0.277884	-0.884203	-2.190485	-0.395991	3.837550	2.038294	0.264286	0.574503	2.006704	1.996461	-0.300303	1.257034	2.043828	-2.058478	-0.922036	-2.404618	-1.810554	-0.830680	-0.342893	0.719913	-1.666146	0.410552
0.592683	-1.181857	0.496891	-0.968393	-1.532424	-0.523825	-0.068895	-1.821288	-2.421384	1.132361	-2.524717	0.283230	-0.082183	-1.292544	-0.692598	-1.133142	1.491636	2.510061	1.531311	-2.975870	1.016940	3.175298	0.231748	-0.441188	-0.022265	0.663896	-0.838394	1.413288	-0.216702	-0.354565	-1.027491	-2.004593	-2.109738	-2.901697	-0.773864	-1.357530	0.890679	1.252375	-1.360439	-1.189811	0.228221	0.413948	-1.811846	-2.078953	0.985267	1.180479	2.183243	-2.327527	2.945992	-2.104650
1.482207	0.780608	1.358679	-2.288787	-2.175430	0.953188	-1.997519	0.783810	0.418654	0.689239	-1.231896	-0.260151	-0.196595	-1.559465	0.218965	-1.342348	-0.185369	1.456685	0.536349	2.210225	-0.145971	-0.941043	-0.177856	-1.055586	-0.778522	1.514359	0.093646	3.195052	-1.660490	0.209466	-1.056035	-2.938425	-0.836092	-0.868863	-0.279212	-0.098079	0.717070	0.681315	2.089934	0.539555	-1.386633	-1.850204	1.242481	-0.177683	-0.116710	1.140297	1.246036	-0.249533	-2.067603	4.987909
-0.836258	3.124729	1.848127	0.097698	3.166180	-2.050274	0.320928	-1.392888	3.578290	-1.626775	-0.700528	-0.955063	0.809444	-2.181038	0.504789	-0.318217	1.606969	-0.137141	0.394546	2.632927	1.195515	3.071127	1.016302	2.372740	1.801113	-0.258364	-3.480236	0.184108	-0.835173	1.112334	-1.685199	1.023418	1.315043	-0.972265	0.418522	-1.096651	-1.183035	0.848497	1.278167	-1.294317	1.649212	2.195910	-2.344555	0.525596	0.420334	0.922301	2.027071	0.463144	-1.086392	2.698887
0.297110	-1.399621	-0.343409	1.700192	0.369145	-0.269579	-1.291109	-0.227297	0.256540	0.690571	0.660609	1.648982	-0.803080	-0.134689	2.748862	-1.492345	0.794316	3.189200	-0.116767	-1.943708	2.963675	2.283584	3.341964	-0.677217	-1.172857	2.552776	-0.491918	-2.693121	-0.687232	2.661956	-0.106671	-0.924185	-1.471383	0.787852	-1.083239	-2.530959	0.437114	-1.304595	-0.320212	1.177608	-3.183379	0.747797	-0.365770	-0.494664	0.497307	-0.806838	-0.729885	-0.109461	-2.567349	-2.836818
3.242745	-0.796973	-2.414588	-1.353215	-5.939427	-0.130468	1.272658	-0.946251	-1.266647	-2.243765	1.917899	0.830430	-4.006684	-2.600958	0.714024	0.841916	0.998543	-0.467459	-0.621217	-0.414705	0.763605	-2.627545	0.611074	-1.429684	-1.644416	0.113370	-1.961383	0.343356	-0.710382	-0.188300	1.744477	1.783121	-0.524502	0.293283	2.663768	-1.020817	-0.948713	-1.984152	-1.787619	-0.569488	2.599560	-0.656404	1.161172	2.945366	2.398963	2.909372	-0.124448	0.770054	1.579489	-0.146727
2.729846	-0.354710	-0.540813	-4.009075	-2.494741	0.934233	0.926515	-2.189789	2.721762	1.536814	-1.976894	0.442467	2.571993	-0.550621	-0.420322	2.357266	-1.905458	2.424295	0.814686	-3.550710	-3.633704	0.992437	0.154566	2.119450	2.626098	0.151031	0.255023	1.915157	-2.300989	1.533636	-0.394445	3.496895	-0.942357	-1.271537	1.329133	0.331979	0.697611	-0.669506	-0.617628	-1.581879	1.543436	0.660082	2.019628	-0.259792	-2.648547	1.956691	-0.980369	-2.485937	-1.552695	-1.456718
0.432446	2.145260	1.652485	-0.212774	-1.409842	2.420283	-0.295641	0.057400	0.930840	0.179476	0.917423	0.385879	-2.529558	-2.976394	-1.717767	-2.796799	0.411824	0.515683	-0.378289	1.481317	-0.576548	1.816959	-2.550322	-0.574087	-0.629427	0.864862	2.194254	-2.176562	1.320727	2.892318	2.263188	0.546224	-0.883900	0.764637	-2.581198	-0.533971	0.954175	0.874350	2.125077	-0.826609	-0.997785	3.986343	0.245248	1.342626	-0.747643	0.482687	-1.433172	2.084255	-1.159217	-0.409584
1.805188	-1.884112	-0.150086	2.789978	0.728998	-0.141420	-3.103119	2.274161	0.818534	2.655072	-3.759991	0.431868	2.028341	0.466016	-2.673770	-0.209865	0.904752	3.949936	-1.804164	-1.117545	-1.771561	-1.423729	-2.571812	-0.339603	-0.207193	-0.988876	2.035524	0.608950	0.459699	0.530648	-0.825141	1.065386	0.514393	2.661325	-0.737874	-0.582307	-3.128443	0.336396	0.502602	-2.997776	-0.609462	-0.600864	-2.740045	0.496569	-0.685272	-0.766095	-0.041292	2.598278	1.287236	-0.873888
1.683270	1.719301	-0.267425	0.601559	0.685496	-1.451342	-1.595825	0.443595	1.159354	-1.805714	-1.346627	-0.689073	0.626060	-1.837336	-0.358916	0.809685	1.097307	-0.954745	-0.568527	-0.144396	0.014327	-2.182092	0.920767	1.468125	-0.002718	0.534077	2.160247	-0.823972	1.523860	0.959049	-0.461965	0.454527	-2.202108	0.777661	-2.975677	-1.284960	-1.652232	-2.945700	-0.679862	4.115777	-0.857162	-2.134555	-0.725816	2.410075	-1.985110	-0.339705	-0.617308	0.867205	0.389807	-1.615765
-1.773133	0.313694	0.142542	0.395982	-2.359791	0.017573	-0.683771	1.717906	1.552174	-2.069218	0.454501	-0.323632	-1.658824	-0.187655	-2.382625	-0.219441	1.419735	1.231266	1.201997	-0.998588	-2.862647	2.954948	0.850595	-0.047501	6.401542	1.761521	0.999295	0.775487	2.978831	-4.072686	-2.205572	0.811610	0.412191	0.269928	-0.188805	-0.327976	0.488283	-1.356207	1.975961	-0.003768	0.801781	3.333390	0.548056	-0.237089	1.991518	0.077611	1.728176	-2.439605	-0.088577	-0.578133
2.247662	-2.571475	0.690718	1.315338	0.835245	0.060922	-0.489945	1.294174	2.322161	2.562027	-2.428751	0.864288	1.881091	-0.642029	-1.647348	-1.559752	-0.758889	2.706257	-0.122494	0.160500	-0.175124	2.501214	-1.678183	-0.572878	0.189042	-4.650191	0.410025	2.779060	2.910683	-2.419951	-1.897952	0.117131	0.021435	1.235748	-0.907344	2.051342	3.450379	0.507648	0.715400	-1.737005	1.179969	-2.786264	-0.362159	1.307627	-1.083624	0.357434	1.083632	-0.400229	0.067684	-1.954669
-1.050602	-0.486886	0.128312	2.013668	3.632804	-1.579091	-0.498238	-2.929491	0.963323	1.771101	-1.601837	0.887668	0.000813	0.535545	-0.953361	-0.849561	1.133273	1.716769	0.602924	1.483849	1.862124	0.759334	-0.838953	-3.387053	0.012460	1.047577	-0.189130	1.362923	1.098812	0.405339	0.146921	1.653188	1.392380	1.389031	1.516244	2.554669	-3.680587	2.877453	0.271348	-0.704785	-0.517369	-0.601762	1.355370	-0.386787	-0.795101	0.768915	1.274040	-1.109636	-1.764111	-2.464757
2.700622	0.593509	-0.738618	2.175469	0.372094	-1.791615	2.199789	3.916137	-1.622594	2.280464	3.085227	-2.219961	1.044980	1.628694	-1.754385	0.631214	-2.248933	2.589708	-1.920084	-0.017077	2.481208	1.371940	-0.398290	-2.092492	0.168252	0.455242	-2.343421	1.159423	-2.207575	-0.124445	0.838300	0.594714	0.396131	0.427074	-2.396378	0.262050	-1.056630	0.865881	0.325605	1.417132	-4.264272	-1.318854	-1.267043	0.515164	0.373613	0.591637	1.228612	-1.786543	0.787882	-1.619092
2.376397	-0.357193	0.047777	-1.475051	-0.673756	-0.418940	-0.382613	0.393627	-1.676490	0.561786	0.048261	-0.586677	0.509133	-0.249543	2.636891	-1.618442	0.698566	-0.768587	-2.433409	-0.270162	0.114423	1.668708	-2.370908	1.450501	-0.737324	3.927450	-1.364660	-0.378724	1.454429	-2.123032	-3.494418	-2.815502	-1.765094	-1.328852	-0.272463	-0.849170	-2.760350	-2.200883	0.329308	0.011831	-0.570376	-0.377763	2.886322	2.650152	0.868173	-1.375827	1.092654	-0.186758	0.606236	0.879590
0.274577	2.530054	1.277870	0.863634	-1.668767	0.626596	1.713594	0.138888	2.725535	-0.151549	-0.310804	0.536099	0.098732	2.601520	1.422819	0.822623	-1.050358	1.026158	1.207590	0.977313	-0.841975	0.904264	-2.614077	0.985231	-0.807432	-0.586188	-1.697001	0.355889	0.611295	0.589162	-0.030755	-0.353550	-1.374794	0.856736	-2.064763	3.644760	0.662011	0.707958	-0.354215	-0.664893	-0.207972	1.073555	-0.601918	-1.417574	-0.634977	0.262314	-1.931627	1.851131	0.101930	-0.995364
1.619825	-1.492069	-2.260474	2.743004	-2.393486	2.064219	1.810413	3.189275	-0.798410	2.545713	-0.340797	0.591613	-1.075793	0.595956	-0.926415	0.977766	0.630659	0.744646	0.147225	1.540313	2.072396	0.063868	-1.876115	-0.128828	1.319455	-3.252525	0.217918	0.361803	-0.672585	0.436896	1.461354	-0.015898	1.110107	-1.658823	-1.415513	1.997105	-0.042536	1.780806	-3.027415	1.208140	0.706825	-0.683621	1.127641	0.313747	-3.003766	0.780429	-1.873082	0.412457	-1.131113	1.754862
0.076976	1.547225	1.320591	0.364480	-2.186462	0.948380	0.659956	-0.647863	-1.198317	-1.458905	1.071932	-0.411325	0.849269	0.303209	2.785762	-0.328804	-0.052836	0.205759	-1.687009	1.651622	-1.289019	2.503176	-0.825243	0.533785	-1.837084	-0.287097	-0.817329	1.029284	3.279312	2.345703	-0.788789	2.935738	-3.121709	2.532412	-0.297582	0.521404	0.339717	-0.903134	-0.236610	0.246479	-0.417469	2.067055	1.805223	-1.344048	0.080676	3.565348	-0.745981	-0.023128	-1.913725	0.369804
-2.679500	0.721998	2.314693	-1.584244	-0.190328	-2.159857	-1.834135	-0.084545	-2.015962	-0.845085	-1.042088	2.082223	2.921514	-0.487463	-1.383540	-1.836576	-2.064527	1.349880	-0.113212	1.017438	0.332206	0.697542	2.975539	1.295051	-1.009364	0.489183	-0.555627	1.452594	-0.305957	-0.110279	-0.908340	0.762877	-1.574582	0.890694	-0.986661	3.943467	1.823198	0.253281	-1.702998	0.044088	-1.568917	1.133735	0.393645	-1.218013	0.053473	0.978626	-0.663676	2.989489	-0.725362	1.276844
2.206283	-1.874880	-2.757868	0.661698	-0.867684	-0.189441	1.637327	-0.175108	-0.812352	-1.968401	0.177711	-1.070390	-0.329895	-2.563706	-0.130976	-2.038637	0.859760	-2.296609	-1.217601	2.069375	-0.911579	-1.411304	-0.026292	-0.129361	0.556672	0.968107	1.029362	-0.203978	1.644469	-0.893780	0.617889	0.463263	0.270101	-0.546247	-0.815427	0.228279	-1.287820	-3.416561	3.445011	2.610209	-0.576283	2.366436	-2.505457	1.326629	1.079410	-1.474473	-1.484982	1.151979	-1.232188	-0.947941
-0.361890	0.050760	-0.011464	-2.045381	-0.325554	-1.164512	-0.337670	-1.528302	0.921644	3.724616	0.024697	1.704208	2.233374	0.814296	-0.056618	0.727799	-1.051231	0.327970	0.792201	0.906981	-0.508090	-0.598419	-2.077928	3.920786	-0.643717	-1.762692	-0.362100	1.148884	0.818003	-1.578026	-2.829917	-2.427010	-0.316116	-1.890812	1.178913	2.443400	0.213343	1.578611	0.237097	-0.836699	0.220566	-1.749153	1.607053	1.411764	0.470168	-1.365946	0.750499	1.363887	-1.265912	3.664380
0.938939	-1.543722	-2.346848	-2.703102	3.267636	-2.463962	-1.090413	-2.486081	1.712930	-0.938859	0.653360	-1.915859	0.752616	0.532162	0.321148	2.510115	1.105596	-1.180672	-0.541569	0.176884	-2.209713	-2.077062	-0.611876	-3.067778	1.095612	-1.288292	1.163407	-0.266886	-0.587537	0.476198	2.384024	-0.438358	3.738441	0.500003	-1.277344	0.405285	1.503668	1.480959	1.509073	2.156298	-1.596193	0.030698	-1.024786	0.011442	-0.074950	-3.334027	-1.791192	0.414725	-0.743142	-1.356786
-1.794265	-0.946559	-0.543357	-0.855528	-1.749822	2.666046	-0.919308	1.177833	1.155377	-0.934623	-1.263671	1.712868	0.510003	-0.319484	-1.795180	0.186393	0.313442	-0.695761	-2.429220	-1.540751	0.177785	-1.848061	-1.725511	1.560623	-0.007884	0.707953	1.094133	2.033111	0.389926	3.066713	-0.342429	-0.734539	0.453531	1.378012	-0.882914	0.948148	1.980409	-1.556884	-1.088923	1.079641	0.848760	-0.230139	-3.027930	-0.401687	-1.271100	-3.049596	-0.408744	-0.324977	-0.203046	1.256586
-1.452700	-0.427393	0.300545	-1.972896	-1.499168	1.560817	1.373471	1.299393	-0.113010	-2.925291	1.859507	1.860124	-2.156850	-1.801589	0.126516	-1.562689	-1.232766	1.567599	-0.103081	4.394896	1.767939	-0.113373	0.532712	2.772864	-3.396188	-1.689807	-3.221962	0.500857	-0.382731	-1.400704	-0.426593	-0.356286	-0.397188	1.593054	-1.655506	-0.506371	-0.215483	-0.340702	3.158153	3.272379	-0.442396	1.169757	-0.448465	-0.863563	1.136936	-0.918883	0.329999	1.502026	1.330246	-1.145801
-3.406473	1.483246	0.740739	-2.110808	-0.575159	-0.724712	1.331350	-2.670482	-0.770842	0.461941	-0.869194	-0.897414	-0.645399	0.577716	3.528172	-0.499046	-0.733490	-1.399869	0.333385	0.531696	-1.482933	0.622883	0.977547	0.463461	1.475456	-0.057884	-0.626086	-0.848960	3.930919	-2.153199	-2.109547	0.536416	1.947953	2.397274	2.703949	1.674145	1.147167	-2.892930	-2.583929	0.335119	1.946274	-0.553919	1.338387	-1.893340	0.810230	-0.523321	-0.226182	-0.580340	0.847820	1.427502
1.650843	1.556676	-0.494224	-2.110149	-2.752407	1.301890	2.084033	0.345360	0.892316	0.978948	-2.177210	1.786529	-0.608909	0.202479	-0.562655	0.619364	-1.653908	-0.163606	1.566542	2.269193	1.314215	0.605003	1.071262	0.316143	0.845851	-0.392858	-1.468056	-0.302929	-0.376489	0.107873	-0.651865	-1.418150	0.878691	4.135922	-1.582909	-1.472312	0.217906	0.809665	-1.931344	0.111395	-1.534930	1.669310	0.019408	0.846677	3.506000	1.260853	-2.332529	0.540757	0.924478	0.236654
-1.190724	0.882812	1.412726	0.871060	0.183524	-1.054062	-3.796514	1.308702	3.445256	0.958756	-0.267004	1.021111	-2.247456	1.313884	-0.783189	-0.266335	0.638729	-2.005958	2.807278	0.340323	0.554408	-1.371344	-2.023060	-0.964828	2.482522	-1.429971	-0.578466	-2.847522	0.350504	-2.031633	1.882389	-0.195352	0.758800	-1.104951	0.721517	-2.080566	0.567461	-0.620259	0.714722	-0.039100	-1.541195	-0.823667	2.565065	-2.364379	1.305376	-2.499745	-1.287075	1.779517	1.644812	0.794086
0.230155	0.293554	1.325789	-0.714144	0.166743	-0.185989	-1.720880	0.496433	-0.175117	-0.407181	0.236868	-1.234285	0.608374	1.636369	0.724176	0.985154	2.193863	2.814785	-2.714046	3.668896	-1.352025	3.479229	-0.248928	-2.291722	0.668509	0.036902	-0.320412	1.319029	-0.541768	-0.414940	-1.501147	0.523774	-1.026665	3.282606	0.343660	0.577431	0.172013	-0.227338	0.289734	1.072852	1.456137	0.807538	1.233216	0.098999	2.453841	-1.975647	-2.587252	0.796781	1.288368	-1.479969
0.870394	-0.695100	1.854879	0.335394	-3.785796	-1.543553	-0.936332	-2.835591	-0.352468	-1.970936	-2.290092	-0.210350	1.438805	-1.488967	0.601531	1.192343	-1.413329	-3.978132	-2.258083	-1.474733	0.803542	1.862690	-1.066690	1.545977	0.216142	-1.192435	-1.300727	0.687707	-3.112305	0.762300	0.038929	0.776241	-0.645048	1.568879	-3.049544	-0.749290	-0.693908	1.478801	1.465828	-2.779519	1.769476	-0.877884	0.560757	1.717275	0.763601	-0.367765	-2.248925	1.352781	2.035404	2.338618
2.646661	-0.886424	-1.425654	1.593877	1.223645	3.466603	2.249531	-1.404988	-3.173980	1.560313	-1.675465	0.906587	-0.848025	3.712778	2.218951	-1.868218	2.329648	-0.237359	1.469753	-0.101570	2.662370	-0.732213	2.864206	-0.871428	-0.866715	-2.470279	0.747407	1.288356	-1.186327	-2.440757	-0.465770	0.493942	3.485098	0.141725	3.678899	1.869894	2.541488	-1.799714	1.768823	0.398672	0.974285	0.400714	0.820280	2.693941	-1.957962	0.809217	-3.092311	6.363432	-3.224859	0.391208
1.430358	0.700991	1.148813	-0.821040	-3.913683	-1.098856	-0.804416	0.733138	-2.032674	-0.231707	0.258833	0.388271	-1.847996	1.729463	0.337801	-1.660924	-0.461822	1.529754	-2.168591	2.030428	-0.483376	-2.326555	-1.088406	0.256092	-0.450309	0.546110	2.387261	0.952648	-2.511708	-0.290115	-1.052777	1.213656	0.251601	-2.551059	-0.422874	-2.408425	-1.293197	-1.515371	-0.171482	1.501593	2.029511	0.554572	-0.380304	-1.027715	-1.589731	-0.239710	4.219692	-0.231262	1.193027	-0.035356
1.443478	1.255947	0.633888	0.849542	-1.225508	0.325806	-0.220012	-1.207567	-2.437106	0.739456	2.357400	-0.816645	0.930862	2.440691	0.604758	0.082096	-0.733253	-1.680398	-0.758129	1.318020	-2.002113	-0.359875	0.265852	-1.231858	-0.196996	1.921349	1.190000	0.039948	1.319742	-0.047679	0.541870	0.894452	0.994857	1.269009	-0.904105	0.857284	-1.466969	-1.628947	0.437577	-0.333336	-2.171102	0.983895	1.032833	-2.167032	-0.789772	1.212817	1.801183	-0.573550	0.900979	-2.156138
3.341263	1.127292	1.352357	0.347036	-0.797816	-1.224109	-0.725444	-0.952898	-1.433450	1.082887	-1.378445	1.574804	-0.818726	3.018569	1.207792	0.264099	-0.109420	1.088610	1.872961	-1.353140	0.119931	1.523010	0.093321	-0.995961	-2.693548	-2.033964	1.089923	0.149337	-0.581629	-3.329678	-1.422570	-0.327326	-1.423016	0.106323	3.719539	2.058885	1.673537	1.681180	-0.694763	1.290911	-1.178958	0.285740	-0.396322	-0.344935	-0.459405	0.040003	-0.138041	0.181352	3.621410	-0.207433
[truncated: 151 more columns]
