# Supplementary material for: AZOrange - High performance open source machine learning for QSAR modeling in a graphical programming environment
Source: J Cheminform. 2011 Jul 28;3:28. doi: 10.1186/1758-2946-3-28 (PMC3158423; doi:10.1186/1758-2946-3-28)
Supplement: Additional file 1 — The AZOrange source code. A zipped version of the AZOrange source code is provided. This version corresponds to the "chemistryCentral" tag in the git repository. [file 1758-2946-3-28-S1.ZIP › AZCompTox-AZOrange-528dda1/tests/source/data/linearTrain.tab]

Desc 1	Desc 2	Desc 3	Desc 4	Desc 5	Desc 6	Desc 7	Desc 8	Desc 9	Desc 10	Desc 11	Desc 12	Desc 13	Desc 14	Desc 15	Desc 16	Desc 17	Desc 18	Desc 19	Desc 20	Desc 21	Desc 22	Desc 23	Desc 24	Desc 25	Desc 26	Desc 27	Desc 28	Desc 29	Desc 30	Desc 31	Desc 32	Desc 33	Desc 34	Desc 35	Desc 36	Desc 37	Desc 38	Desc 39	Desc 40	Desc 41	Desc 42	Desc 43	Desc 44	Desc 45	Desc 46	Desc 47	Desc 48	Desc 49	Desc 50
continuous	continuous	continuous	continuous	continuous	continuous	continuous	continuous	continuous	continuous	continuous	continuous	continuous	continuous	continuous	continuous	continuous	continuous	continuous	continuous	continuous	continuous	continuous	continuous	continuous	continuous	continuous	continuous	continuous	continuous	continuous	continuous	continuous	continuous	continuous	continuous	continuous	continuous	continuous	continuous	continuous	continuous	continuous	continuous	continuous	continuous	continuous	continuous	continuous	continuous
1.479243	-2.193740	-1.067693	0.581986	-1.596477	-0.113286	0.281481	-1.305488	-2.056231	0.304558	1.560193	-1.016276	-0.524124	2.585015	-0.877902	-0.807635	3.776382	-2.405019	1.251086	-3.147324	-0.937707	2.361976	1.918628	-1.415476	-0.712668	0.126030	-1.976224	0.867425	3.499070	-2.128808	-3.112585	0.452772	-0.187118	2.834235	-0.251896	-0.079576	-0.299824	-1.556041	1.057193	-2.079864	1.832318	0.013157	0.791100	-0.868281	-1.445437	2.827847	0.735996	1.895956	0.293932	4.102304
-1.145827	0.409661	1.054248	1.609047	-2.010268	0.161191	0.112310	-3.257677	-1.357840	0.046236	-2.796812	0.590339	2.032265	-2.031848	2.303169	5.610258	-0.439580	-0.486697	-0.707147	-4.567661	-1.930243	1.369013	-0.439761	0.995952	-0.022003	-0.105659	0.849731	-1.728152	0.645831	0.455623	-1.889953	-2.576208	-0.815273	4.276329	2.490608	1.813856	-0.515480	0.391120	-0.266847	1.704639	0.820967	-3.012733	1.274247	1.416755	-0.846708	-1.177536	0.879424	-0.914784	0.449535	0.052703
0.683378	-2.193885	0.995579	0.001506	-1.202661	-0.051853	2.853229	1.247939	1.249334	-0.468078	-2.398501	1.563185	2.078524	0.857264	0.900342	0.926990	0.255618	-0.465377	1.592542	0.365799	-3.129720	0.160782	-0.481128	-2.300614	2.681702	3.758853	-1.832682	1.144721	-0.369128	0.318557	-0.884957	0.163696	2.132283	0.441092	-0.507345	-0.540038	-1.380797	-0.440450	-2.021438	1.818255	-3.236820	0.197117	-1.357289	-1.124569	-0.961211	-1.053862	1.689698	1.675401	-1.994156	-1.921265
2.363721	2.243039	1.170549	0.304839	-2.045812	-0.338560	-0.579279	0.442178	-0.021013	1.282184	0.112783	-3.435588	-0.348451	-0.238121	0.351859	-1.294597	-1.033430	1.630907	0.021137	3.530180	0.840448	1.392113	-0.469616	1.843841	-1.972332	-0.989111	-1.584408	-0.316461	-1.058869	-1.194893	0.493787	-2.723053	-0.397422	1.461596	-0.633581	-0.664674	-0.502987	-1.455127	-0.724008	-0.466278	-0.721535	-1.279109	-1.602923	0.278037	-2.393835	0.352744	-0.948938	2.075869	1.233304	0.490292
-3.095434	-0.298160	1.630853	1.566436	1.891502	1.737374	-1.488416	1.824609	-0.665350	-2.211303	0.527215	2.918703	0.117567	1.894524	-0.522468	-1.019783	-0.892904	-0.933203	1.356763	2.519535	-1.322979	-0.458748	-0.305512	-0.181798	1.080306	1.147846	1.855764	-0.284888	2.370848	1.235460	0.532388	-2.659558	-2.195674	-1.024760	0.580611	2.484193	1.071826	-2.427558	-1.271338	1.672109	-2.327179	-2.446869	2.316961	1.868551	-1.460052	-0.244769	-0.240818	0.068976	0.427069	2.244414
2.740160	-0.953786	0.465945	-2.563322	0.756686	1.831832	-3.411054	1.768385	0.441383	0.850789	-0.498138	-0.772669	1.432717	1.186061	0.618776	-2.049750	0.036875	-1.234134	-0.362207	1.622202	2.494925	-0.143628	1.841491	-0.646634	-4.494178	-1.603978	1.010378	2.551374	0.781878	-2.929257	0.000302	-0.912720	-1.888003	-3.022135	-1.370499	-0.575617	1.916640	-0.629149	-1.842156	1.142670	0.377220	-1.066123	1.918432	0.189765	2.212891	-0.854386	-1.502599	-1.618511	-2.544762	0.048138
-1.705665	-1.523166	1.728175	0.148545	-3.001208	-1.060365	-0.643142	0.016041	2.963185	0.998408	0.786240	-3.004962	-0.174436	2.263201	2.424441	1.663688	-1.962955	3.386186	-0.400792	0.072853	1.851873	-1.190703	-0.099320	0.418547	-0.655680	0.641930	-0.844976	-0.264490	1.613883	3.148536	-0.745699	-0.902781	1.592666	-1.516534	1.699727	-0.604719	1.803144	-1.532193	1.119993	0.319053	-0.189012	0.940145	0.083387	1.121391	1.264153	-1.212120	0.611035	-0.599535	-0.237451	-0.102610
-0.044250	1.813123	0.572138	-3.508288	-2.725552	-1.111845	2.730870	1.455452	0.837193	-0.454686	1.430431	-2.702134	1.370730	-1.309111	-0.834197	-0.674833	-0.416253	-1.545638	0.836051	0.111863	-2.494674	2.111263	-3.211114	-1.388191	0.604736	-0.286966	-1.205407	-0.746148	-1.730481	-0.073928	-0.722132	0.091488	0.910082	-1.580279	-1.089293	-1.404081	0.823287	1.779033	1.653287	2.588586	0.429123	-0.762272	0.537215	0.248044	-3.043276	2.414853	-1.158072	-0.426330	0.097111	0.755304
1.599160	0.060382	0.152210	-1.700584	-1.084472	0.514574	-1.116955	0.176220	-0.477996	2.235809	-2.934513	-2.116511	1.873173	-0.371141	1.130728	0.693463	-2.334476	-0.262256	0.860381	-0.302465	3.089316	0.724962	0.909138	-2.517069	-2.318201	0.463379	-0.871197	0.541662	-2.138561	1.749036	1.281397	-3.792693	1.809906	-1.542522	-2.498501	-0.330191	1.449740	3.249040	-0.491695	-2.052409	-2.037320	0.896229	-2.484485	-2.265813	-0.982564	-0.467924	-1.093404	0.421985	2.501764	-1.701342
-1.443883	-0.115558	-1.543128	0.511170	-1.579217	-0.320856	3.831420	2.118033	0.971462	-0.020101	0.094733	1.680942	-0.125501	-0.376041	1.146574	-1.924990	-0.384337	3.154901	-0.726045	-1.163510	-4.176583	-1.294830	2.352967	0.738993	1.410397	-1.956363	1.349988	1.632239	0.366438	-1.594338	-1.043539	-0.594601	-1.097174	2.637156	-1.710783	0.113050	1.090128	1.061518	-1.128905	-0.147813	0.550248	-1.444224	0.097453	1.345165	1.534119	-3.036134	0.266365	-0.067860	0.046924	-1.917419
0.909632	3.418972	0.329063	0.947649	0.995349	2.074950	-1.423564	-1.204129	-3.190970	-1.936224	2.196980	-2.614955	3.159915	1.118787	2.224945	0.444032	1.683512	-0.781475	-1.233002	0.684718	3.097894	-1.802692	-1.822190	-1.692405	-0.455032	0.725785	2.278000	-0.302317	-0.658859	4.266055	-1.090153	-0.890032	0.501851	-0.385186	0.309115	-0.873141	0.948234	0.761387	-0.471257	-2.097482	-0.813744	0.438885	2.376807	-1.234617	-1.121165	-2.648492	0.116416	-0.758276	0.438743	-2.968464
2.015943	-0.276633	1.464624	-1.655724	-1.560794	-0.121861	-0.891222	0.965529	0.967756	3.908528	-3.066344	-0.715030	2.813752	-2.481795	0.105927	1.422081	-0.927965	-1.028094	1.640268	2.085465	-1.851207	-0.606537	-0.190639	-0.751719	1.584039	-0.846251	-0.760357	-1.986850	-1.950465	-1.517513	1.561627	0.974541	0.385453	1.512655	-1.464301	-0.108263	-2.120226	1.407787	3.789715	1.057952	-0.745686	-0.570332	-0.604103	-0.227052	-2.399443	-0.022218	-1.194565	0.658890	-1.695111	-3.261430
-0.214104	2.812036	-1.360227	-1.645278	1.422237	0.260916	0.126102	-1.059171	-2.621761	-3.357863	-1.766718	0.692562	0.044040	0.181132	0.149245	1.768583	-2.368189	-1.819652	-0.349147	1.359169	-0.425585	-2.281474	-0.711306	-3.137947	0.687455	0.428324	-2.162695	0.049709	-0.643975	-0.935791	2.324717	2.673768	0.018576	0.297368	-0.389213	1.855210	-1.723013	-1.914100	1.140988	1.482243	-1.076987	2.281485	-1.821072	2.215596	1.823818	4.747016	-1.634585	-0.221535	-0.233547	-1.515020
2.818898	1.060892	-1.072413	-0.787234	-1.978495	-0.336849	-0.011285	-0.023138	0.427694	0.547451	0.033421	-1.723393	0.484761	1.442333	-0.846858	-1.528001	-3.546790	-1.051230	-0.594170	0.429849	1.972628	1.573029	-0.297049	0.717528	0.579932	-3.240906	1.740331	1.304231	-0.070477	-1.177861	1.235189	-2.039475	-0.888794	0.322702	-0.145345	2.950884	1.211334	2.133272	-1.817937	-0.868644	0.799516	0.082331	-0.813248	2.061422	-0.889017	0.819880	-1.305681	1.168123	-1.667125	-1.126606
2.444743	2.927104	-2.597858	-1.042017	0.511382	0.268021	0.132191	-0.768056	1.575947	-3.311101	-0.708750	0.318240	-0.344744	-1.671169	-3.286656	-0.029144	-0.829982	-0.212305	-2.128192	2.195811	-0.642911	-0.046316	-0.419525	-0.017258	0.861218	-0.815825	-0.662703	-5.036525	1.532326	-1.167687	-1.093049	2.173949	-3.291282	-0.992448	0.118710	2.412628	0.920647	1.309692	0.256078	-1.473234	-0.307331	1.432990	-0.139382	0.141760	1.605484	2.020127	-0.803412	-2.137830	0.508604	0.590624
2.265740	1.590126	-0.789131	0.239210	1.252104	-0.551287	-2.251403	0.887682	1.548906	2.264763	1.029505	-1.508334	-0.634602	-2.437012	2.710581	-0.138594	-1.204125	1.441281	-1.527461	1.202767	0.560304	-0.430318	1.463962	-1.147205	2.236741	2.898645	0.125387	0.345305	-2.016867	0.373316	2.101078	0.690585	-1.864675	-0.780907	1.288788	0.718575	1.203233	1.290685	-0.966030	1.020708	1.619017	-1.486289	1.770936	1.466099	1.497353	-0.035322	0.295556	-2.279286	-1.580017	0.249720
-1.140463	-1.557869	-0.653502	-1.355947	-1.367382	0.766052	2.487536	0.632610	-2.970720	-1.374331	-0.123455	-1.621639	0.090518	-0.561325	-2.384012	-2.743012	1.064469	-0.862599	-0.250638	1.288869	1.088335	-0.939613	-1.201855	0.727703	-0.322993	3.157135	-1.821369	0.673020	-1.155599	0.824840	-2.740940	1.898398	-0.459435	2.382596	0.770502	3.353514	-1.294969	0.273052	-2.322142	1.118300	1.781889	-2.255689	2.816042	2.991609	-3.820113	0.548012	1.783201	3.283223	1.111660	2.968034
2.797364	-0.862669	1.595067	-3.216456	-0.534064	0.330902	-1.763456	-0.822340	0.549584	2.528072	2.482506	-0.231793	0.740393	-2.600664	0.343729	-0.860162	-1.694427	-1.324511	1.184962	-1.199456	-0.124423	1.944332	-0.289154	0.011633	0.966822	0.305940	-2.300233	0.107438	-2.036725	-0.270091	0.671936	-0.033806	-1.374333	1.414616	0.823309	-3.152836	-1.669470	-1.572479	2.192514	-1.715032	-0.214923	-0.119514	-0.513802	0.314376	2.861460	-0.677902	-0.409899	0.595291	-1.346457	-0.573510
0.156981	-1.582661	-2.897811	0.326975	-0.326705	0.801908	2.305863	0.679734	1.927070	0.853180	0.699498	0.319239	-1.025619	0.807028	2.928078	2.338012	3.802343	-1.329333	3.417393	-0.422490	-1.463115	-0.644465	-0.098256	-1.910820	0.385538	2.688498	1.185368	1.949568	1.848635	-0.603659	0.903866	1.171555	-1.667110	-0.112912	1.256556	1.708913	3.057478	-2.870709	0.962015	2.091351	0.886604	0.122002	-2.137552	-0.180119	0.034132	2.558753	3.240219	-2.610935	1.892070	1.447312
0.110912	-2.055367	-1.694700	-1.288984	-0.395623	1.380893	1.301607	0.839503	-0.111940	1.450255	-1.691115	-1.685437	-0.010529	-1.111543	1.683961	3.765097	-1.745725	0.373272	2.075860	1.193298	0.240797	0.454610	-0.025105	4.087533	-0.266511	0.467671	-0.466361	-0.852044	-0.386691	1.743791	-1.291069	-0.336635	2.355350	-1.204414	-0.433903	-0.443869	1.224078	-2.687331	1.062438	-2.765190	1.549546	2.984992	-0.340351	1.183083	0.920417	0.010570	-0.658890	0.936455	0.345247	-0.349020
1.232752	-1.407379	0.393085	1.995659	2.384104	0.432582	-0.202318	1.506323	1.428575	-1.666769	1.089454	-0.285020	3.067766	0.128946	-0.649762	-0.531499	-0.083720	3.807636	-1.764967	-0.930815	0.441863	-3.351342	-2.260142	1.865167	2.662098	-2.867801	-3.293338	0.407567	0.786364	-1.584642	-0.169453	-0.828970	-0.054739	-1.576984	0.679409	-1.275226	0.382736	-1.242779	-1.580357	0.012584	1.166523	-0.026529	1.559485	-2.389285	2.279349	-0.792515	-3.744335	0.080286	3.333245	0.806017
0.326669	2.041128	2.852016	0.440981	-2.278820	1.135309	2.759447	0.442244	-0.315620	-0.099054	1.532643	0.479406	-1.233775	-1.206379	-2.088914	-2.649281	-1.210481	1.108709	0.131351	-0.450615	-0.299427	0.478276	-1.339066	-1.934447	-1.124777	-1.875138	-0.006596	-0.262909	-1.515053	-1.617506	1.329486	-2.271704	2.054522	0.451359	-1.082099	0.668996	0.621698	0.503229	0.649741	0.962460	-2.128123	0.227203	-0.066091	1.059335	-1.800219	-0.251046	1.007644	0.514689	-2.878848	2.267525
-2.792869	-1.364438	0.090371	-2.871523	-3.737565	1.090674	-0.971953	-0.818350	-0.741398	1.328559	1.536293	1.650962	-2.848405	-0.669031	0.742430	0.520960	-0.576645	0.934937	-0.010407	1.463279	-1.136186	1.485131	-0.123145	-1.898399	0.439982	-0.358321	-1.283622	-1.922140	1.872627	-0.850985	-0.425642	-1.689549	0.643241	0.323137	-2.122265	0.607308	-0.739635	0.678304	2.669314	-2.920113	-0.708034	1.053077	2.679804	3.285806	-1.803715	-0.802651	-1.096959	2.598617	0.876520	2.154674
2.767132	2.503732	0.987163	1.902629	1.091125	0.488630	1.623986	2.108924	3.285986	-0.426584	0.462104	2.199393	1.923518	-1.263749	1.588843	0.646068	-1.114192	1.970541	2.133089	0.871290	0.510087	0.158485	0.424707	3.105211	0.138278	-1.222468	1.220138	0.074185	1.826785	-0.815919	2.211803	1.216516	-2.100424	-2.206453	3.019313	-0.381212	-1.396571	-2.899315	-0.785836	-0.744629	-1.318113	-0.122794	0.012979	1.005598	1.173769	0.528780	1.337919	-1.309791	-0.748152	-0.142121
-1.926128	0.295421	-0.158606	-0.204093	1.739607	0.255080	-1.021340	-3.720066	-2.319651	-0.388464	0.632232	-0.342736	1.244436	1.283171	-1.219568	-0.547894	-2.394996	2.077504	-2.010116	-0.400386	1.901415	-0.920020	-0.956381	0.232462	0.674382	1.737391	1.798270	0.526289	1.140879	-1.060606	1.383700	-2.226397	0.554351	-1.314675	-1.762793	-1.453808	0.778400	0.560859	-1.182960	-2.213305	1.751712	0.456770	-1.637627	0.210280	0.344070	-4.159504	3.549029	0.707039	-0.131601	-1.536134
-0.188090	1.433994	2.196483	-1.183687	1.640237	2.229682	0.369549	0.999468	-0.811541	-0.704212	-0.688646	0.636557	-0.805336	-2.015952	0.587350	-0.387589	1.342066	-0.117275	1.431907	0.264178	1.230574	-0.421277	-1.259354	0.060391	-0.673479	-1.356191	0.672384	-0.344251	-3.254994	-3.319492	-1.323371	1.424178	0.129364	-0.871685	-3.048415	0.481186	1.402593	-1.313497	0.576932	-1.853114	-1.192938	-2.603805	0.617877	0.320226	3.225238	0.931042	0.352271	1.830648	-0.963869	1.227726
0.718382	1.930344	-1.681386	1.606580	0.640621	2.314907	1.307964	0.664202	-1.945530	0.956347	0.399081	0.044198	1.597501	1.410323	-2.243321	0.893584	-0.182076	0.062234	0.097129	3.640634	1.301249	-2.275220	-1.015802	2.297036	-0.067788	0.402084	-1.868884	1.526738	0.187894	4.683758	-0.884464	2.013354	0.533524	0.415408	0.669295	-2.011882	1.229995	0.969008	-1.965696	-2.043914	-1.611055	0.657038	1.487229	-1.470800	0.266435	-1.962874	-1.010403	-2.663647	0.503426	-0.866727
1.802189	-0.646219	-1.485042	-1.941965	1.427965	-0.752165	0.267779	-1.682284	-1.403570	2.149595	-1.020460	-0.888197	-0.631517	-0.387970	0.342503	-0.202307	2.184930	1.050057	0.798432	-3.572379	-3.303709	1.743648	-0.686318	-0.010581	-0.518934	1.762667	0.404524	-0.374157	-1.915372	-0.520472	1.005402	-1.130050	-2.290848	0.377452	0.328415	2.208863	-1.106697	0.363586	0.000177	2.105548	-0.560596	-1.153735	-3.080866	2.679163	-1.187449	1.734390	-1.566842	0.434377	0.180611	1.508715
1.743650	2.417603	-0.988771	0.031136	-1.858994	0.481001	-0.357820	0.043575	0.823127	1.961542	-1.464455	2.291024	-1.013869	2.576606	-1.273651	-0.550661	-0.518857	1.514172	2.445916	1.224422	1.955694	-1.102750	-2.335600	-1.462719	2.161056	1.452206	-0.353454	-0.834556	-2.595169	-1.129632	0.031901	0.637090	1.072810	0.812558	-2.222083	1.982301	-2.640964	0.380608	0.217638	2.425148	1.604943	-0.243327	0.345825	-0.407021	0.391520	0.208422	1.889680	-2.287469	-0.088608	-3.238189
0.408469	1.963553	1.490939	-1.272017	0.300528	1.273681	0.966177	1.024428	2.175172	0.711461	-0.748007	-0.147053	0.847184	0.257117	2.585565	-3.094416	-0.574692	1.593994	0.921935	2.356915	-0.246934	-0.014255	0.020924	0.198405	-2.938768	1.215109	1.562103	-1.454565	3.347451	-0.869012	-1.567032	-0.103842	-0.379233	0.870211	-1.690333	-0.558275	0.411323	0.026105	0.248896	1.192682	-3.221439	1.048236	1.104844	-0.575140	-0.868941	-1.803545	1.079706	-0.782381	-1.982955	0.725952
0.126948	0.146722	1.635658	-0.473211	-1.072921	-1.721321	-0.987805	-3.154362	-1.094836	2.020511	1.312253	0.122818	1.677769	0.278162	2.068601	-2.599684	-1.448660	-2.670534	-0.641553	0.110617	-2.439877	0.545885	0.127504	0.811819	1.700280	-0.164024	-2.921058	-3.932869	-0.519415	-1.539042	-1.781354	-0.460235	-1.938980	0.615348	-0.281489	0.722704	3.307168	-0.784770	-0.646737	-1.566490	1.356831	-1.117537	-2.230892	-2.797514	1.165663	2.408629	1.479065	-0.652761	-1.305954	-0.527123
0.718783	0.420278	0.380515	-2.568005	1.224924	-0.796868	1.042993	3.766184	-2.002006	0.341592	2.396034	1.538743	0.648037	3.794467	-0.896266	0.212704	-0.949127	-0.720194	1.373272	1.182872	-2.475464	-0.063583	0.891162	-0.644151	0.785810	-1.537742	1.840754	1.863437	-1.518814	1.321551	1.183849	0.023951	-0.346199	-0.187933	1.297816	1.409185	0.452393	2.409997	0.735779	-0.588340	-0.419143	0.437049	2.303373	-0.918729	0.706956	0.898009	-0.999223	-0.869154	1.636948	2.493518
1.537014	-1.567455	-2.828260	-1.603815	-0.512517	1.456688	1.922768	-2.836967	0.785151	-3.432778	-0.920796	-0.302073	1.884539	-2.655261	-0.777739	2.195171	3.560449	0.422669	-1.159872	1.658406	-1.176524	-2.678279	-0.373332	-1.347250	1.011395	-0.470853	-0.036217	-1.868105	-0.040748	1.883215	-0.755854	1.749156	0.316953	1.189521	0.105694	3.122155	-2.405662	1.951382	-0.999119	0.953003	-0.821937	-1.372203	0.948738	-2.059378	-1.289063	-3.951325	0.806777	-1.188213	-3.047576	0.794513
-1.724406	1.199641	-0.383132	0.843978	-0.606266	-0.714694	1.493933	2.669428	0.114688	-0.711418	-0.249403	-2.912859	1.002749	-1.951695	-2.093652	-0.509342	-0.885573	1.870349	0.420366	-1.650706	2.330808	1.891515	-0.447320	1.636497	-1.542711	-2.377397	-0.990002	-1.194808	3.230490	2.548618	-1.695861	0.026725	0.199854	-2.575081	-1.237919	-4.208059	1.091560	-1.920198	2.049013	2.132624	-2.072994	-0.205384	-1.043026	-0.389787	-1.658400	-0.617357	2.984144	-2.251567	1.917462	-0.205493
-1.513771	1.497706	0.512658	-2.446906	-2.180293	-1.232025	0.504947	-1.444018	0.669259	2.312965	0.593310	2.223889	-0.118507	-1.419941	0.357657	2.584527	2.597707	-0.409009	1.239100	-1.288729	0.001815	0.756846	0.735662	1.010461	0.165238	-0.807905	0.459633	-0.003972	-1.861993	-0.871418	-0.946349	-0.009650	-2.974331	0.673167	-0.065076	1.505337	-0.536036	1.467672	-1.453801	-1.237547	1.705258	-0.466021	-0.100724	0.283617	-0.802779	2.856634	2.047285	-0.055409	-1.542591	0.170715
0.742263	-3.855414	-0.767546	-2.742862	0.553613	-2.489560	-0.073499	-0.201497	-1.543392	0.376632	0.541175	-2.627802	-2.359433	0.945449	1.423606	2.779929	1.568043	0.788876	-1.346795	2.673621	-0.594037	0.514308	-0.382650	-0.919075	2.142109	-1.351317	-0.086537	-1.354720	1.553333	-0.463047	-0.245733	2.274180	1.666595	-3.299556	-2.222730	1.300292	3.059842	1.885396	1.958387	0.113409	-0.451650	1.495442	-1.716618	0.659409	0.639858	-1.669135	-0.367368	-0.012321	-1.892418	2.212196
-1.880979	-0.662847	0.076882	1.105955	4.130986	0.283777	0.025162	-3.377721	-1.103689	0.337160	-4.196091	0.723780	1.751831	-1.839362	-0.720537	-1.500749	-2.381204	-1.169268	0.036731	0.583711	-0.178560	-1.796791	-0.683878	-1.100822	-0.810044	-3.031952	-0.130053	-0.099309	0.446283	-1.028191	-0.664757	0.139599	-2.646720	2.008171	-2.485759	0.049550	-1.750747	0.555751	-0.367274	2.332240	1.003747	3.249498	0.652132	-1.008296	-3.886665	-0.315561	0.450258	-0.589612	-1.280037	0.835221
-1.390141	1.357301	-0.755669	0.766243	0.349448	-0.483591	-1.961129	1.928421	-1.899467	-0.045037	0.819028	0.702187	-0.162459	-1.350759	-0.161780	-2.116695	-0.433489	-1.252684	-2.643197	1.549658	0.218344	0.574533	0.980642	-2.971463	1.243183	2.610904	0.350308	2.762065	-0.647252	-1.624398	-2.483746	1.976215	0.459163	2.034270	1.385473	3.370875	2.976407	2.185967	3.279409	-2.489417	-0.678830	-3.724502	1.484582	0.138951	-1.998960	-0.356721	3.116820	0.580695	0.553710	0.650971
0.616045	1.725142	-0.008545	0.251693	0.289923	-1.198501	-1.528875	4.322699	0.884506	1.075007	-2.909223	-1.171343	1.113256	0.889993	-2.139172	-1.867892	-0.652849	-1.137009	0.267095	0.068229	0.740680	-1.123916	-0.868485	-1.409474	-1.983982	1.105796	-1.475786	-1.236122	2.236421	1.931012	-1.264592	0.413065	-3.239946	0.492650	-1.062129	-2.885907	4.134331	-3.100687	1.347892	1.045083	1.069772	1.848034	-0.931426	-0.425304	1.903252	3.061213	2.746671	1.816132	-1.859832	2.068580
-0.442520	-0.082837	1.446630	3.008213	-0.665513	-0.512144	-0.489745	2.643800	1.027718	-0.187866	1.149410	0.664785	-2.268497	-0.548997	-1.205635	-2.121668	-3.458314	-0.621359	-0.954414	1.934010	1.626989	0.787947	-3.448089	-1.207864	-0.508394	-2.151179	-1.907134	0.782458	0.210562	2.722826	0.694494	-1.842741	-2.013764	-0.626429	0.260788	-0.466596	-1.282428	-0.976183	0.883267	-0.602334	-0.740730	1.512265	-3.970059	-2.523658	-2.924380	0.102560	-1.141352	-0.549244	-0.605878	-0.560302
1.256808	0.473095	0.596698	0.833865	-2.136659	0.934318	2.007302	-1.322735	-0.743847	2.932066	3.195341	-1.523268	-1.324381	-1.577632	-0.032304	-2.419647	-0.221645	1.367663	0.838455	1.432191	0.205892	-0.098070	1.401726	1.867212	-0.319713	-1.429579	-1.339226	0.658199	1.885178	0.786813	-2.941967	4.037825	-0.954625	1.462016	2.568014	-0.238229	-0.760854	-2.486469	-2.155375	-2.082116	1.715831	1.882824	-1.450615	1.387376	1.647172	-2.018734	-2.272075	-3.245060	-0.308098	0.162469
-1.851670	0.258693	2.007235	-1.016181	-1.887583	2.687072	0.926050	0.264136	-0.704452	3.866078	0.839492	-0.824558	-1.117146	-0.652519	2.018271	-0.863181	-0.484856	-3.602148	1.244992	-3.387497	0.706618	0.991251	2.097259	-2.201332	0.280015	-2.488773	1.089711	-1.411857	2.044992	1.492737	0.041544	2.152517	-1.450594	-0.572521	-0.867174	-1.284651	2.566166	1.770274	0.732494	-1.051095	-0.785059	-0.310820	-0.130239	-1.726590	-2.699342	2.437234	1.414931	-2.670669	0.876456	-2.374163
-2.978514	0.101243	0.271303	0.527121	-1.918632	-0.592922	-0.999501	-0.541039	-0.626911	0.493341	1.166932	-2.813496	-2.436890	-3.287941	-2.543134	-2.657400	1.165462	-3.123277	-0.481398	0.504032	1.372022	1.778890	0.420085	-1.643113	0.620237	-2.287290	0.284972	0.976122	0.372403	1.182276	-0.027554	1.969748	0.157734	2.044078	-2.029432	-1.939654	-1.397580	-2.271280	-0.373171	0.031472	-1.078331	1.924303	-3.496018	0.425294	0.162358	0.363159	-1.036150	0.404971	1.099345	-1.621267
0.363859	3.771802	-0.008335	-2.617546	-2.694252	1.999857	-3.040211	-1.323878	-4.007801	0.635875	-0.115742	1.067015	0.220307	1.472885	0.087069	-0.472391	-1.023545	-0.892457	-1.315290	0.068562	-1.304852	0.986420	1.843346	1.811861	-0.391311	0.579654	0.447252	-1.005320	-0.321813	-2.087449	3.692893	0.896902	2.506197	-0.472181	2.025070	1.340621	0.624025	1.637723	-1.203434	0.034466	0.365475	-0.723835	-2.121909	0.292185	0.074089	-3.117326	-3.762775	-1.794990	1.312764	0.547724
4.115900	0.284219	2.258528	1.222433	-0.298270	2.021564	-0.864043	0.121528	1.731219	1.309179	0.477373	1.935757	1.110942	2.606420	-2.954268	-1.439662	-0.235895	0.857416	2.103415	-0.536558	0.398312	1.013626	1.126533	2.157602	0.133717	-1.312552	0.175243	0.891456	1.747184	-1.615457	2.984199	0.497445	0.633338	0.415276	-0.543535	-1.935055	1.566676	0.443869	0.035444	0.703808	-0.872957	0.192824	-2.313058	1.076524	-2.741612	-1.082782	0.768426	-1.180757	-0.838728	-0.571018
1.423127	3.774448	0.282346	0.533387	-1.976371	1.599126	-0.652926	-0.014101	0.587963	-2.268763	-0.817569	-0.463300	2.992842	0.294436	0.394139	0.931069	-1.926900	-0.954110	0.955848	0.249856	1.366608	-0.869572	1.655897	-1.745687	0.091505	-0.974166	-1.272125	-1.587067	-1.299637	-0.139822	1.435613	1.845928	0.560605	-0.549483	1.194373	2.412206	1.664717	2.527276	-1.140870	1.247503	0.111196	1.711744	2.872344	-0.402540	1.013393	0.055821	-1.269290	-1.685595	0.039847	1.145454
0.311690	0.071365	0.500592	-1.717521	-1.589219	-3.803859	-0.201635	-1.090674	-0.355427	-1.470435	-1.150477	0.672643	-1.013999	1.133370	-0.065967	-0.611696	1.236672	-1.745635	0.297131	2.364771	0.712654	0.206811	-0.671386	-2.751628	-0.774847	0.765139	1.812324	-0.215112	-0.133133	-1.004907	0.628877	1.395030	2.085041	0.752514	0.337046	-0.619760	-0.278386	-2.006042	0.926290	-2.234988	0.036497	-0.310909	1.271546	2.967609	0.130468	-1.233939	-0.128185	-1.457816	1.162274	-1.481389
2.012594	-3.137285	-1.351560	3.499511	-0.666346	-1.513840	0.157154	-1.326986	-2.013346	2.215398	2.329479	-0.258889	-0.156302	0.190418	2.107922	0.374384	-0.148196	1.271878	1.269635	-1.908890	-1.492912	0.533639	-1.010171	3.071655	2.793315	0.390940	-0.663589	0.737096	-0.748533	1.267627	-1.595090	-0.508318	0.141310	-2.717926	2.426047	-1.207033	-0.287200	0.980074	-0.894762	-0.371495	-0.253263	0.142909	-1.076245	-1.414550	0.045956	1.159375	-2.105428	0.374715	1.082556	1.184767
-2.276573	0.289183	-0.685394	0.027826	2.046581	0.325108	-0.002402	-0.929512	-1.339400	2.364261	-0.802651	0.184543	0.320259	-1.593601	1.636822	2.175373	1.363986	-0.190510	-0.237117	-2.298337	-2.374651	-0.016757	-1.961595	0.288814	3.642326	4.488378	0.917379	1.312587	1.094259	0.968258	0.263400	1.494768	1.948871	1.484945	-2.592063	2.875009	0.472595	-0.061130	0.912987	-3.309951	0.715378	-1.030211	-2.794235	-1.905461	2.427152	-1.968432	1.857938	-1.716533	3.248592	-1.437988
-2.100880	1.385587	1.100018	0.139985	-1.392531	-1.799173	0.427604	-0.433466	0.542624	0.252728	0.597053	-0.219960	0.351681	0.804132	0.140340	2.342443	-1.071169	2.131056	-0.869233	-3.558340	-0.049687	2.210941	-0.765652	-0.018560	0.838956	0.835905	-0.367534	0.930723	-1.065411	0.181942	-2.325967	0.061008	0.543560	-1.440382	4.290408	0.085160	-2.511664	2.841013	-0.551822	2.851460	0.245708	0.181076	0.847587	1.863941	0.695510	1.304805	-0.087527	0.433246	1.337757	-2.160346
0.859944	-2.042370	-0.391269	-0.531715	-2.313142	-0.972939	0.725574	0.508281	0.353026	1.124711	0.087552	-0.739307	-1.036301	0.256243	-1.537883	-1.299917	-3.236563	-4.287156	-1.298765	0.995614	1.629570	1.021833	1.431431	0.629485	2.684491	-2.860573	-1.667198	-1.667595	-0.001678	-0.339136	1.893477	-1.671149	1.488264	-1.327760	-2.328745	-1.345676	1.959779	1.302369	-1.904530	-0.810175	-0.729630	1.339020	1.768828	-1.004157	-0.095380	0.283671	0.211803	0.209298	-0.194828	1.983452
-0.080507	0.233117	0.272681	-1.547526	-2.204342	-1.117853	0.788268	0.100410	1.115816	-1.096768	4.698831	0.102949	0.554641	-1.295703	1.755444	0.966411	-0.078403	0.630672	-0.341645	-0.140490	0.387673	-1.977842	0.177392	1.684267	0.469684	0.162987	-0.120999	1.528256	-1.850307	1.256875	0.310800	-1.306895	0.324516	1.722723	-2.314843	0.262131	-0.563743	0.410322	-0.011109	-0.564026	-0.076163	-0.531954	0.599436	-0.962536	2.214727	1.627617	0.759556	0.925656	2.431330	-1.995470
-1.141605	-1.461994	-0.727335	-1.770346	-1.104256	-1.084483	1.119317	0.259281	-0.488537	1.843502	-1.576678	0.386326	1.222711	1.055515	-0.777403	2.894446	0.034045	-0.168368	0.929629	-2.579161	-1.608981	1.099330	-0.362934	-0.448074	0.806290	-3.296910	0.161862	-0.159243	-1.096659	0.336714	0.087150	-0.211188	0.964205	1.674383	0.007618	-2.140894	0.053211	1.075464	-0.617956	2.199324	-4.160814	0.752516	0.669929	1.741110	-2.421679	-0.829039	3.069360	-0.035634	-1.445149	0.392133
-1.512561	-1.917011	3.365195	1.255388	-0.692508	4.754343	1.339265	-1.029330	-1.439598	1.340495	-0.498795	-0.601742	3.965830	0.360439	-0.933831	0.542264	0.519327	-1.389323	0.805066	-3.492631	-1.708207	-0.787845	-0.052745	-0.495020	0.864200	-0.705080	0.343089	1.340910	-1.656612	-0.715399	1.096905	-2.216959	-1.190575	0.066860	1.063800	-0.801700	-2.175975	-1.072755	-2.542861	-0.517911	0.709551	0.467390	-0.046679	2.545598	-0.664236	0.117370	1.264116	2.691948	0.861371	-1.114043
-0.857920	0.025569	0.408028	-0.515171	0.438136	-0.537735	1.922400	-0.349487	0.617779	0.059956	0.537343	-0.008391	-0.276438	-0.327635	2.855266	-0.264840	-1.670695	1.022372	-0.189170	1.763249	-1.247502	-2.906044	2.230643	-0.633949	1.290557	3.437060	-0.052670	-2.471317	1.391059	1.793214	-0.313412	0.286257	1.509319	1.368841	-3.160649	-2.289679	0.775034	-0.568576	-0.387424	1.874126	0.043144	1.600793	1.117916	3.325489	-3.314493	0.732892	0.745142	1.321380	2.249700	-0.606874
0.052966	0.829658	-0.760746	-2.190194	-1.274205	-2.110777	-0.157273	-0.476012	2.240126	-1.130357	-1.816681	-0.617159	0.742488	-1.564514	1.569632	-1.850205	-2.104703	1.321448	0.726901	-2.439790	-0.899574	-0.777884	1.059172	2.777218	0.641637	0.371609	0.980690	1.725515	-1.648487	-0.233622	0.031856	-2.476337	0.832755	1.034825	-0.348481	-2.164983	-0.285326	1.667400	2.896512	-0.651668	-2.553356	-1.940712	-0.932362	-1.760451	-1.370459	-0.050701	0.129190	-1.707390	-2.632132	-0.690578
0.035833	2.289384	-1.264472	2.349066	1.205367	-0.186217	2.829736	-0.773239	-0.496683	1.442762	-0.296384	0.723229	0.515270	-2.625136	1.652860	-0.022341	-1.443123	1.172757	-1.812165	-2.864545	0.871681	-0.766457	-1.174792	2.153744	-1.416358	1.508142	-0.550871	-1.587589	-0.266684	-2.320815	-2.890907	0.822195	-0.707857	-0.925656	2.510640	-0.359242	0.158271	-1.499964	4.088964	-0.342779	-0.400723	2.276558	0.974466	2.138764	-1.835410	-0.875656	2.267747	2.018747	-0.198563	-1.946456
-1.093835	0.593850	-0.255375	0.908890	-0.733873	-2.574441	-0.265523	1.803595	-1.609813	-1.246838	-0.614430	0.000929	0.079440	2.483851	-1.440869	0.170558	1.796136	1.195448	-0.847547	0.100569	-1.977719	-0.424851	-1.429343	0.045760	-0.700528	-0.831425	-0.849932	0.239349	3.492090	-0.476587	1.064641	0.070769	1.704708	2.084623	-0.522472	1.015389	0.619636	1.584161	-2.622186	0.435914	0.262460	3.607687	-1.081137	2.980235	2.360034	1.342531	0.906158	-1.115443	1.434350	-3.754511
2.527802	-1.208881	-0.253886	-0.264639	0.298592	-0.099348	-0.251223	-0.774380	-0.333453	-1.257894	-2.071516	2.394612	1.330775	0.501279	-1.976754	0.479259	1.146282	-0.157983	-0.218608	-1.390387	-0.116896	0.868019	0.232576	0.166601	2.436608	0.769076	0.990493	-0.400613	1.475880	1.544952	0.003924	-0.703152	2.733721	2.477003	-0.530205	0.671752	-0.200696	1.184502	-2.115923	-2.225542	-3.607025	3.379956	-0.885793	0.201054	0.844879	1.646002	-1.647941	-0.025834	0.221903	0.639328
1.703729	1.495435	1.881569	1.779359	-0.351321	-0.883541	-0.206390	1.354471	3.307889	-2.560052	0.115528	-1.173992	1.260104	-0.197708	0.624971	1.676873	3.237707	0.844547	0.934262	2.334905	1.007589	0.832899	2.009884	-0.068967	0.123413	-1.358914	1.513506	1.026414	-1.101195	-0.875162	0.150614	3.013117	-0.047607	-1.151570	-1.795033	0.138674	0.181422	-1.893303	-1.850280	-1.214595	0.039299	0.533132	-0.606714	-1.284507	1.362561	-3.402156	-1.148323	-2.885815	2.849238	1.003375
1.162260	0.732604	1.518530	2.194324	1.206508	-2.555978	0.785940	-0.163737	2.101008	-1.173657	3.141021	2.965310	0.561320	0.483887	-0.551119	-1.030962	2.767267	2.333811	0.761271	-0.681645	-0.824415	2.019027	-2.917202	-1.253971	-1.921718	-1.021510	0.902513	-0.452951	1.403153	0.139802	2.079629	-1.043588	-0.562907	0.136588	-0.399647	0.111902	0.372514	1.018431	-2.696245	0.399742	1.857649	1.628210	-2.381960	-0.144441	3.730887	0.288712	1.318571	0.866485	1.503786	1.835199
3.073675	-0.555189	2.412391	-0.009863	-0.730138	-0.233816	0.279479	-1.030551	-0.658819	0.764846	-0.973370	0.720937	-0.652102	-0.608735	2.429861	-2.861183	-0.553307	-1.086652	-0.918486	1.915338	1.848943	-1.684134	-2.346257	-2.030748	0.641428	-2.354619	0.705152	1.705661	0.873121	-1.304553	0.623226	0.271395	-0.754530	-2.406970	0.108105	1.153406	1.374990	-2.435288	0.647000	1.625998	0.418066	1.052096	0.147223	-0.202159	0.919286	-0.193452	-1.554459	-0.600789	-2.475531	2.934350
-3.483245	1.691684	-1.388937	-1.281260	0.682549	1.307754	2.702496	-1.839141	-0.562986	-1.326707	2.572702	-2.032570	0.613424	-2.445714	-0.017617	-1.247773	0.541872	-0.748637	-0.476368	1.623067	3.607560	0.569786	-1.769672	1.134874	-2.639528	-2.517177	0.474327	2.489054	-3.754258	-0.189211	0.626496	0.301890	-1.817440	3.509540	-0.477613	0.694757	-0.143028	1.412545	-0.376874	0.759078	1.198681	0.643237	-0.845296	2.183088	-1.791306	-0.288021	-1.324741	1.590350	1.980766	-2.098634
0.576908	0.119064	0.772791	-0.706807	0.206790	-0.790593	0.484405	0.268067	-1.595075	-0.785975	-1.585791	-0.382129	-1.653926	0.387746	-4.064208	2.996635	-0.856577	-2.034437	0.971798	-1.008523	-0.552073	1.599297	2.908612	1.033209	1.424964	-0.458234	-1.117729	0.171544	-0.822413	-0.710566	1.215662	-0.519612	2.668000	0.682025	-0.928752	1.572445	-0.930331	-0.119273	1.011243	-0.511154	-1.536819	-0.373857	1.212313	-0.174794	-0.616860	0.803706	-0.753577	-2.933561	1.788093	1.008895
2.250981	0.315961	-1.599751	-1.545659	1.548322	0.303846	-0.884817	-0.252038	0.808867	3.229532	2.131627	1.242438	0.156494	1.489508	-0.796253	2.904918	1.488847	-1.108254	0.964415	0.210967	1.547340	-2.099308	-1.490431	-1.114175	-1.177538	1.425786	-1.850981	0.129874	2.130816	0.922628	-0.075068	0.914547	0.547890	1.019480	-3.815635	-3.548147	-0.660381	0.454420	-1.570501	1.605775	0.970891	1.863520	-0.931080	1.198616	-1.026117	-4.042722	0.254332	-0.985753	1.278649	-0.427189
1.163726	1.785329	-2.537459	-2.132904	1.330589	2.885173	-0.900931	1.733989	-1.564064	1.393292	-0.350250	0.092215	2.409393	1.506914	-0.721731	-1.029860	-0.328611	-3.136769	2.704388	-2.227576	-1.754528	-0.625369	-0.723599	2.410784	-1.947312	0.839715	-1.273490	-1.182921	0.379328	-0.198299	1.723322	1.668630	-0.818167	0.961707	-0.919456	-1.038573	-0.882759	0.196136	1.031676	-0.190865	-1.688578	-0.453391	0.247366	-1.163732	-1.622048	-0.390687	0.269994	1.714404	0.107940	1.419027
-0.989057	-0.362611	-0.811445	-2.000315	-2.730638	1.722237	-1.965469	4.637111	-2.896168	-1.799643	-2.029180	-0.623590	0.154205	-1.362242	4.168550	-1.895119	0.320863	0.622015	1.128536	-0.245886	2.146305	0.181046	-0.452877	-2.581797	0.125419	-0.603284	-1.338105	0.125498	1.484111	-1.724125	-1.580025	0.344213	-0.886608	1.130849	-1.350458	-1.362068	-1.704881	-0.066292	0.224614	0.064931	2.675561	-0.649529	0.323623	-0.494790	-0.129777	1.270777	-0.346338	1.793469	1.014891	-1.363365
0.130117	-1.315770	0.399320	-0.973598	0.981696	0.958894	-0.238331	-0.753767	0.454119	-0.373139	0.376858	-2.373873	-2.655695	-0.229985	-2.308857	-0.715566	0.773049	1.060336	-2.145729	-0.580422	-2.162198	-1.343436	-0.474334	-1.294464	3.610709	-1.319824	-0.501533	1.667858	-0.496709	0.426789	-2.743928	-0.875889	0.182968	1.923353	-0.617749	-0.454407	-0.640091	0.361530	-1.285365	1.727733	-2.746649	-4.114276	-1.100811	-3.189467	-0.627567	-3.008630	-1.034793	0.314446	-2.851629	0.105587
-0.327239	-0.129191	0.359019	-2.551093	-0.939928	2.612346	-1.455677	0.836015	0.889518	-1.006103	0.486519	-2.491152	0.392159	1.248170	1.180056	1.813212	-0.032354	3.552623	0.342443	1.128170	0.093197	-2.147900	-0.081559	0.038398	0.399678	-1.358024	-1.347409	-0.285618	1.215640	3.099507	-2.493282	0.044022	0.728894	-1.418243	-0.427139	-0.537710	2.037788	0.656694	3.717758	-0.453940	2.015904	-0.501312	-2.370396	0.776467	-2.343271	-2.077982	1.970167	-1.249736	-0.654134	1.719444
-0.870477	-2.015805	-0.693918	1.971691	0.172558	2.076476	-2.657258	2.099972	2.610033	-0.599817	1.170172	-2.503998	0.748891	-0.097097	0.850765	-3.314246	-3.182098	-0.162994	0.117246	-0.356000	0.596185	-1.698728	-1.095139	-0.893187	-1.733981	-1.184575	1.108551	1.481854	0.961184	2.110512	1.400787	0.467446	-3.313878	-2.172053	0.741261	0.527989	-1.077999	0.829595	-0.714207	-2.848895	1.613371	1.700547	1.000753	-3.329942	-0.686617	1.037594	-0.034659	-1.583482	-2.225062	-0.967946
-2.103377	0.954660	-3.067310	0.579444	-1.146879	-0.616121	2.228762	0.800921	-0.446832	2.007028	-1.200085	-0.673992	-0.102486	0.798378	0.623849	-1.145518	3.183572	-0.303569	1.108486	0.373765	-1.134832	-1.017494	0.424385	-2.548276	1.464130	-0.277429	-0.112897	-0.309462	2.476383	1.204730	1.431462	0.526812	0.090263	-0.571270	0.712113	-1.239165	0.342633	-4.817916	-0.704452	-1.430651	1.015523	-0.772439	0.278345	1.752755	-1.766261	2.903017	-2.574117	2.657062	-0.497741	-0.251328
-1.936100	4.316624	-0.186351	-1.157255	-3.023079	2.665115	-0.396693	-1.464693	0.408661	-0.655110	-0.828109	-1.044597	0.715419	-1.867177	-1.866551	-2.501751	-1.375831	0.323328	-1.475836	-2.790304	-0.080819	1.084240	0.566403	-1.733083	-5.393622	1.124118	-1.071996	-0.020558	-0.836704	1.642849	-1.619688	-0.882317	0.063140	-3.565903	1.107020	0.152845	1.118050	-1.960128	-0.625372	0.450362	0.622041	-1.255272	0.501386	0.347563	1.651077	0.106221	-0.753652	-0.247971	-1.898246	2.103458
1.111593	1.128557	-2.696417	-1.063642	-0.528714	0.524128	0.167614	-0.344043	-1.840420	-0.785574	-0.886411	1.421297	-2.120757	-1.547787	-1.053102	-0.052158	0.385588	0.016263	-3.515742	-3.059206	-1.930511	0.989347	-0.937448	-0.481563	0.829957	0.140408	0.855971	0.798350	1.326581	-1.401076	-0.171419	-0.558709	0.359712	-0.119260	0.254167	-0.207002	-1.881742	-0.484696	1.303114	0.078040	0.826031	-0.991356	0.055033	1.899410	0.880320	3.308009	0.502357	2.967794	-0.734465	2.052909
1.139665	0.352781	0.876895	-0.734215	0.543071	-1.809454	-3.813975	-1.726053	0.322849	0.113104	-3.390485	1.542027	1.568528	-0.009633	0.415305	-1.331900	-0.667084	4.391556	-0.490641	1.830768	-0.788863	2.749766	-1.234814	0.001540	1.950417	1.743897	0.067241	0.405503	0.638897	-1.204129	-1.036619	0.848917	-1.094769	0.364585	1.019567	-0.124191	0.022372	-0.057899	-1.617360	0.819359	-1.521462	-0.198911	-0.234498	0.222347	2.520237	-3.320802	0.224335	-0.423723	1.418060	-0.829262
0.012718	-0.159128	3.095267	0.425004	1.382639	-1.032686	0.548872	0.794598	-2.194111	0.964520	-2.448370	-0.929351	2.458984	1.045483	-0.416692	2.825287	0.553971	-1.144228	0.089638	-0.174011	2.659099	-0.730400	-2.943683	-0.267915	0.251532	-1.556134	-2.156126	-0.483741	2.055650	2.276399	0.486472	0.185306	4.181471	-2.062354	-0.919874	-0.876097	6.228467	0.205754	0.958748	2.027247	-0.844466	-0.091691	1.250711	-0.354907	-2.578078	-0.360165	2.572391	-1.050082	-1.955089	0.256992
-1.148332	-0.824958	-1.310683	-1.599496	-0.761373	-0.235359	0.944752	-1.111629	1.417767	2.234989	0.626287	-0.908277	-1.982806	0.623626	-0.863702	1.319058	-2.078146	-3.027299	-2.274077	-2.287275	1.936325	0.271645	-3.158616	-0.317552	-2.475026	0.869714	-0.116862	-1.788378	-0.583776	0.616759	-1.540355	1.055672	1.821873	-1.816253	-0.133740	0.559573	1.040008	2.429388	1.511367	2.480544	0.172226	-0.968245	-0.839169	1.514172	-2.669568	-0.186920	0.666826	0.419703	1.932706	1.515648
0.504249	0.093964	3.087597	1.102702	-0.791591	-0.266167	0.137115	0.514906	-0.932484	0.511539	-1.256826	-0.414528	0.380954	-2.014777	-1.897370	-0.488147	-1.088779	0.216814	1.552688	0.508526	0.168207	0.157249	1.505422	3.840691	0.991236	1.570094	-0.531787	-0.958631	0.427780	2.506528	-1.830032	4.492557	-0.335414	-0.260258	2.094134	0.640810	-0.605682	0.331096	3.332033	-2.380626	2.459565	-1.277874	-0.013713	0.297624	-0.476051	0.229383	-1.416301	-1.074753	3.330316	-2.898183
-1.835015	-1.227792	1.433014	-0.165238	-1.654887	0.330347	0.278186	-1.143582	0.601542	0.278208	-0.639417	-3.320269	2.116546	-2.104499	-1.034360	2.023990	-0.507281	1.055087	-1.216307	0.275160	-1.275037	-0.480642	-1.216343	-1.758755	-1.187826	-0.402210	0.418793	-1.296045	-2.340986	-2.174364	0.608738	-0.861863	1.400651	0.044850	-0.078544	-0.503782	1.385500	0.036692	-2.248613	0.160493	0.604128	-0.063932	-1.154471	-0.459460	0.687163	0.808441	1.487535	2.311516	1.087796	-0.587454
-0.704392	-2.751475	0.890486	-0.412402	0.797414	0.922925	0.257071	0.581511	-0.326503	4.002261	1.465835	-0.401183	0.076490	1.136958	3.315833	1.920232	2.730488	0.736868	-0.828668	1.176068	-0.661970	-0.360731	-0.755483	-2.452029	1.748875	0.235009	1.842290	-1.913865	-0.325244	-2.098523	0.189690	-1.642303	-1.776853	2.403791	0.657002	0.687752	-2.059830	1.086621	0.120845	-0.379970	0.093814	0.238548	-0.424028	-3.354846	2.910069	2.382357	1.920153	-0.514381	0.125000	-1.066100
-2.346992	0.216167	-3.215053	-2.503045	-0.319736	-2.217147	-0.078109	0.233685	-1.068470	-0.795833	0.172307	-2.981962	0.038480	-2.634664	2.179311	-0.661527	-3.463350	0.742612	-1.269863	-0.125807	0.572240	0.671306	0.792118	0.583698	1.013421	1.825276	4.143789	0.466798	-0.194616	2.200187	1.752566	-0.702072	2.081316	-0.945273	-1.992721	-4.112884	0.349929	1.152590	-1.825368	-0.890465	0.857358	0.601450	-1.276796	1.413923	4.687089	3.442771	2.623152	-0.955629	1.332460	2.312262
-1.681489	-3.343027	0.356059	-0.667782	-0.958786	-1.205665	-0.677171	0.259456	1.708750	-0.227543	-2.050176	1.758360	1.122945	-2.011026	-1.030928	0.585789	-0.904189	-1.135001	-0.331845	-0.705634	2.362966	-2.216901	-0.153010	-1.390857	-0.891677	1.895643	-0.676480	2.307512	-1.203772	0.435426	3.085238	0.290223	-0.222078	0.005783	-2.587290	0.439351	-1.496918	-0.388207	-1.296279	1.052965	-2.638362	-3.524069	0.282082	-0.738580	1.187884	-0.555103	-3.392244	2.600747	-0.420513	-0.239280
3.431241	-0.214442	0.271234	1.100829	2.098557	1.253144	-0.398417	-1.963188	-1.147876	0.410077	-1.079343	0.572200	-0.614032	2.322274	1.631752	2.823734	-1.809757	3.340684	0.745388	-3.138686	1.246328	-1.190669	0.117329	3.655090	-3.759839	0.598405	0.526146	-1.524154	0.786336	4.264518	-0.372349	0.592889	1.301169	-0.052491	-2.897923	0.833106	1.961516	3.301439	-0.153714	-0.946316	2.314423	-0.062483	0.589867	2.164734	1.544023	0.233231	1.528390	2.900306	-1.236468	1.409631
0.718002	-0.392318	-0.134620	0.089065	0.251241	-0.466084	0.974885	0.129549	-0.328180	2.044354	-1.273081	-0.330086	-2.274866	-2.403100	-0.119466	-0.321070	1.938887	1.427289	0.457267	-1.564148	0.314749	1.401203	1.308084	-1.636393	0.676533	-1.079333	-0.963945	-1.866548	1.598271	1.155195	-1.361199	0.914753	-0.140236	0.195134	1.081169	0.714805	0.239597	-0.800880	-0.103938	-0.109510	-0.638770	-2.213267	-1.454625	0.133369	-0.658720	0.752173	-1.196522	-2.537589	-1.303753	2.748311
-0.060184	-2.392723	0.845758	1.718106	1.987445	0.317172	-1.439508	-1.495394	1.452574	1.401119	0.460871	-0.045622	1.276419	0.969701	-0.920087	-0.188390	0.067902	0.172528	-0.335027	-0.556863	0.418386	1.481831	2.006875	-2.493082	-1.294663	-0.802591	-0.012260	2.376418	0.554410	1.700057	0.260743	-1.970634	2.436422	-0.818636	-1.733281	-0.997952	1.926862	-0.143235	-1.542389	0.378092	1.020777	-1.932447	0.021256	-1.297953	-2.036979	-1.894555	-1.164938	-3.245981	-1.642286	2.761872
-0.275662	0.770427	-0.672062	-5.136437	0.003678	0.499094	-0.431264	-1.442033	0.728254	-0.434983	1.131238	1.500702	1.754134	-0.228674	-0.825739	0.542189	4.378463	-3.329502	1.196683	1.420737	0.709814	-2.047268	0.474293	2.833526	-0.858219	-0.160054	0.182958	-1.147976	-0.715169	3.137308	-2.119319	-1.112664	1.965535	-1.410756	0.720179	-1.630485	-0.667954	-1.937998	-0.024142	-0.861766	-0.200906	1.367494	0.215923	-1.052774	1.320176	0.157985	-2.094172	-0.311024	1.955494	-2.307141
0.307230	-0.121350	0.450342	3.356123	-1.346197	1.235379	3.076035	-1.080293	2.116763	3.491429	-0.132690	-5.568450	3.627672	1.567815	2.065147	-0.694764	0.629713	0.120246	-1.562521	1.106607	0.581557	-0.433162	1.329676	-0.486201	1.073973	1.593420	-1.756507	-1.507778	-2.049108	-1.806047	0.032804	-2.493701	1.186870	-0.320488	-0.724385	0.419570	-0.474485	1.008891	-0.191374	0.706804	-1.151798	-0.833448	-1.139615	-0.067756	-0.939916	-2.136640	1.645805	-0.302624	-0.285190	0.288547
0.296832	-0.719319	-0.444803	1.618616	1.014908	1.078016	0.722328	0.494686	1.258599	-2.380322	0.029944	-0.948885	-2.275924	1.317082	2.445046	-0.082193	-0.006186	3.731789	-0.161282	1.205667	-0.794663	0.386030	0.693863	0.083919	1.054859	-2.307532	-0.883809	-1.348611	1.032635	0.204038	2.014663	-0.471015	1.881917	0.042361	0.520883	4.088800	-0.130720	2.699374	-0.944548	-2.024830	2.145994	-0.202073	0.687469	-0.033265	1.696767	-0.032066	0.771975	-1.488769	-2.135541	0.014737
0.140642	1.761435	-0.967631	-0.692995	0.891662	-0.803450	-0.748340	-0.345118	0.266724	-1.174484	-0.858630	1.546771	1.592621	0.291118	-0.025475	-1.512026	-1.500370	-2.319466	-0.807821	-2.033259	-0.857862	-1.050614	0.649813	-0.662157	-0.650383	3.186848	1.422954	-3.459951	-0.874559	0.225508	-0.064301	-0.695116	0.896432	2.543230	-1.235474	0.801991	0.572145	1.667383	1.054450	-3.213027	2.008732	4.275244	1.101718	-2.715787	-1.981583	-1.748993	2.436243	2.930613	-2.978573	-2.549985
-0.591685	-2.015495	1.139045	0.159080	1.611620	-3.355312	0.348170	-2.096365	-0.719328	-3.371800	-1.113631	-0.353474	0.948027	-2.222499	-2.002599	2.303184	-0.936669	1.084671	-1.471617	0.615893	0.091831	-0.269976	1.645284	-0.074850	-2.836497	-1.549607	0.347041	-0.631831	-0.719705	1.287259	1.281756	1.585829	2.650889	-1.591026	1.533277	-0.879088	-0.385101	1.393734	-0.820844	-2.024621	-0.083929	0.254156	1.159988	-1.691650	1.843912	-0.002063	-2.071403	2.301820	1.629926	1.250523
1.685402	2.172879	-1.540720	1.170004	2.158463	1.418008	-0.875827	1.145930	2.239895	0.048643	-2.124926	-1.506196	-2.607593	-1.230525	1.573672	-1.081529	0.943665	-2.447795	-1.044867	0.599605	-0.390861	0.961614	3.495040	-0.515885	2.572043	2.027379	-0.300474	-1.805112	0.659113	0.550380	1.848599	-0.457167	1.214226	0.177358	1.481667	0.520726	1.617421	-2.010656	-1.399903	1.264567	-0.689105	1.165462	-0.389515	1.868534	0.638840	-2.409085	1.235182	1.818159	0.882956	1.487435
0.137337	0.170264	1.449013	-1.051036	-0.819087	3.624471	-1.456439	0.388898	-0.777944	-0.032209	-3.425222	-0.320639	-0.525263	1.337591	-0.429668	1.443002	2.357215	-0.628472	1.044895	-1.142432	-1.384457	-2.275504	-2.690386	0.240793	2.122605	0.128306	1.047332	-0.721098	-2.677399	0.108347	-2.168298	-0.097354	2.817779	-0.984975	-0.052653	0.474688	-0.042919	-0.666168	-1.326585	0.744669	1.523243	-0.638864	-0.385332	2.195764	0.153487	-0.208954	4.306683	0.628360	-0.269668	-0.956558
-1.508096	1.830607	0.867985	-0.601743	1.488426	-0.481476	2.124479	-0.444112	1.687459	-0.555602	-0.873862	-2.498413	2.790943	1.985306	0.100787	-0.925678	-1.509107	-2.234357	0.509422	0.219491	-1.509011	0.344698	-0.064726	2.422882	-1.183033	0.297160	1.159803	1.113512	-0.331595	0.800450	-1.415959	1.503637	2.330932	-0.386782	0.947596	0.819825	-0.867783	2.025503	2.294314	-0.484683	1.390169	2.005830	-2.297437	1.159578	1.418808	0.436225	2.139042	-0.486932	-0.464042	1.106868
-1.802590	2.965502	-3.310002	-3.911277	0.349449	-4.173564	-0.086646	-2.181270	0.389616	1.377360	0.202933	-0.214291	2.842403	-0.475465	0.225661	3.032391	1.339289	0.901014	0.982272	-2.920514	1.527960	0.633114	0.527115	-1.525151	-2.679920	2.728574	0.723742	0.906565	-1.375970	-1.336407	-0.607301	0.835994	-2.329360	-1.361508	0.944760	0.274098	-2.237134	0.321136	-0.962445	2.530961	0.529756	0.759062	-1.055834	1.464249	1.925784	-0.992540	0.434750	-2.552008	-1.515753	-1.017262
2.006711	-0.230532	1.187679	-0.710717	0.114309	-2.105676	-0.290770	0.182406	1.417862	-1.148658	1.967882	-2.126581	-0.518764	2.071775	1.239184	-2.002008	0.853293	-1.500128	0.315260	0.578964	0.622670	-0.659823	-0.891245	-1.091050	-1.421901	-0.974759	-0.092107	1.072300	1.554777	1.176557	-0.748767	2.612234	0.555690	-1.423118	0.152366	-2.608959	1.924630	-1.563420	0.753153	-0.674469	1.288560	-0.113109	0.527323	-2.738771	-3.453377	0.221415	1.300901	0.338286	0.086498	0.415998
1.872509	-1.843449	1.854193	-0.230730	-1.257157	-3.100769	0.691605	-1.273053	0.483768	-0.558037	0.202852	0.009636	3.090891	-1.921117	-1.690976	-1.973522	-1.808748	-0.300321	-0.333169	-1.477603	2.766660	0.411179	-0.488853	-2.347384	-1.020671	4.221136	1.918525	-1.678192	3.383528	0.402640	-2.386109	-0.079404	1.547495	-1.174743	1.092729	0.489784	-1.790909	1.741201	0.567277	0.835064	-2.618751	-1.208743	-0.963715	-0.163881	0.414445	-1.443108	-1.241587	-1.414512	-0.558695	1.157102
0.490024	-1.144686	0.629618	-0.888347	-0.059682	-1.127422	2.584944	-1.996215	0.428269	-2.283486	-0.133046	-0.692115	-0.935152	2.413550	-2.123955	-0.034750	0.224718	0.457067	-0.261347	-2.131693	0.776173	0.057834	-2.329218	-0.104779	0.383148	-0.920911	3.427630	-0.578992	1.574355	0.092822	0.245287	-0.302095	0.425946	-2.083150	1.473047	-2.812432	-1.786600	-2.356102	-0.445864	-0.296434	-2.377404	-0.264362	0.554785	-0.834474	-0.224042	-0.369512	0.817551	-0.966767	-2.507684	-1.141130
1.770127	0.007341	1.309867	0.791492	-0.842460	0.748406	0.703682	0.134425	-1.339977	0.514133	2.112134	0.065479	0.748422	-1.555427	2.488701	-0.042662	-2.976093	-0.270006	-1.246905	-0.662881	-1.281561	-1.478718	-1.132391	-0.292645	0.081832	-2.571360	-0.872823	1.123047	0.630718	-0.835464	-1.229198	0.950851	-0.675215	-0.317252	1.335887	-0.829834	-1.721216	-2.719101	0.356911	-0.510238	-0.842474	-2.921078	-0.569256	0.895659	1.294130	-0.275390	1.835258	-0.350283	-0.753783	1.557457
0.072624	1.830154	-0.042172	-2.481402	1.349354	0.638121	-2.008384	-0.512612	0.536396	-2.081475	-0.180688	-2.265876	-0.054118	0.537285	-2.074571	-0.487827	-0.325386	-1.608345	0.653263	1.823263	-0.120844	-1.820807	0.604145	-0.433874	-0.020013	0.253756	0.551937	-1.694554	-0.990815	3.088606	1.402465	-1.735917	1.450203	-0.770097	-1.408202	-0.813083	2.235127	-1.214291	-0.681462	-0.163016	1.495306	-1.139170	-1.261934	2.100130	-1.727573	-0.103759	-0.089270	-0.403932	-0.803799	-1.699368
-0.268325	-2.182158	0.753552	0.331861	-1.670081	1.328900	-1.625026	-1.705705	2.223904	-2.070195	2.042369	-1.024427	0.963018	-1.482860	-0.581453	1.600331	0.879490	0.410969	-0.463802	0.215399	-0.427209	2.247951	1.801185	-1.520679	-0.060177	1.603245	-0.104619	-0.913783	1.226009	-0.046847	3.361334	-2.561250	-2.607589	-0.557663	0.744794	1.842952	-2.590832	0.659692	-1.811483	-1.904762	-0.649151	1.428216	-1.174433	2.150921	0.483116	4.495342	0.260786	-2.622983	1.490539	1.462076
0.890774	-2.159285	0.494798	0.100516	1.978197	1.419045	-0.879733	-0.884495	-0.866353	0.597969	-0.148290	2.430492	-0.530630	-0.765396	1.740454	2.809000	1.333126	-0.409775	1.310284	0.565980	0.631698	1.221709	-4.147598	1.099632	0.406661	0.221488	0.282026	1.817022	1.106898	-0.239749	0.424203	-1.257491	1.696394	-0.768696	-1.994364	-0.843769	0.912861	1.945838	0.094833	1.331885	-0.514427	1.370835	-1.119651	-0.222725	0.819207	0.065459	2.213457	0.865025	-1.192274	1.458399
-0.491274	1.486872	-0.488260	-1.747733	1.100613	-0.114441	-0.210517	-1.235335	0.299579	0.326856	-0.630638	0.565731	3.084907	-2.022621	-1.393622	-0.868439	-1.433328	-0.206292	-2.047239	-0.016333	0.493478	-0.856685	1.197843	-1.079727	1.015665	-0.739346	-0.375423	-0.874894	0.085131	-0.818432	-0.905203	0.549721	1.929553	-0.285685	0.757325	1.437565	1.028368	0.692169	2.331487	2.244716	1.128745	-1.478586	-0.362977	-0.956614	1.048517	0.080513	-1.926913	1.097512	-0.086953	0.909458
-1.408548	-0.674654	-1.259286	-0.946341	0.238623	0.670295	0.740694	0.904627	1.177569	-0.235266	-0.679238	2.028800	-1.916636	-0.232880	-0.298739	-0.217921	0.496031	3.363490	0.366337	3.619536	-1.342803	-2.582009	-1.109645	0.483629	1.303195	1.937460	-3.993657	-2.209136	-0.052013	-0.471611	-2.743581	-1.927714	2.044410	2.090778	0.077596	-0.705612	2.033705	-0.042200	-1.918558	0.722088	1.090938	2.214150	1.878490	-1.514538	-0.340094	3.459189	0.053598	0.711155	-0.551899	-2.248236
-0.289570	1.557785	3.828275	0.347659	1.515395	0.844978	2.019992	1.269870	-1.334461	-1.406924	-1.616964	-1.601480	-0.977575	0.741781	0.979099	-0.477592	-2.637885	0.251919	-0.540276	2.195534	2.959787	0.369928	1.702196	-2.042223	1.502041	-2.527426	1.933994	-1.598302	2.838489	1.811358	1.030720	2.027832	1.568731	-0.094252	2.168234	4.977048	-1.012187	-0.456978	0.424760	2.027396	-0.360752	-0.056510	-1.151123	3.091437	2.366781	1.380024	-0.247390	-0.527358	-1.520308	0.883048
-1.144505	-0.339553	-0.018132	-0.466220	-1.735211	3.036516	-0.257838	2.637249	-1.413643	-1.514311	0.438114	-2.039412	-0.585281	1.317483	1.946177	1.828209	1.072547	0.195871	-0.083818	2.204910	1.814919	-1.011550	3.352466	0.711719	0.699949	-1.514101	3.764073	1.291542	-2.083241	0.038784	-1.487163	-2.756740	0.804194	0.164561	1.056894	-2.217529	-1.598678	-1.493120	0.721400	0.757398	3.091316	4.029856	-1.523467	3.592466	1.276344	0.274513	-1.538608	0.306172	-0.747867	1.395091
-0.878373	0.213561	-1.225435	0.293144	0.074086	0.922728	0.005861	2.269854	-1.062529	0.412231	-2.691763	-2.253813	2.212407	1.198612	-2.071785	-0.252126	2.663200	-2.461304	-0.800607	-0.122889	0.502959	-0.845683	-0.144102	-1.129045	2.374839	1.669681	1.619980	0.888579	-0.400440	-0.288363	1.160221	0.554687	-2.889607	-1.364576	0.253433	0.319555	4.335001	0.035366	0.937701	1.755494	-0.645148	0.806306	-0.053142	-0.886429	-3.675529	0.858833	0.829797	1.360803	-0.268041	2.374437
-0.954592	0.100242	-1.971627	1.188580	1.277753	0.171411	-0.592262	-0.864999	1.741174	0.966814	-0.189014	0.454528	-0.479395	-2.397668	0.229124	0.385311	2.931085	3.237441	0.408024	-1.484088	-0.767545	1.431250	-1.160673	2.468340	-2.172263	2.277258	0.313989	1.555444	0.560984	-2.662461	-3.162765	-1.224884	-1.005887	1.276927	3.021722	3.230537	-2.662268	-0.646791	1.003569	-0.153223	1.664889	1.081639	-0.318859	0.929908	1.940865	1.592953	2.402879	0.296518	-2.402622	-0.143128
-0.419807	1.352139	1.136343	0.572982	-1.583293	0.500045	-1.022124	-2.151533	-0.913412	0.313877	-2.257610	1.773753	-0.944548	2.630313	0.923796	1.825090	-0.528531	-0.334927	-0.005358	-0.183015	0.994102	-0.678876	0.223059	1.075003	0.441710	2.162347	1.936585	0.451266	-0.396527	1.113785	-0.587439	-0.738591	-0.257472	1.506653	-0.359063	-4.052626	-0.347627	1.383819	-0.533118	2.826385	1.186354	1.704788	-3.691296	1.753151	-1.937907	1.996443	-0.272205	-0.918463	2.319578	0.242230
-0.046746	-2.483978	0.047167	-0.153849	2.350475	1.193584	-1.175589	-0.411746	0.699513	-0.030558	2.130102	0.679375	0.130661	-1.313687	0.557031	0.377398	0.163043	-0.407019	0.289401	1.191001	0.318513	-1.171346	1.350460	-2.658208	1.806474	1.523472	0.366875	0.270941	-1.786975	-0.260294	-1.059683	1.278040	-0.951557	0.075175	4.113764	0.758775	1.035285	2.376035	-0.676726	1.973303	-0.981172	-2.260369	1.946198	1.329695	-1.033812	0.283268	1.717950	-1.685327	1.107840	1.292322
0.982956	-2.815563	2.500706	3.116075	-1.531664	-1.420846	-1.662816	-0.931459	0.930622	2.271315	0.683695	0.469096	1.876462	-2.557750	1.337111	0.982564	0.873216	2.251263	2.593891	2.466672	0.879986	-1.074858	2.103109	-0.117784	2.942955	-3.332563	0.020561	-1.778104	1.294524	1.258404	-0.220697	-3.945130	-1.445984	-0.215464	-0.887394	1.986599	1.347989	-0.933379	0.509349	-1.913163	-3.335747	-0.705175	-0.976929	-2.613732	0.007876	-0.304107	0.720199	1.439538	0.643303	-0.136892
-0.079887	3.905076	-0.275560	1.108769	1.030210	0.651000	2.514358	1.097769	1.942979	-2.396140	-0.167226	-1.649602	-2.084674	0.704269	0.294444	0.031620	-0.093002	-1.649893	-1.396933	0.866232	1.132548	-3.092650	0.641045	-1.636227	0.717862	0.362026	2.179235	-1.655978	1.663110	-1.384201	-1.448166	1.298034	-2.811603	-0.587150	-0.028839	-0.341546	-0.263330	-1.276721	1.406964	-1.022529	-2.696487	-2.510406	-1.821598	2.560748	2.190503	-0.456792	1.481005	-0.636000	-1.455346	-2.205355
-1.490834	1.480016	1.624055	1.272089	1.858352	-0.878059	2.114305	1.463883	1.738433	0.409785	-1.455609	-0.157007	-2.407998	-2.486813	-0.441522	0.263677	1.326567	-0.072382	2.331442	0.404841	-2.225881	0.915694	-0.595449	-1.553887	1.998528	0.976081	-1.093487	-2.125155	-0.920588	-0.240504	-2.971859	0.782990	2.331374	-0.698571	0.768979	1.382731	0.658371	-3.091001	0.932541	0.997894	3.546448	0.255267	1.960615	1.707925	-0.030960	-1.148953	0.176703	-0.750226	0.866183	-0.775401
-1.522166	-0.733730	1.594654	1.765172	-0.920726	1.927800	0.249911	-1.034540	-0.988474	-0.408481	-0.930005	1.195618	-5.724714	-3.335075	2.505429	0.119024	-0.624904	2.143710	-1.716345	-1.399890	4.085063	2.022822	0.368456	1.965503	-2.921271	-0.588506	0.434806	0.546162	-0.200571	-0.457494	0.426981	-2.094471	0.139207	1.285329	1.916400	2.242438	-3.296684	-2.323263	-2.012260	0.639115	-1.223340	-2.802023	-0.070259	0.044398	-0.439891	-1.418809	-1.379366	2.913517	-1.591725	2.763886
1.187394	2.292690	-0.004198	2.292690	0.507442	0.805604	-0.274323	1.993273	1.531333	-0.106768	0.159200	1.871770	0.576669	-1.628401	-0.550123	-1.877915	1.200544	2.286445	-1.253596	-0.286307	-0.318376	0.429630	0.338695	-2.825076	-0.640008	1.111757	2.689048	0.390634	1.070234	0.946712	0.815271	0.029165	-2.621930	-1.147250	-1.219418	-1.628919	1.348407	0.628375	3.551814	-0.338849	1.176367	-3.021027	-0.376261	-0.145570	1.621049	0.783726	0.485070	1.054684	-0.849497	-1.895275
-0.326226	-0.238937	-0.224433	-0.453666	-0.252398	-1.688392	-1.424933	2.228115	-0.594098	0.731217	-2.425029	-0.937493	0.800741	-1.332763	-0.953578	2.853724	0.447113	0.285758	2.887909	-1.207566	-1.249604	-1.406355	0.384960	-0.749557	-1.463779	1.737069	-0.558194	0.953554	-0.958998	1.178866	-1.181174	-1.462066	2.891685	2.063651	-0.924965	1.961831	-0.898027	-0.136901	-0.143581	0.606044	2.653486	-0.427404	0.588610	1.336741	-0.731309	0.660208	-1.044474	-0.566907	-1.188787	1.272329
0.621528	-0.838497	0.262627	-0.665224	-1.089913	0.117385	-2.845872	-1.920329	3.270519	-0.060421	-2.712551	1.446253	-1.352940	-0.499243	1.391500	0.648056	2.347033	1.689501	0.702078	-2.309533	-0.478041	0.419413	1.143928	-1.393874	-2.818575	0.238302	0.726108	-1.423001	1.684075	1.039684	0.949518	1.688332	-0.490032	3.482662	-1.826352	-0.960823	-1.022034	-0.344126	2.168749	1.555429	-0.315885	1.619556	-2.903562	0.073088	0.244375	1.723707	1.977884	-0.829695	0.379272	-1.152292
-1.208276	-0.731499	1.664791	-2.207030	-0.159772	-0.823574	2.063798	-1.208895	2.002541	-1.561323	0.768765	0.677114	0.393127	1.657349	0.700118	0.033911	0.758695	-2.194116	0.506635	0.487454	1.428174	0.532448	-1.592537	1.039115	2.731427	0.172501	-3.387900	-0.814998	1.367008	-0.080532	-1.086627	-1.588549	0.240541	1.154140	-0.761486	-0.603552	1.081086	-1.026992	2.791844	-0.926408	-0.382988	-1.594686	-0.591816	-3.299236	1.248539	-0.126373	1.542989	-2.860623	0.431856	-2.229271
-2.332000	1.247927	0.044349	-1.269519	0.704791	0.612834	-2.571576	0.154609	-0.242075	-4.424213	-1.566314	-1.391364	2.989284	-0.789470	0.353222	3.694665	1.143792	-0.919948	-1.796425	0.815378	2.728453	-1.654058	-2.037998	1.241593	0.376905	1.395157	1.049541	1.364669	-0.381540	0.900655	-0.371650	-0.099102	-0.784653	0.384696	-1.996831	1.591751	0.616227	-1.651587	2.541531	-1.831840	-2.352147	-0.388153	-1.336754	2.042073	-0.153625	-2.151130	-0.876709	0.764576	-2.063761	0.855564
1.942285	-2.482706	0.350055	-0.934753	-0.098789	-0.781472	-0.023903	1.107734	3.083660	-2.814243	1.930820	-0.586299	0.446592	0.037109	0.294300	-3.704244	-1.441869	-1.462566	0.057968	1.157655	-2.135627	0.222786	0.803016	0.992001	0.884509	-0.966707	1.457172	-0.593707	1.153858	1.846922	-1.252707	1.799296	1.131417	0.406758	-0.236390	-1.004930	-1.939951	0.416639	0.684333	-0.127706	-1.129998	-2.361616	-2.079317	1.118639	0.585936	-1.327711	-1.087327	-2.206660	0.132435	-0.177769
-1.155179	1.117044	-0.668113	-2.514434	1.436888	-1.660623	-1.221906	1.551582	0.118752	0.357562	-0.256446	1.061765	-1.043296	-0.107095	-1.178094	1.990038	2.248065	0.090321	-1.911938	-2.342121	-0.531298	0.555522	1.567148	-0.048715	4.145489	-2.867489	-3.367705	0.548862	0.401334	0.756795	-2.251371	-0.802713	1.430183	0.487377	-0.211016	0.729545	-4.520616	-2.060708	1.624509	-0.996981	-1.470319	0.614006	-0.507350	-0.464971	-1.388496	-2.481987	1.133750	0.973540	-0.052750	-1.078980
1.920686	-0.602801	0.561130	1.274621	-0.487531	-0.100055	2.102790	-0.180846	0.851214	-1.097446	2.154242	0.784469	0.256975	2.730536	0.875984	-1.214717	1.042256	0.023645	-0.513873	0.701331	-1.790276	2.176097	-0.551867	0.720438	-1.273678	2.269139	-1.329156	-1.840170	1.507799	-2.064357	-3.629881	-0.555305	2.310008	-0.691602	-0.832505	-1.727134	0.029213	0.240097	2.944997	-1.327629	0.572478	-3.004258	-0.392294	-1.043940	-0.107047	0.039496	-1.386951	1.982611	-2.498394	3.452164
-1.272527	-0.954566	-0.700966	-0.278696	-4.730485	0.130625	0.542925	1.554970	0.495395	-0.166986	-0.679316	3.453289	-1.235293	-3.055870	0.189981	-0.992074	-0.214721	0.138816	-1.505520	-3.410523	-0.141113	-0.631167	0.425115	-3.950377	-0.959813	0.795648	1.215197	-0.830395	2.615746	-1.118444	-0.885442	1.164078	2.020232	-0.182128	2.544740	1.767178	0.865338	-0.762038	2.142494	0.095418	1.185022	-1.358658	1.315932	-1.001147	2.545204	-1.531011	-2.318011	1.867428	0.198755	-0.423931
-2.123255	3.150516	-0.520435	1.273744	0.554995	0.367985	1.887469	-0.298460	1.333723	-0.595808	1.742020	0.749077	-0.140482	1.010365	-2.061400	-2.390462	-0.834907	0.580171	1.297252	-0.687849	-0.427815	-0.148612	2.111775	-1.377604	2.875971	1.765006	-0.356067	0.946930	-0.541593	0.213273	2.120263	-2.153774	-0.304364	-1.034308	1.516040	-2.086202	-0.835170	0.490426	0.202243	-0.257087	-2.037614	-2.303438	2.628756	-0.414797	-2.353255	-0.894999	-1.277395	1.441965	-2.629547	-1.199831
-2.271507	-2.407679	-0.710772	1.599608	0.037552	1.215524	-1.551759	-0.135186	1.071686	1.384500	-0.816479	1.352430	3.927203	-0.263943	1.499340	-1.036423	0.342184	1.158732	-0.459103	-4.271532	1.704817	-0.718275	-0.759782	3.868708	0.626446	-0.935093	-1.092646	0.193583	-0.081068	-2.136176	-0.299980	-0.169769	-0.508646	1.128198	-0.907653	1.990946	0.640654	0.495429	-0.666850	-1.299317	1.104491	-3.881317	3.359758	-0.352467	1.006520	-1.666647	0.682757	-0.449190	-0.140194	1.569706
-0.430903	1.491043	0.686073	0.593687	0.054437	1.597870	0.817001	0.902076	-1.237094	0.218220	1.303810	-0.840249	0.309953	2.485154	-0.671230	0.154758	-0.972824	-0.647161	1.149098	-0.764005	-2.389803	3.182817	-0.834906	-0.747648	1.807942	0.374777	0.368350	-0.070896	-1.281190	-0.323625	-0.145853	-2.278150	1.424203	-1.039501	-1.026456	1.157334	2.036348	-2.318390	2.751957	0.104072	-0.441232	0.922380	1.553676	-0.837192	-1.373540	-0.055461	1.236689	-1.268072	-0.064350	-2.315182
-0.048741	-1.023488	-0.872554	-1.561585	-2.293913	-0.159504	-0.172943	-1.891530	-1.684657	-0.458248	-3.614188	-0.176088	1.466002	-0.794304	2.594758	-0.785092	-0.754785	1.242805	-2.287180	1.560790	-0.752046	1.441478	0.109514	-1.312729	2.590050	-0.190522	-0.287698	-0.007228	-0.723085	-2.244628	3.249649	-2.824067	0.151598	-4.186476	2.565569	-1.988368	1.980533	-0.191053	3.033295	1.674014	0.304643	2.288142	-0.468211	-0.916330	0.189280	-1.957154	-0.457300	-0.148848	2.778574	-3.357598
1.392259	1.602718	-0.230000	3.076935	-0.897799	0.949196	1.069558	1.789495	1.590993	1.852193	0.810142	1.109727	0.646337	-0.094565	-1.069838	-0.910973	-3.069327	1.955838	-0.945530	-0.507398	-1.506704	0.605119	-1.424670	-4.315589	-0.549182	3.184997	2.365022	0.288802	-2.282003	0.846615	-2.799623	-0.855404	-1.599216	-2.563353	-1.491329	-2.361415	-1.449590	0.974160	-1.954668	2.061310	0.457274	-1.845827	-1.311284	-0.699090	-0.354782	0.687896	-0.063649	0.908104	0.847272	1.034488
0.412841	0.805284	0.963619	-0.750817	-0.321099	-1.815346	0.096995	-0.080202	0.164583	-2.574723	0.910811	-4.004593	-2.329078	0.394385	-0.065145	-1.629482	2.302676	0.980711	0.986738	0.898530	-0.423303	-0.345829	-3.209803	-1.236273	0.555538	0.997374	-0.577345	3.811223	-0.418428	1.569908	0.577849	-0.801285	0.240512	-1.378007	0.671449	1.567843	-0.322861	0.397752	-1.444961	-1.676657	-3.504299	-2.072919	-0.557815	0.697556	-2.041616	-0.484484	-0.060479	-1.435263	-0.056265	0.152239
-1.405937	-0.381336	-1.271151	-1.151509	-3.252930	0.070772	0.047068	0.045728	2.497256	-1.098239	0.756215	0.235212	-1.904169	-0.538281	-0.517180	1.507082	-1.380791	-0.918328	-1.414768	-0.667100	-0.212335	0.483712	1.043865	-1.253198	2.060850	-0.526356	-3.201041	1.624456	0.295929	-1.275816	-1.894701	-0.516150	-0.002404	-0.639121	1.146883	0.474300	2.655293	1.138858	0.172153	-3.316524	1.640627	-1.965494	-0.432027	1.190459	-3.262149	-2.056277	-3.188801	0.087811	0.513071	-0.995947
-0.642523	1.039341	-0.316400	2.186077	0.154845	0.596981	-1.237540	-3.398263	-1.290545	0.447268	1.398888	1.077722	-1.812016	1.641550	-0.624324	0.072431	1.260890	-1.979267	-0.901428	-1.216462	0.630349	-0.663484	-0.697208	-0.576774	3.239354	1.038043	-0.501864	1.188712	-0.928629	0.234290	2.661651	2.757798	4.081503	-0.865600	1.892899	-1.874489	-0.054681	-1.218360	-1.711626	-1.407474	-2.802605	-0.947338	-0.527117	-0.825929	-0.846851	-1.386639	0.935193	1.955200	1.676206	0.908828
0.637857	0.787321	0.732563	-1.158280	-0.535700	-0.751627	-0.775619	0.370478	-2.311341	-0.041713	0.546079	0.737688	0.702013	1.151288	2.637924	-0.174994	0.514212	-0.601058	-0.668642	2.558572	-2.105316	-0.816774	0.655476	0.632698	-3.094311	1.838956	0.814788	0.832652	1.108756	0.396140	0.566251	-1.719385	0.380038	-0.610679	-0.648538	0.988485	1.743354	0.871311	2.489760	0.276080	1.067832	-0.767082	0.244502	-1.237801	0.172818	-0.680992	-0.028683	-1.399978	-3.101920	1.127751
3.546093	-2.765791	-0.755466	-0.101373	-1.057583	-0.470310	0.339612	-0.407434	1.480269	-2.067235	2.966278	-3.430088	1.562308	-0.151034	1.301191	0.155531	-1.936922	0.206527	-0.435523	2.321534	2.320991	0.692428	0.062997	-0.667132	-1.134190	-1.107708	-0.020204	1.790253	-0.817164	1.973118	-0.441053	-0.012346	2.693704	2.380791	2.025232	-2.391609	2.346979	-0.709521	-0.138729	0.348097	-0.542045	-2.353328	-0.423226	2.137591	0.289728	0.711917	2.712978	-0.696642	0.828860	-0.142487
0.362632	-0.802554	-1.729429	-0.166726	1.971186	-0.164287	0.368277	0.444077	2.464261	-0.895348	0.909364	-0.829434	-0.058041	-1.229542	3.346669	0.488873	-0.658255	-1.572703	-1.103666	0.038640	0.272078	-3.680257	0.271922	-0.667763	1.886399	-0.456215	1.823492	1.731216	-1.151830	-0.370217	-1.290777	-2.223259	-3.375613	1.336162	-1.364303	-0.471804	1.956244	-0.399483	-1.249736	2.243489	-2.020381	0.610738	1.846590	-1.904669	-1.439551	-1.481230	0.667793	0.093845	0.887188	0.762672
-1.342776	-2.475536	2.875795	0.704825	-0.000116	1.544091	0.027097	2.132464	-1.597804	1.272191	1.635232	4.417086	-0.669582	0.932703	0.113292	3.043885	-0.784874	1.406580	-1.022238	0.321397	-0.858921	-1.586766	1.690854	2.688646	-1.016841	-0.625755	-0.340532	-0.760762	-3.492207	0.313128	-0.760474	-0.433351	1.595200	-0.897862	-3.224036	-2.557992	-0.518988	0.654540	1.552355	-1.112928	-3.012396	2.261163	0.033510	0.264652	-3.267656	1.573815	-2.691482	0.350790	-0.248210	-1.471676
-0.799085	-0.236416	-2.393698	1.327790	0.387043	-0.501855	0.448136	-0.065708	-1.016225	2.496093	-1.228221	1.634267	0.820969	-1.233226	-1.485611	-0.069706	1.032001	0.042124	0.376199	1.276969	2.656612	-0.531281	-1.159929	0.155384	0.368962	-1.122524	-0.559087	-1.085405	0.880752	-4.290456	-0.367378	2.420665	2.717585	-0.580554	-2.114924	2.634102	-0.293634	1.147218	-0.973510	-0.064660	0.085178	0.166010	-2.881709	-1.929961	0.906354	-0.638075	0.607345	-1.011622	-0.973253	2.700417
1.863975	0.548258	1.667602	2.360382	-0.500321	-1.370222	-1.424779	-2.048967	0.901233	-1.145289	-0.918047	-0.123408	-0.932883	-0.026387	-0.464533	0.196548	3.372436	-0.969357	-2.291937	-1.553280	1.563618	-1.812297	2.907106	-2.697484	1.901488	-2.551286	0.756144	-3.951991	-1.162981	-1.347459	0.513086	-1.905781	-0.162498	-0.724363	-1.450090	2.528893	-1.821764	0.177334	0.983253	0.611085	-0.088859	-0.962207	0.713268	-0.076436	-1.144992	-2.749551	1.580791	1.532543	-0.839267	0.837692
-0.152605	-2.777341	2.951133	-1.416322	-0.912327	-1.140119	-1.123044	-0.265722	0.973529	-0.426653	-1.891809	-0.040507	-0.222720	-3.990202	-1.606021	0.790990	1.986566	0.914124	1.013269	-0.853402	-2.414382	-0.382401	-0.819201	-0.578242	0.643953	-1.259156	1.371645	-1.618379	0.571769	-0.584442	-0.106242	2.290309	-0.906855	0.068567	0.831161	1.668061	-0.813722	1.577627	-0.547066	2.012072	-2.073000	-0.464756	2.878799	-0.344259	1.877051	0.449960	-1.538780	-3.026078	-0.677716	-0.881908
-1.189103	0.977363	0.417110	-2.258683	0.626828	-0.275097	-2.301578	-2.889887	-0.022735	0.596843	2.239287	1.032454	1.025991	0.906642	-0.193121	-0.836958	-0.851562	-0.166406	0.394205	1.436698	-0.137986	-2.163763	3.116037	1.945768	-0.959019	-2.862949	-1.620620	-2.101631	0.207464	-0.167780	1.345204	1.572627	-1.556812	1.608588	-0.935997	-0.290419	3.022111	-1.308677	0.156303	0.955845	1.440517	1.749467	3.141888	-0.729745	-0.418955	0.427617	1.847073	-3.681943	0.570944	0.630430
-0.564221	-0.401719	1.757430	3.927249	-2.694113	0.201524	2.550382	-2.321123	-3.536232	-2.385168	-1.588102	2.321470	-1.556389	-1.086788	-1.998008	-1.390116	-2.855170	-0.944256	1.201534	2.254832	-0.083571	-0.052722	1.589289	-0.803374	1.088964	-1.774558	2.556756	-1.392228	1.639918	1.899918	1.694483	1.539511	0.714614	1.913898	-0.943881	-1.406786	4.519405	1.140378	-3.665498	0.157294	1.628145	0.472959	3.217428	-0.043933	-1.694301	1.467714	-2.042534	-0.225086	-0.694993	3.220070
-1.529102	1.672534	1.448295	1.710421	-1.881044	-0.669640	1.890871	2.022063	-1.610833	-1.139532	-0.310568	0.591284	2.918126	1.200837	-2.067911	0.794944	-0.620272	-0.522997	1.141627	-0.722943	0.700000	0.738013	-1.705619	-1.151626	-0.193671	-1.850830	-0.931892	-0.131039	-0.831006	3.797608	-2.593426	0.711134	1.071060	-0.251359	-0.926192	0.168571	-3.004172	0.923453	-0.974943	-0.359573	1.264024	0.472303	-1.065953	-0.106007	-1.618200	0.942147	-0.824479	-1.922579	-1.093653	-0.703476
1.556900	-1.396907	1.301601	1.463633	0.660028	1.785170	1.066286	-0.936802	-0.192370	1.142376	-2.809970	1.151299	-0.957103	-1.008441	1.218179	-1.441657	0.411780	0.372267	-0.403243	-0.390337	1.410436	-0.964886	-0.160919	-0.301620	-1.362266	-2.247817	-3.030665	-3.830747	-0.903004	-3.957236	1.254572	-1.631423	-2.848673	2.840455	1.752836	-0.713994	-1.271368	1.150541	-0.458932	1.115076	0.969430	-2.302800	1.216371	-0.643003	-0.495280	-2.041224	-0.323084	1.728284	-0.619208	-0.406230
0.573500	-0.356107	-1.338745	1.741590	-2.191045	-1.509021	-0.729254	-1.771750	-0.319446	-0.524605	-0.073500	-0.165263	-0.776936	4.073382	-0.886454	-2.107957	-0.116110	0.536949	1.234231	-0.654524	0.015480	-1.824282	-0.704561	0.094252	-1.044891	-1.095078	-0.844614	0.146654	-4.495373	1.559448	-3.850129	3.912216	3.251590	-0.540278	0.911292	-0.290542	0.840991	-0.052673	0.555631	-1.715066	1.977031	1.404008	-1.950221	-0.153715	1.220130	1.936790	-0.214676	-1.584478	1.490475	-0.286614
-0.444728	1.000865	-1.002088	-0.526026	-3.061817	0.574007	-1.984963	-0.133533	0.239733	-0.736555	-3.813744	0.149355	-1.105253	-0.772146	0.272876	-1.927625	0.316134	2.628055	-1.500899	-1.916047	-0.656270	-0.306313	-0.814216	0.178072	-1.118239	0.877125	-1.766592	3.243535	3.042570	2.202494	0.993710	1.144948	1.553235	-0.160870	1.939671	-0.957816	1.989420	0.048535	-0.818125	0.437597	-2.394913	-3.761549	-1.228418	-1.153045	-1.121022	-1.780500	-0.524514	-0.322116	-1.467099	-1.281166
1.228265	3.825690	-0.180226	-1.474667	-0.679453	-0.107887	-3.672185	2.419665	-1.302845	-0.225829	-2.438188	3.727137	0.321815	-0.096382	-0.455168	-0.856260	1.645942	1.782462	-1.159566	-0.420098	-1.892342	-1.140134	0.050433	1.372233	-0.725035	-1.055819	1.523777	-0.456379	-1.205191	-2.749553	-1.425617	0.382352	0.354844	-0.555179	0.531142	-2.268200	0.683441	1.888060	-0.499282	-3.031671	-1.488122	-1.638086	0.724405	-0.218648	1.685941	0.625095	-0.792776	0.098178	-1.472622	-0.566445
-3.697600	-0.304364	-1.580756	0.847026	2.671395	1.762752	-3.712516	-0.462421	-0.514026	0.804131	0.410365	0.298612	-0.839072	-0.613123	0.305255	2.217964	-0.267575	-1.241484	-1.488116	1.676789	0.013670	-0.880864	1.323700	-1.294604	-0.007844	-0.603938	1.291199	1.164009	-1.868562	2.828280	-1.999820	1.442522	-1.524046	2.609206	1.529445	-0.042223	0.951856	-1.784568	0.201247	-0.286679	0.069575	0.679913	-0.048032	-0.295002	-0.161919	1.108638	0.600178	-3.578962	0.535718	-2.806883
-0.033063	-2.870235	-1.233808	-2.190123	0.848425	-1.792233	0.176261	-0.016373	-1.037723	-1.432626	-1.095347	3.837459	-0.375580	-0.687238	0.234702	3.471209	1.923696	0.284245	-0.886852	-1.733419	1.393889	-0.343197	-1.755051	-0.401749	-0.904716	1.255856	0.498434	-2.787705	-0.420143	0.778398	1.028221	1.102471	-0.097012	1.029159	-1.213945	-0.576265	-0.992412	0.047395	0.378033	-3.864535	0.552298	-1.010998	1.702591	1.733473	0.522673	1.163110	1.989575	0.238337	0.408033	5.036589
2.149802	-0.331963	1.987055	0.697042	-1.044820	0.418302	0.380766	-0.095490	-1.209030	1.747408	-0.833198	0.292564	0.436920	1.799269	0.270172	2.678944	-0.876710	0.026579	2.058846	-0.683326	1.400663	-1.063991	-0.487020	-0.775958	-0.327938	-0.036087	-0.442095	-0.783553	1.839061	2.112253	-0.226795	-0.435139	-2.449472	0.915799	1.073611	1.293609	1.405632	-0.170520	-3.563301	-0.333470	-2.972898	0.240047	-3.167318	-1.455409	-1.336400	-1.380114	-1.945811	0.443959	-1.658077	-2.901771
-2.662692	-2.286100	-3.116488	0.384538	-0.810450	1.853004	3.058102	1.567880	-0.808474	-3.405126	0.843448	-2.111182	0.148019	-0.897167	-0.346752	-0.393942	1.271510	1.162855	-1.850448	-0.524745	0.238831	1.096942	-1.042247	-2.721561	0.974281	1.282010	-2.258806	-0.933454	2.678442	0.938003	-1.369540	-1.105169	0.340730	-3.736059	2.373533	-3.563363	0.876497	3.081788	2.987753	0.701347	0.288087	0.106112	1.386602	0.363980	-0.176218	-1.071578	-0.980179	-0.600639	1.970239	-2.002509
2.748022	1.136443	-1.058293	-0.238179	-0.183749	1.402712	-2.022992	-1.587378	-0.513879	-0.290014	-1.949774	0.781043	1.278168	0.214734	-0.908035	-1.590107	1.119477	-2.009127	0.044557	-0.850580	-1.280443	2.824680	-0.981396	-0.633870	0.908715	-0.267555	2.898955	-1.383899	1.587661	-0.185802	-1.260471	-1.224709	2.714045	2.486585	1.254071	0.776987	0.685109	0.089671	1.154242	-4.165499	1.113181	3.362840	-1.493799	-1.108754	-1.690864	0.287786	-0.463353	1.824409	-0.642014	2.736694
0.037390	2.564684	-0.969259	1.759814	2.446641	0.106586	0.740785	-2.601808	-0.930145	-0.008629	0.232826	-1.475474	1.271847	-1.239773	0.471778	-0.353581	-1.869122	-0.934552	-1.152098	0.864645	-0.887185	0.834337	0.155974	-0.193371	1.739840	-2.492349	-3.180192	0.679851	0.448921	-1.331581	-1.255930	-1.550080	-0.210082	1.953331	-1.550844	1.260340	-0.718594	0.028133	1.935196	2.315593	0.672708	1.288371	1.402509	-0.447234	0.797292	-1.716377	-1.090489	-0.574984	0.758507	-2.572186
-1.629112	0.038678	-0.834273	1.178875	1.441773	-0.164695	0.215934	1.258309	0.639552	0.930298	-1.064474	-0.594095	-1.213721	-0.247621	0.563173	-1.949916	-0.522256	1.750046	0.075702	2.018351	0.314506	0.377497	-2.059109	0.929117	2.006047	0.718707	-2.670445	1.748429	-1.570843	-1.761340	0.981038	1.098213	0.733876	-1.111092	0.635205	1.512301	-1.253905	0.892672	0.719505	-1.011182	-0.340419	0.859965	-2.669180	-1.243363	0.970837	-1.184086	-0.573386	-2.319614	-0.694423	-0.062050
1.281401	2.955995	-0.246690	1.240077	1.047892	1.262506	1.532075	-1.073528	-0.147737	0.285961	2.211688	0.899645	2.195039	-0.073342	-1.356473	-2.430703	-0.141671	1.769329	-0.795830	-0.219493	-0.606744	1.776006	2.146190	0.621605	-0.256291	3.126629	0.948568	0.324860	0.336128	0.003842	-2.171620	0.226711	-2.958129	1.517792	1.716126	3.126336	-1.250549	-1.795581	-3.304348	-2.810806	1.262582	-1.838047	0.032295	2.679934	0.402956	-0.252730	1.990944	3.131080	0.486384	-0.302908
0.664160	1.820985	1.669513	0.229732	-0.016381	0.237206	-2.419464	-0.759321	-0.975892	-2.131605	-0.604184	0.110718	1.063251	1.197189	0.059391	0.981924	-2.563740	-0.265711	1.589277	-2.295924	0.521354	1.805124	-0.720464	-0.061614	0.282134	0.000380	-3.389665	1.144938	0.114750	-1.041831	-0.936508	-1.756617	-0.836135	-0.622605	-3.656077	-0.149311	-1.094055	2.979343	1.814270	2.822472	0.298560	-1.931417	0.916774	-2.218609	-1.359017	-1.694769	-3.504642	0.467850	-0.455333	-1.232088
-0.413155	-0.551708	2.947700	-0.124411	1.845856	2.545524	3.096564	-2.335162	1.302515	1.963700	-0.569343	-0.192113	-1.209652	0.176577	-1.356238	0.701724	-2.667614	2.648574	0.903215	-0.649736	-0.786963	3.151005	0.185654	-2.242444	-1.751218	-0.406946	-1.071924	-0.216858	1.548513	-0.525816	-0.324137	-1.734096	-0.180984	1.176812	-1.772394	0.662684	1.204594	-0.480790	-0.715067	-1.524150	-1.228283	1.792817	1.252308	-0.495237	-0.563792	-2.697610	-1.124468	0.893115	2.094572	0.134520
1.445804	1.268438	-3.449589	-0.109567	0.567161	1.056651	-0.578645	2.999614	-2.863412	-0.906875	-1.492459	2.672322	-3.266499	0.902033	0.811113	-0.455452	1.386157	4.785896	0.347399	1.006622	-0.981033	1.371373	-1.408258	-0.996476	0.334976	0.416346	-1.242158	0.764089	-0.587813	-2.867813	-3.134809	-1.986519	0.130534	2.441650	-0.513421	0.358408	0.191155	0.875072	-4.989799	-0.191164	-1.558325	-0.362417	-2.580602	-0.810508	-2.423968	0.742381	0.986649	-1.438383	0.546346	0.102385
0.241176	-0.001839	-1.694160	-1.127527	-1.250607	-0.297179	0.273489	-1.640999	-2.080226	-2.773735	1.935343	-0.747844	3.024783	-0.945909	-0.166923	-0.779218	-1.456234	0.366033	-1.761084	1.180300	1.305243	-0.231968	2.023474	0.122551	0.186985	0.326188	0.398779	0.979754	-0.090565	1.465236	1.354418	-0.963200	-0.515691	-1.584651	-0.526153	4.217360	2.200563	-1.957640	-1.032643	-0.611474	1.865024	1.237417	2.321177	-1.723500	-1.862660	3.310316	1.394060	0.288949	-2.911977	2.249029
-0.046454	0.446926	-2.331258	-0.636490	-1.042179	0.884322	0.038472	1.757902	-0.969960	0.700029	-0.956793	-1.799234	1.682846	0.200193	-0.730070	-3.230723	1.734924	-1.774575	0.265734	-0.665650	0.736943	-2.861157	0.098819	2.005792	-0.643844	-0.522878	-1.157067	1.903615	-0.722936	0.800134	0.149938	-0.715017	0.514280	-0.808137	0.916335	0.965977	-1.327896	2.844145	1.166805	0.951307	-0.882057	-1.238659	-2.878607	-2.258802	-1.141743	-1.157482	2.663847	-0.491474	2.069922	0.962639
0.796354	-0.035354	-1.376709	0.982013	2.200871	1.269220	-1.779895	-3.004129	-1.318367	-2.460164	1.740769	-0.943769	-0.378651	0.343135	0.930822	0.101748	-1.982240	-0.446726	2.169717	1.414678	-0.340828	0.486684	-0.524530	0.882963	0.109386	1.120777	1.307654	-0.909376	1.765205	0.964401	1.340893	-0.970162	-0.658257	-0.882483	1.131774	-2.125420	-1.641137	1.688417	-1.361158	-0.642431	1.872305	0.720408	0.316766	0.761415	-1.095050	-1.291330	0.745849	-1.005775	1.017650	1.171775
-2.534299	2.135257	-2.561203	-2.554054	2.511069	-3.479183	0.006835	-0.069942	1.329553	-1.148822	-2.690856	0.994191	0.591891	1.321633	0.930078	0.498001	2.290274	-1.949808	0.206791	-0.497860	-0.065305	2.924546	-1.213149	0.571478	0.099788	-0.174261	0.778772	-0.372489	-1.224566	2.137608	0.418175	-2.434170	-0.030824	-1.831007	-3.109315	-0.432961	-0.533848	0.049977	1.933495	-3.089790	0.765820	2.535662	1.965159	-2.513201	1.005012	-0.172991	-0.708481	3.045551	2.157653	0.108120
0.159030	1.130301	2.294891	2.262012	-1.271768	1.844852	1.015000	0.949384	-0.342899	4.301658	1.806130	-0.795746	2.256541	-0.065039	1.224804	0.479585	0.845771	-0.960008	-0.060306	1.605227	-0.203447	1.011867	-1.281502	1.193670	-1.226578	3.318299	-0.708336	-1.900782	-0.021726	2.007826	-1.803470	-3.092467	2.133919	0.986691	-2.410528	1.106970	-1.351004	0.050111	2.030046	1.116370	-0.041045	2.059720	-0.328972	0.228958	0.917463	1.047998	1.366681	-0.444475	-3.966279	1.453560
0.631914	1.071169	-1.134769	1.875810	-0.433120	0.390309	0.486593	0.158762	0.807021	0.001684	-5.234359	-1.514221	0.693474	0.101785	0.151906	0.118676	2.072618	1.303978	1.327385	2.950340	2.521466	1.354048	-0.324952	0.526143	-0.642446	-0.588845	-1.046246	-1.460312	1.418056	0.661208	-1.102356	-1.402257	2.808158	-2.164642	0.821028	2.196348	0.917473	-2.340092	0.975744	2.169790	0.008292	-0.450447	-1.033882	2.432594	-1.294192	-1.821285	0.761174	2.648301	-0.049903	-2.022216
-0.274809	-2.146335	-0.324783	-0.828401	-0.812057	-1.508852	-1.308842	2.195798	-2.846587	-0.569608	-3.160067	-0.261441	-0.685320	-0.526424	-0.941770	-0.475088	-1.442519	-1.886979	1.717840	-1.034074	-0.429785	1.422443	-1.457009	0.707841	-0.232299	-0.544775	0.935348	0.935553	-1.848036	-0.950621	0.216578	1.661774	-0.102193	-2.241709	1.441332	-1.232953	1.635809	-1.369413	1.399201	-1.014786	1.860993	0.377817	2.238915	-2.195081	-0.270413	0.217284	-1.740808	-1.451592	0.299441	-1.887356
0.988071	-1.791905	1.050404	-0.388735	1.076612	0.196513	-0.407943	3.011375	-0.734516	0.793807	1.241640	1.779954	1.299089	1.716346	0.207551	1.885150	0.077930	-0.848257	-0.137826	-1.389153	-1.575338	-0.269453	1.063472	-1.135312	0.544673	2.083205	0.192396	-1.743100	-1.025019	-3.509321	-2.377472	0.327851	3.154953	-0.121098	2.412935	-0.874596	0.908734	0.672496	-1.382483	1.000723	-0.527195	1.555708	0.759527	0.125922	-2.342875	0.197732	0.984041	1.497588	0.154422	-2.567700
2.009944	0.651816	-0.089010	1.653182	0.901877	1.453191	-1.444061	1.767658	3.530811	0.997799	0.856689	-1.775647	-0.467792	-1.680530	3.323274	0.352164	1.036109	0.289368	-2.103530	-2.805008	1.932250	-1.730450	-2.621901	-1.593919	3.002257	-0.636149	-2.732509	0.340905	0.613712	0.525724	0.269569	-2.221675	-1.972052	-1.668467	1.574228	-1.350627	-3.306488	-0.328120	0.768819	-0.125913	1.655506	-1.383748	0.249315	-3.687236	-1.638032	-1.922837	0.102943	-1.497820	-0.797241	1.156931
0.952041	-1.189466	-1.891356	1.004298	0.148195	1.495517	2.595763	-0.774858	0.271646	0.713859	-0.858272	-3.303088	0.103995	-1.138309	1.061050	1.717220	-2.617502	0.284758	-0.211911	-1.310370	1.455800	-0.851744	0.781283	-2.260398	1.228296	-1.583528	1.181695	0.694271	1.356252	2.499858	0.415126	0.988126	-2.391780	3.389169	1.311271	3.850071	0.767555	0.114575	-0.015726	3.454840	-1.721871	-4.442461	-1.001416	-1.218793	-2.087604	0.239096	0.362378	-0.285767	-0.296706	-0.365722
-0.957108	0.602105	-3.214370	-1.081167	-0.851592	-0.702681	0.077235	-4.174455	-1.741731	0.171094	-1.125884	0.482254	3.177619	-3.337760	0.173515	-0.548935	-0.842331	-1.901459	0.534440	-1.498758	-0.400635	-0.651579	0.530947	-1.724651	1.791715	0.760333	-1.326029	-0.728631	0.353907	-2.737664	0.507480	-0.678418	-2.256465	0.422604	2.909836	-0.200590	2.314556	2.814301	-1.418152	-2.564935	1.269628	-0.510784	-0.923297	-1.219357	2.702469	-0.433980	-1.230047	-1.552015	-0.132965	-0.032237
-0.308097	-2.779902	-2.233948	-0.704574	-1.472427	-2.366321	0.408188	-0.079172	-1.261215	-0.239253	0.678390	-0.859362	-2.485897	-1.385600	0.216087	-0.377073	1.256381	-0.032359	0.529492	-0.701305	-0.113183	1.329164	-0.779367	1.711179	1.863539	0.051015	-2.993859	-0.210525	0.752474	-0.381944	-1.206256	-1.161438	-0.582497	0.635890	2.138700	-0.651348	-2.275743	0.763252	-0.324239	-2.836842	2.032260	-0.669602	-0.313935	-0.883091	-1.612358	-0.986190	0.343043	0.802849	-1.698043	-0.623048
1.008899	0.313433	1.529057	-0.914224	2.951556	-0.921799	-0.635019	0.339005	-0.168032	-0.044781	-0.134470	-2.021114	-2.979205	1.279776	-1.904652	0.588300	-1.857267	-1.699636	-0.345600	0.182270	2.038067	0.335137	0.281040	0.615838	0.984019	1.772656	-1.144290	-0.476930	4.630877	0.064627	-0.243432	0.856031	0.121854	-1.687746	0.578019	-1.676117	0.223281	-2.120703	-1.410200	-1.486005	-2.651252	-0.416111	-1.078450	1.308990	1.800221	0.235174	1.271093	-0.234032	1.024989	0.604740
1.155305	-2.149008	-1.109069	-4.029185	2.383086	-1.636900	-0.374083	-0.883147	-0.556704	-0.026603	-1.093560	-0.124414	0.183836	0.193425	-0.378565	-2.873185	-1.138241	-2.663672	2.246683	-0.792840	0.764089	2.501984	2.713658	1.120097	-1.381361	-0.147264	1.757102	0.116749	1.464383	2.508979	-4.239255	2.325954	-1.349119	-0.282393	-0.692042	0.885986	-2.736851	-0.237312	0.254291	0.699176	1.584883	0.096345	0.638759	2.720320	-2.184278	2.033848	0.062723	2.675880	1.549941	-4.801079
-1.040607	-0.765037	-0.446677	-0.592136	-1.527733	-1.360776	0.549348	-1.108777	1.312296	-0.545216	-0.918509	-0.384574	-0.592341	0.654638	-1.244030	1.433008	-1.621635	-0.499826	-0.349981	-1.025441	-0.285240	0.864432	0.982343	-1.947319	-3.328850	-2.104172	0.562002	-0.929387	0.080942	0.666183	0.768393	-0.210033	0.927652	1.298485	1.106413	0.113440	1.873082	-0.958089	1.837009	-1.952352	0.250677	1.202884	1.522528	0.544658	0.225797	-0.123329	0.280149	2.439265	1.349776	-0.799286
-2.598559	1.746055	-1.343032	-0.076430	3.246901	-0.275930	2.149757	-2.558878	0.357783	-0.840772	-2.577676	-0.932013	0.881551	1.053598	-2.835815	1.077466	0.214543	0.452225	-0.779426	0.693586	-1.167903	-0.658878	0.103914	-0.404433	-0.719535	-0.454280	4.384364	1.464887	-0.510505	-0.733194	1.272804	0.623925	0.501377	1.126479	-0.180124	-0.319136	1.077106	2.846224	-0.542957	-2.502767	1.640297	3.049900	1.874938	2.185876	1.147783	-0.057080	-0.316369	-2.572467	1.715221	0.579136
2.653193	2.852387	-0.575010	0.284836	0.520494	1.347402	-1.212414	-2.621842	-1.744274	3.782967	-0.566176	0.110589	-1.451855	-0.315584	1.610322	1.247337	2.017079	-1.683205	0.819718	-0.426513	-3.226783	-2.406495	-0.668710	0.377904	-0.019424	0.707786	-1.329867	1.478840	0.766858	-1.117869	1.476427	2.894603	1.471550	3.605958	1.478739	0.308472	-0.195226	0.930619	1.671886	-0.645454	0.951943	-2.964713	-1.672471	-2.024368	1.978721	-0.517998	0.728848	-0.563686	3.092071	-3.957883
0.487935	0.480736	0.741969	-2.106983	1.682365	-2.434723	-0.779686	0.562625	4.025449	0.221141	1.921665	1.074032	-0.203728	-4.445965	2.266255	1.990466	0.280458	-2.639760	3.230595	-0.745725	3.680743	-0.169034	-2.157623	-1.041856	0.985480	-0.059467	0.787477	2.703038	-0.993686	1.175709	0.319288	-1.305820	-0.693823	0.044054	-0.020752	2.357601	-2.299722	-1.020529	0.343670	0.392633	0.790710	3.312026	1.645145	1.383154	-1.912026	1.563999	-0.160380	0.040268	2.145466	-0.583095
-0.518729	0.944145	0.532634	-0.590509	-0.474230	-0.628489	-1.306362	2.422916	1.055177	1.427167	1.047576	-1.523507	-0.869756	-2.040540	0.758458	1.705911	0.495400	0.029819	-0.815498	0.785996	2.376538	1.306275	0.545623	-0.381262	-1.334763	-1.351560	-0.642321	-0.243335	-1.666274	-1.538378	3.099307	0.213677	-1.205458	-0.921652	0.565066	1.613592	-0.598086	0.411003	0.525224	1.462324	0.989035	-1.798463	0.794931	-1.390990	-2.918678	-0.818305	2.145447	-1.253676	1.760010	-3.776820
0.539103	-0.867277	1.696290	1.020863	-0.281168	-0.285981	-0.626953	-0.643142	-2.787449	-0.475921	-2.522630	-0.013625	0.792776	-0.989650	-0.173385	0.723137	0.602462	3.588732	-1.712631	2.060083	2.174680	2.225731	0.894441	-0.857320	1.162769	1.691796	1.674209	3.347488	2.149699	0.558069	-0.096568	0.314346	-1.040040	-0.954958	2.829408	-0.486398	-0.193100	0.286660	0.625014	0.153754	0.600362	-0.980733	1.274320	0.640373	-0.089747	-2.122656	-1.631956	3.358589	-0.221002	0.560246
-1.939768	-1.668806	1.005739	0.839172	1.127828	2.734980	-0.264108	1.784857	-3.030427	0.974526	1.768470	3.338322	-1.464087	0.440677	0.437198	1.409326	-0.725255	0.638342	0.280353	-1.807388	-0.431699	3.689593	1.409948	-0.164104	-0.239906	0.402992	-1.640496	-1.236608	-1.453733	-0.280355	-0.750107	0.262505	2.717601	-0.433952	2.129461	0.986081	-2.741466	-2.594691	-2.116337	1.771431	-1.473686	-2.750690	0.414615	-1.340456	-2.411365	-2.799009	3.721789	1.150886	-1.950993	0.806287
3.016353	2.579607	-0.846361	1.166181	-1.802335	-0.498877	-2.035268	0.037524	0.581805	-0.947793	1.225131	-0.852093	1.375585	-1.161341	-0.032817	1.405629	0.872203	-1.171288	-0.198021	1.213967	0.102167	0.201589	1.982660	-3.345616	-2.368092	-0.029466	1.993784	0.675788	-0.407737	2.136455	1.650949	0.660668	-2.351336	-0.193494	1.381738	-1.655014	1.456282	0.867776	-2.388782	1.555778	2.193148	-1.589954	-0.609314	1.462702	1.402483	-1.155869	-0.429059	1.310866	-2.078189	1.163626
-0.080653	1.236477	-2.027355	-2.799520	-0.434737	1.261787	-0.935314	-1.020969	2.725026	1.205506	0.324921	3.379725	1.405766	2.509146	2.648456	-1.700722	-0.065013	1.536723	-1.652808	0.055550	0.039034	0.578623	0.275013	-1.458113	0.717533	1.241620	0.376230	-1.726089	1.128174	-0.652326	0.396061	0.831200	-0.241896	1.448078	-0.523850	-2.041032	3.292415	0.990677	-2.057764	2.705308	1.217258	-0.259657	0.671235	-1.564710	-1.576212	-0.270274	-1.542259	0.805395	1.467512	0.323823
1.804102	0.993244	-2.188639	0.089022	1.182925	0.206103	1.293559	-2.728018	-2.101432	-1.913762	-1.016838	-0.505047	0.726807	1.139148	-0.070903	1.003983	0.420575	-1.240197	-1.120336	0.188956	1.764297	-0.734201	1.531140	-1.082004	0.465453	-2.110229	1.947789	2.205783	1.241129	-1.384692	0.448603	-0.561892	-0.634918	-0.826884	1.772507	-0.817613	-0.271107	1.387285	-0.906895	-1.237312	1.862491	0.799428	-3.282759	0.231844	2.621839	-1.253768	-0.983650	1.601262	-2.018882	1.576263
1.276359	1.584088	-0.991949	-0.903231	0.662323	1.948360	-0.242086	-2.860602	-0.180918	-0.685133	-0.729739	-1.783264	-1.870660	0.480655	1.118204	2.019815	0.359385	1.724124	0.052806	1.287553	0.377058	-0.989825	-0.788434	-2.963295	1.086532	-0.249173	-2.540221	1.953554	-0.592467	1.562870	1.724502	0.136038	4.022250	1.085860	-1.148925	0.249834	-0.033496	0.844800	0.500593	0.319431	0.114772	0.765404	3.204220	-0.105079	1.569341	-1.312929	-0.588054	-0.793499	-0.849761	-1.038087
1.300305	0.886632	-0.139247	-0.905126	2.190625	-2.263213	1.408819	-0.536840	-0.857364	0.436442	1.356048	2.469121	1.768168	2.295007	-0.943840	-2.274043	-0.601379	-0.044839	-0.893711	-0.285150	0.097850	-0.868936	0.980061	0.653695	-0.377535	0.632283	0.709291	-1.618084	-1.078131	-0.235172	-1.728379	1.623531	1.827903	-1.238577	0.702804	-1.119314	1.105688	-1.824030	-0.133729	0.944298	0.783933	2.012026	-2.013141	0.632832	0.473573	-2.847332	2.354975	-1.398342	2.222390	-0.519123
-0.802583	-0.324929	-5.269248	-0.427303	1.327131	-0.819218	0.466518	-1.060019	-1.954917	-0.835796	-0.211668	-0.810182	0.455281	0.036665	-0.337610	-0.096304	1.156458	-2.327780	1.051567	2.617602	-0.389675	0.739530	0.162224	-0.814061	-3.222121	-1.893281	0.792817	0.111741	1.570786	2.192070	1.374249	-0.506294	0.869179	1.129972	1.100850	0.097772	1.791597	0.449748	-1.344755	2.695624	-1.971064	3.190298	-2.517905	-0.543321	0.837878	1.004879	-2.263205	-1.788049	0.396555	-2.677651
-1.836966	0.204264	-0.784211	-2.796005	1.908733	0.571760	0.319938	2.018533	-1.604318	1.579562	-3.964522	0.025747	-1.329884	-0.554263	-0.243351	-2.340250	1.978126	2.546143	-0.282150	-0.211032	0.180841	-0.193359	1.648792	-3.651155	0.044902	-0.515256	0.710272	3.802603	1.902219	-2.853734	0.774354	1.784019	-0.298102	-0.567442	-0.868496	0.329622	-1.679970	-2.157920	-2.804034	2.345627	-3.009142	0.416516	-0.427851	0.103613	-2.318645	2.203474	2.001495	-0.694754	1.516247	2.468682
-1.222573	2.350204	0.527537	-2.633692	0.534347	0.134846	1.725290	-0.355217	-0.415419	0.238529	0.741928	0.208194	-0.641053	-1.846341	-0.320676	2.507530	-2.567288	0.419963	-0.984849	1.899490	-1.089738	0.517514	-0.962089	-2.901304	0.605039	-2.450403	-1.277352	0.829338	1.277036	-0.682561	-0.589080	0.822053	-0.562255	-0.985735	-2.956322	0.144664	-3.598187	-0.162628	-2.308477	1.143101	1.667210	1.381649	2.843966	2.294449	1.172728	1.505648	3.506933	0.206270	-0.734121	-0.569532
0.321522	3.148557	-2.347907	0.812471	-0.484261	-2.716281	-0.128652	-0.818432	2.428828	1.601317	-1.084545	-1.257601	1.675017	0.831794	-1.726171	0.704288	2.180260	1.409131	0.554092	0.998816	2.996014	-0.400113	0.323275	0.383704	2.335715	-1.039730	1.648095	0.390772	-0.584612	0.442825	0.365702	2.322236	-1.172206	0.313174	1.073739	0.379637	0.006075	-0.515196	0.720706	1.481790	-1.775351	-1.002467	2.965291	-0.881196	-1.510823	-3.317720	1.146996	1.299213	0.431471	-1.387662
1.003854	-0.661482	1.838817	1.403783	-0.438177	-1.845293	0.450378	0.157421	-0.303159	-0.229479	0.485414	-0.246480	-3.074274	1.692498	-0.488152	2.219382	0.446715	-0.856168	-1.561909	-0.071179	-3.549568	0.213823	-1.476980	2.644059	-1.254726	1.581329	-0.256899	-1.803363	-0.738852	-1.042853	1.009371	-0.603784	1.035994	0.728306	-0.437658	1.466286	0.972196	0.747036	-0.748901	2.859832	-1.000765	-3.582278	1.187643	0.099892	0.104261	0.855621	-1.027521	-1.622831	-0.958711	2.397441
0.481760	-1.673927	-0.570599	1.490270	3.995607	0.853432	-0.551461	-0.595963	0.085610	-2.341015	-1.482466	0.086978	1.383122	-1.031576	1.107401	0.503519	0.873782	1.937107	-0.317312	-0.382949	-0.003281	-0.340352	1.040048	-1.226100	-0.261832	-0.075110	2.195709	1.179917	0.954148	-1.109864	1.238962	1.814886	1.228261	-1.553098	-0.377542	0.197296	2.330772	0.939976	-2.450125	2.303421	0.843729	-0.205550	0.341553	-3.840737	-1.091509	-1.769959	1.128424	-1.657355	2.089234	1.488933
-1.107943	0.104401	-0.233265	-0.034850	-2.631758	1.352136	-2.482230	-1.453616	3.440734	-0.875830	-0.318776	-0.158275	0.400033	-0.492795	1.806910	-0.877578	-1.241353	-2.968206	-2.226792	0.363588	-0.975651	2.254397	-2.729469	-0.147282	-1.504731	-1.147617	-0.938229	-1.394818	-2.219008	-2.457931	-0.348228	2.035927	0.648664	-1.509117	-1.962718	-0.403265	-2.140297	0.442607	-0.621493	0.815848	-3.185868	0.285206	2.029385	1.362904	-1.386088	-1.286293	2.164146	-2.343274	0.138025	0.003456
-3.027872	2.094175	0.753983	-0.380744	-0.698739	-0.219306	0.639508	0.863457	2.661802	0.678318	-1.396203	3.027821	-0.539024	1.119478	-0.482093	-0.807031	2.229353	-2.452806	1.150088	1.639362	-1.667720	1.107945	0.904714	-0.179452	0.949386	-0.865402	-1.456393	-0.000324	2.048513	-1.575187	-0.671871	1.411667	2.442696	0.232653	-0.110028	1.186242	-2.296837	-1.172403	1.483558	-0.549305	0.548784	-0.683083	-1.547422	0.146419	0.019880	-0.455374	-2.397407	-0.417548	2.635314	1.990953
0.971429	1.318529	-1.581080	-1.233594	-0.195466	0.927068	-0.069403	-1.219488	0.333641	-0.580248	0.079690	-3.984576	4.189078	-1.657791	2.004856	0.013166	1.625874	1.628094	-1.963645	-2.716700	-2.396677	-2.315237	-1.186865	-1.232082	0.150812	0.295698	-0.795917	0.590149	-2.487657	-0.925093	-1.296819	0.298071	-0.797659	3.383822	-1.597675	-3.025454	-0.153241	-1.776008	-1.424550	-1.920711	3.449142	-1.110935	2.026205	-0.441859	2.306403	1.525806	0.139819	1.126768	1.798157	-0.327217
0.599048	-1.459337	-1.623910	1.914312	-0.723401	0.630744	-0.403515	0.404062	-0.102568	-1.654243	-0.829575	2.812167	1.518758	2.866965	-0.415999	1.490425	0.979486	-0.042831	0.997809	-0.468397	0.978763	-1.994328	1.179457	-0.167937	0.853855	-1.734542	-0.246761	1.074272	3.625484	0.739169	-0.101320	-0.336985	1.590313	0.332818	1.868720	-0.483635	1.263495	-1.835651	-0.246384	-0.231075	-1.627059	-1.420047	-0.275767	-2.407941	-1.215214	1.013253	0.454466	-2.890689	-1.607075	1.988360
-0.903403	-0.948454	0.536841	0.767790	0.300745	-1.882660	-0.034969	1.952765	0.772414	-3.808864	0.745713	-0.636307	0.723765	1.353363	0.084122	-1.880674	-0.119061	2.127925	0.361832	1.741248	-1.794078	1.499226	-1.222218	0.753385	-2.197508	0.048439	-2.429411	-0.192281	-3.047185	2.845746	-0.381344	1.270091	2.729373	-0.993855	0.857681	0.476053	-0.527378	3.412302	2.047306	3.109521	-0.762258	-0.789730	-0.801769	0.645197	0.250457	2.288299	1.808521	-0.558619	-0.253134	0.202920
-0.361457	-2.798742	1.544105	0.457350	1.567373	0.257046	-2.159622	-0.623413	0.316011	-2.008834	0.803866	1.154084	-1.895073	0.398755	-1.209167	0.402608	-0.323025	-1.699578	-1.906178	-0.515774	1.492577	1.142369	-1.396166	0.229515	1.213589	-0.107191	-1.103019	0.604947	-0.031797	-0.020455	-0.166779	-0.903968	-0.163225	-1.056708	0.549383	1.565566	3.629024	0.275016	0.091600	0.140196	-0.736318	0.049609	0.943713	1.806396	0.807998	0.491308	0.723722	1.403753	1.958367	-0.705841
0.097662	-1.226623	0.819668	1.659828	-0.482737	1.156540	1.970503	1.334878	-1.397225	-0.689027	1.290159	-0.125642	0.553440	-1.142125	-1.426968	-1.614485	0.950631	-1.628596	0.524899	-0.443691	-0.586033	0.073572	1.402181	1.581461	1.739600	0.557931	-0.507019	-1.882462	1.674421	0.757304	-1.772817	0.918052	-0.671791	-1.371139	-0.298604	0.346349	-1.977842	0.661986	0.895455	0.980332	1.665229	0.757022	0.085179	-0.486203	-0.970450	2.210131	0.300945	-2.003364	2.283382	0.008912
0.291894	-0.118380	0.926377	1.519140	2.129898	0.486365	0.071272	2.565480	-0.680805	1.030871	-3.311255	-1.069854	0.984034	-0.295016	0.841320	-0.023551	-0.678027	-0.042772	-0.116102	1.672003	-2.879742	-2.526341	0.128674	-1.291974	0.506504	1.932812	0.057793	-0.055534	-1.710962	-0.122852	-0.113171	-2.148195	-0.327563	3.272879	-1.334303	0.004484	-1.500093	-0.920995	-1.064379	-2.754936	2.443262	-0.982635	1.291967	-3.373194	-1.641158	1.415025	-1.284914	0.753531	0.437662	-0.963755
0.480789	-0.616756	-1.167183	2.885771	0.915052	4.234152	-2.792740	0.927636	-0.052804	1.150988	0.137017	0.321922	1.234455	1.105237	-0.705051	2.190381	1.383942	-0.390974	0.131122	-0.011482	-0.691718	2.059472	-1.688926	0.054160	-1.690054	0.597282	0.494801	-0.935825	0.686318	2.524711	1.710036	-0.899640	-0.679706	-0.640967	-0.182457	0.183896	-2.062562	0.246062	2.010744	-0.143081	-1.149907	-1.506992	-0.677401	-2.527600	-1.053706	1.972019	-0.159260	0.637598	-0.280557	0.391790
-2.328642	-0.929475	0.243964	1.196860	0.384055	-1.525722	5.215255	-1.319861	-0.172798	0.979488	-1.277911	-0.587896	-0.410824	0.124362	-0.619636	-2.942439	-3.383618	-0.580993	-1.649637	0.567630	-3.576393	0.611577	1.736256	-1.962538	-0.679255	-0.935476	-0.809936	-0.296031	1.285490	3.106232	-0.700563	1.569790	2.066258	-0.027956	0.886238	-2.397431	-0.656656	-0.034059	-0.831828	0.197437	0.207774	-1.639471	2.517022	-0.413328	0.387905	-0.053276	-2.216267	1.537965	0.302826	1.833410
0.379991	-0.041742	1.688264	1.136240	1.417961	0.609727	-0.449250	-0.997846	-0.409173	-0.562672	-3.015926	-0.065383	-0.134430	-1.093070	1.312342	1.143400	0.125062	0.202762	-0.666017	-1.311558	-0.022975	-1.826432	-0.886936	2.453585	-1.225946	1.447147	-0.104848	-1.942399	-1.355967	2.315316	2.152391	0.689667	0.990054	3.083330	-0.929697	0.922820	-0.047185	-3.591008	-0.234684	0.428512	-1.671840	0.680734	-2.010259	1.834629	2.164228	0.027516	2.346506	-0.851491	0.124309	-1.080076
-0.734240	0.152450	-2.055974	1.039203	-0.543648	-0.388212	-1.180689	0.481115	2.611593	-2.956260	1.162123	1.270504	-0.493324	-2.535167	1.650159	0.424582	-2.866741	2.908519	1.225149	0.619346	0.201319	-2.379733	4.225790	-1.021108	2.745451	-1.952982	2.499682	0.428606	-2.410895	0.367976	-0.135922	-0.355617	0.312354	-0.103427	1.297221	0.194411	0.184153	-1.892041	1.017462	2.026332	2.531932	-0.589771	1.616154	0.912665	2.297201	-1.113186	-1.077356	0.479901	0.342293	1.467417
-1.700168	-0.160825	-1.622961	0.224258	0.462876	2.591896	0.719769	2.488404	3.037340	-1.782318	1.864331	2.309233	-2.071042	0.296548	-0.830739	1.263896	-1.384117	-2.303713	-0.315900	1.893906	0.900315	-0.084756	-0.550269	1.183019	-0.354362	-0.308788	-0.093361	3.413879	1.009185	-2.322781	-0.756275	0.651268	-0.644274	-2.375350	-2.915885	1.440416	1.550272	-2.989794	-0.431678	0.153697	-1.590043	-1.818015	-1.417726	-1.687134	-0.110575	0.047396	1.943369	-0.344408	1.955641	-2.544747
-0.132664	2.075563	2.145038	-2.186428	0.104654	-1.839640	-0.406745	0.527442	-2.337825	0.743036	-1.809623	0.554554	-0.247558	2.216243	1.228673	0.013948	-0.417492	4.249345	-0.377561	1.928426	0.867961	0.299444	-0.839052	-0.635960	-0.420884	-0.608488	-0.279047	-1.597729	1.650963	1.975742	0.141898	0.155618	-1.762669	0.916702	1.542736	1.117170	-1.127823	2.075898	-0.628124	-0.823174	-0.984724	2.508902	2.413809	-2.858661	2.469219	0.179855	-0.907218	1.756026	0.801717	1.812362
0.492718	-0.285817	0.159101	0.151323	-0.670698	-1.238109	0.149180	1.316316	-0.538334	1.525725	0.083012	-1.206501	-0.183651	-2.192882	-2.139049	3.044642	0.842558	-1.785933	-1.117531	-0.513913	0.186994	0.743084	-1.426885	1.516748	-1.936785	0.477350	0.282656	0.282785	-0.428235	1.184068	-1.999745	-0.302034	0.672091	-0.964105	2.236254	2.017360	2.097537	-1.400817	-1.251202	-1.178116	-0.795492	0.189726	-0.220573	0.847129	0.253734	-0.017212	1.390769	-1.705278	2.101164	0.674996
0.344214	0.658484	1.702978	-0.989247	-1.527549	-2.292838	-0.716824	2.354464	0.562984	2.598060	3.107159	-0.808239	-0.902104	2.152711	0.932926	-0.327892	-0.695274	1.411177	-0.161962	-1.197526	2.830330	-0.340891	1.175916	1.219542	-1.194296	0.515705	0.539284	-0.328243	3.470093	-0.152287	-2.124587	0.296271	-2.124769	3.285954	1.791808	1.424801	1.790186	-0.466716	-0.374728	-2.374243	-2.134634	-2.040058	1.066245	-1.978468	0.357582	3.424070	-1.085601	-1.462516	-1.431126	-0.352943
1.320067	-3.266098	1.096264	0.004753	3.502213	-0.317638	1.608909	0.988875	2.382922	-0.656347	-0.274058	-3.472953	1.102834	-1.722568	-2.499488	2.059327	-2.452137	2.369360	-0.625834	-0.203925	-1.637048	2.583912	2.181663	0.597489	0.088482	2.236311	-1.361509	-0.318874	1.200942	-1.372611	0.242589	1.071568	-2.618099	-1.026872	-0.658937	0.279333	-1.396004	1.609380	1.274472	-1.519080	-2.103190	3.019529	-1.174645	-1.377630	0.990830	0.733273	-0.727603	-1.874168	-0.105781	-2.051768
0.889127	-0.815285	3.821032	1.659535	0.347892	0.583445	2.459704	0.222014	-1.487204	-3.181165	-2.356513	-2.250867	0.433093	0.746123	0.756902	-1.761830	0.898160	-0.447948	-0.172700	2.132016	3.669393	-0.273232	-1.569693	1.534912	-0.295703	2.088088	0.897031	3.097905	-0.561189	0.900417	-1.127407	-0.853518	1.977376	1.871293	-0.630465	2.173842	-2.100162	-0.724664	-2.256003	0.395687	-1.238558	1.814020	0.593188	-1.293347	1.139618	0.714357	0.646461	0.574167	-0.190172	-0.313969
-0.745300	-0.890095	1.648899	1.312806	-1.568842	-1.652379	1.084083	-0.901554	2.182230	0.213059	0.543966	2.946152	-1.661454	0.966535	0.759135	1.488762	1.111259	-2.054272	1.119555	0.789773	-1.012180	3.500432	0.062788	1.320425	-1.029790	0.049243	-0.772095	-0.704982	0.413021	-0.197623	2.102467	-0.373873	-1.254667	0.992435	-0.284477	2.964504	1.018993	-0.728280	1.385629	0.351285	1.068969	1.499799	-1.389270	0.377089	1.089599	0.946736	-0.454467	0.410347	-0.444666	2.085380
1.396611	-3.251873	0.949054	0.597596	0.499669	-2.191698	2.595356	-1.902720	-1.430375	-0.294682	0.316757	-1.232994	-0.060930	0.534490	0.388457	1.600972	-0.998477	-0.839163	1.151115	2.676732	2.229839	1.616085	0.118163	-0.615721	1.117380	2.042465	2.608740	-0.589866	0.716773	-0.544081	1.515069	1.479101	-0.335023	1.413759	0.295409	0.545593	-0.102027	1.026654	-0.001308	-1.469499	0.424151	-1.321038	-0.333087	2.773056	-0.877932	0.442848	0.882565	1.510743	-0.836069	-1.930036
1.203653	-1.005782	2.113343	-3.366209	-2.208214	-0.076119	-2.940087	3.942058	2.688060	3.699564	2.087248	-0.336323	1.498277	1.313060	0.546781	-1.235631	1.253227	-1.053519	2.716439	-2.758464	0.952153	1.724608	0.484685	-1.523882	-0.679103	-0.240316	1.036025	0.349883	0.446467	-2.196875	0.443099	-1.559551	-0.925234	-2.634819	1.110056	-0.998781	0.349120	1.875499	-2.522170	0.367820	-0.777187	-2.616332	0.652444	2.637014	-2.106357	0.183181	-0.696824	-1.445082	-2.590354	-0.491925
1.537452	2.931098	-0.535690	-0.996490	-0.057434	0.511849	0.479008	-0.412664	0.719002	2.834090	-1.631688	-1.196907	1.884317	3.785645	1.769804	1.021770	1.634879	0.426199	-1.939434	2.150309	-1.074254	2.162684	-1.900757	-0.341154	0.609308	0.726866	0.836916	0.201574	-0.341472	-0.145009	0.743308	-1.925586	-0.879693	-0.721163	-0.523805	-0.271887	-1.792796	-0.432690	0.365605	-0.880623	0.139987	0.063931	-2.059234	1.963465	-1.019967	3.879176	-0.119775	-3.604006	-0.612467	0.871599
-0.016228	2.509447	1.108326	0.975598	-0.590367	2.906533	-0.713392	-0.592015	0.661697	-0.565509	-1.381736	0.976309	-0.770819	-1.601304	2.404090	0.056409	0.408332	-0.552680	0.449454	-0.386106	1.436693	-1.521571	-0.821802	-0.665962	0.495103	-1.797874	-0.727686	-1.251708	-0.591501	-0.009637	-0.498879	-0.720492	1.817094	-0.491794	0.630777	-0.402576	0.267959	-2.843642	-1.640567	0.101841	-0.875870	0.323188	-0.550019	-0.990861	1.401369	-0.786233	-0.018728	-0.092640	1.530822	-0.886698
-0.052863	0.821248	-1.558301	-1.206475	0.937131	-1.244854	0.453950	3.263680	1.302394	-0.838326	1.980021	2.794633	0.061976	0.989821	0.788971	-0.965322	-2.031176	1.932201	0.480104	0.099254	-0.416105	-1.580647	1.276346	1.120545	1.347221	-1.666320	0.387522	-1.217402	-3.666223	2.170366	-2.112236	1.138082	-1.358363	-2.046201	0.580716	0.259385	-2.031637	-1.112805	0.372014	1.948288	-0.239973	3.647049	0.472657	0.337187	-0.811298	3.068865	-1.600099	0.560930	-1.919280	0.264166
-0.312115	-1.918268	0.972451	0.359030	0.262339	-0.006358	-0.711557	-0.334148	0.189414	0.714473	-2.456340	1.965412	3.686629	-0.769001	1.840889	-0.755408	-2.434971	-0.750511	1.427223	-0.385443	0.748231	0.394799	-2.940602	1.002705	-2.095223	0.616033	2.981078	4.136519	-1.196780	-0.624737	3.213388	-0.994911	1.748183	-0.657703	0.504996	0.871002	-2.433271	0.690917	-2.092826	-1.631264	-1.176463	0.448070	0.149064	0.716886	-0.480904	2.026658	1.200365	-1.290412	0.235643	-0.958186
0.240649	-2.681488	-1.068591	-1.205312	1.913726	0.563399	0.339672	0.638328	-0.803515	2.517719	-2.232819	-0.069530	-1.689888	1.756516	2.944214	-1.257547	0.950112	0.277532	0.722174	1.393161	1.134268	0.164694	-1.203574	-0.481016	-1.427592	1.994200	1.041412	0.946161	-2.014894	-0.828857	0.342487	-0.825594	2.610824	-3.335557	0.911129	0.398529	0.077452	-1.957462	-1.588234	0.088531	1.795348	-0.182440	0.308214	-1.842944	2.584773	1.769733	0.974468	1.318148	1.824419	0.170577
-0.270459	-0.387110	2.462148	1.300482	-0.700693	-2.097304	0.601370	-1.605399	-2.766847	-0.376367	-1.006365	1.714606	0.922321	-5.020115	-1.611459	-0.076095	2.372512	-0.404640	-2.764516	0.429266	-0.455610	-0.638426	-0.089840	3.891248	0.449735	-1.158309	2.828626	0.594855	-1.001420	0.024902	-0.927441	0.425258	1.676196	-0.875773	-1.334199	-1.991545	0.838942	-0.624507	-0.180145	0.995264	1.688072	-0.134588	0.636118	0.759602	-0.045170	-1.679956	1.377259	-0.085320	-0.357495	0.713036
-2.637442	0.478823	-0.725669	1.012000	0.011909	-1.736704	-3.135855	2.598756	3.528715	-0.811634	1.597275	-0.960649	0.384519	-0.076062	1.456174	0.637272	4.189501	-1.723604	-1.309329	1.047189	1.271894	0.069192	1.849912	0.476443	-1.818578	-2.269641	1.330920	0.864579	0.128068	0.612401	-0.311197	-1.021350	-0.051617	-0.200416	-0.693842	-1.921376	1.924317	-1.900129	-0.791660	-0.241533	0.624281	2.423282	0.167976	-2.136615	4.178381	-1.364678	0.994370	-0.867069	0.208719	-1.485379
-3.446333	0.215362	-0.719932	1.001558	-1.666735	1.179558	0.800222	0.111387	0.808585	-0.451881	-3.979662	0.792067	0.821958	-1.121558	0.163289	-0.250759	-0.169742	0.692771	-0.764624	-1.201263	-2.797086	0.309423	-0.948223	-0.020940	0.248604	1.717643	1.040468	-0.350683	-2.851623	0.467034	0.444319	0.938593	-4.034767	2.994620	0.866964	2.295444	-0.329301	-0.484513	-0.224003	0.327404	-0.284917	0.167707	1.795203	0.856142	1.129848	1.176915	-2.597193	-0.245151	-0.121828	0.302734
-1.633479	0.274801	1.002356	0.860404	0.148147	-0.628509	0.597238	0.803735	-1.958903	0.920381	0.764728	-1.683605	1.768085	-0.458650	0.341089	-2.298500	0.659790	-2.361632	-0.979682	-1.114463	1.987646	0.029642	1.070032	-1.021964	-1.569362	0.712423	2.854474	-0.450030	-0.699494	1.601047	-2.254244	-1.047567	1.066566	-1.978109	0.583518	2.856650	0.175268	-0.203849	-0.388092	-0.187872	-0.638066	-1.032757	3.488972	3.327704	-0.384256	-0.234210	-1.483784	0.487098	0.108108	0.222920
0.657162	0.924032	0.528369	-0.265981	-3.096753	2.109406	0.402404	-0.905050	-0.739156	0.364625	0.514482	0.236755	-0.681322	1.210985	0.160495	-1.837608	0.387707	-0.729592	0.856587	1.604582	0.329887	0.823835	0.259028	2.313258	-2.377363	2.573116	0.456911	2.423941	0.798772	-0.166001	-5.352604	-0.801905	1.140932	-0.850365	0.901718	0.309216	0.733912	-1.718556	-0.595242	-0.732903	1.078169	-1.607145	0.995165	0.382573	-2.778860	2.544247	0.130589	1.093567	1.010725	-0.244679
-1.177762	1.596759	-0.453303	2.647223	0.047826	-0.301635	-0.140446	-2.080599	-0.773178	2.696842	1.019739	0.242081	0.807540	0.189312	-0.703796	1.275143	0.143991	0.956294	-0.327615	0.320493	-1.088449	-0.712055	0.527403	0.217891	-2.159056	-0.166497	0.474140	-0.642563	-1.123825	-0.950560	-1.199658	1.382223	0.081580	1.369697	-0.290060	-2.336102	-1.186095	-1.334152	3.882134	0.234295	0.502373	-0.653869	-0.591919	-0.520581	-1.368553	0.863799	1.165710	-0.184563	0.310446	-0.382753
-0.226300	1.159385	-0.030306	0.382099	-0.961891	-1.446170	-0.329446	1.529143	-0.277854	-2.034119	-0.214281	-1.484292	-0.867488	-0.598027	0.623435	0.418665	1.866500	-1.727022	-3.413433	0.296936	1.585150	1.312871	1.168743	1.980295	0.624220	-0.049597	-1.549242	0.439853	1.882856	1.695617	-1.385852	-2.962589	0.065437	1.515409	0.270917	-1.056115	0.489649	0.804275	-2.408953	-0.768911	-1.812710	4.429210	2.322286	2.890325	-1.517579	0.179085	0.064480	0.194230	0.100795	-1.342420
-0.925333	-0.051860	1.888753	1.494145	0.659682	-0.048966	-0.291495	0.906566	2.671535	0.032636	-0.267399	-1.199843	0.618247	-0.204665	0.715277	-1.729173	2.271721	-1.408067	-2.713010	-2.333823	1.093805	-1.520516	2.743835	-1.200236	0.602028	-1.077005	-2.029303	-1.959578	2.869438	2.398329	-2.423735	2.701717	-0.299031	-0.627086	-0.315764	-2.141956	0.170586	-4.181863	-1.993604	2.140378	3.154819	0.450540	0.674613	-1.297053	1.420182	3.993193	0.528868	1.854110	-0.395405	0.099464
-0.660600	-0.457616	-1.054351	-0.644823	-0.524009	-0.670719	-1.993178	-1.034011	-2.095666	0.462712	0.888463	-0.084803	0.679308	1.069945	0.828240	-0.274721	0.422705	-1.499561	-0.368363	-1.108788	0.549173	3.502038	-0.434531	-2.752618	1.670843	-1.539178	-2.283674	0.539471	2.790123	0.205412	0.431360	-2.818105	0.752463	0.129443	-1.574667	-1.538498	2.057422	-3.707793	-1.728690	-0.070140	2.572453	0.711752	-1.435915	-1.468442	-3.768450	-2.699362	2.154046	-0.135883	-0.202724	0.908557
0.828085	-0.239637	-2.147354	-1.025228	-3.255577	0.870716	0.764704	-2.691726	0.296647	1.022833	-2.477792	-1.243072	0.625701	3.397543	0.329229	0.588091	-0.527038	2.251243	-0.180724	0.540687	0.227880	0.782050	3.136779	-0.522706	-1.984241	1.254272	-0.389065	-1.187235	-0.616113	0.761862	2.279875	-0.443057	1.822060	1.613844	0.853447	-0.850679	0.101445	-0.690780	-2.705381	-2.575382	-0.305993	-3.178814	-0.531898	1.421419	-1.343266	0.462923	1.878517	1.378972	-1.844224	-1.039432
0.636876	2.840228	0.617175	-0.390990	-0.874927	2.049380	-2.502312	0.311427	-2.277267	-1.426663	-1.218585	3.721570	0.832327	2.429149	0.459464	1.005354	-0.149496	-3.254906	-0.576848	0.075349	-1.075694	3.276815	-0.759718	-0.125988	-2.797379	0.846601	0.633787	1.763255	0.057073	-0.195506	2.674693	0.029380	-0.734757	0.397849	-1.429076	1.501037	1.304595	-0.933764	-0.397288	-3.080537	-1.571799	-0.381786	2.532027	-2.427496	-0.479443	-0.420904	0.147067	2.407138	0.155427	1.496168
0.029776	-0.337012	-0.598286	-0.322627	-0.073441	-1.909744	0.006020	-2.248237	0.104940	-0.087681	-1.023128	0.429567	1.007138	-2.314535	1.908788	-1.517946	-0.695414	-0.244367	0.853848	-2.857369	-3.261493	-0.252036	-1.655238	-1.202222	-0.864463	-0.707305	1.614459	0.552704	-0.389486	-2.345965	1.127161	0.583201	3.142567	0.540027	-0.131736	1.643208	0.729201	0.891660	1.004909	0.252280	-1.373665	0.811668	1.749486	0.923996	2.748848	3.380376	-1.573884	0.207255	0.783126	4.682996
0.254232	-4.366159	-0.537656	0.046723	0.893524	0.736944	-2.981931	0.794679	-2.040842	-1.761410	-0.690456	-0.394281	-4.576267	0.779649	0.444086	1.981624	-1.716479	0.257541	1.673443	-0.324445	1.004160	1.416765	-0.408370	-0.105051	0.728074	1.130514	-0.922937	-1.125099	-1.970367	-0.629326	-0.620232	2.413847	2.083340	-0.676239	-2.030740	1.479982	-1.924589	-0.606967	1.427267	-1.158162	0.938716	1.581137	-2.113172	-2.108570	-1.795118	-0.153773	1.717829	-0.732644	2.413662	1.478676
-3.465648	0.017585	-1.062395	2.271323	0.219570	-0.623095	0.843976	1.095050	-1.957144	-2.079410	-1.245547	-0.727717	-2.179100	0.064647	-1.633948	1.301299	2.287662	-0.850757	-1.319272	-2.371945	-2.096390	-1.435847	-1.969590	-0.872459	1.700366	-1.667411	-0.337875	-1.636778	0.507299	-2.357729	0.158071	1.555595	0.343655	-0.777567	2.362050	0.214749	-0.363378	-2.096919	0.286172	-0.793039	-1.492869	3.816048	-2.480713	1.291641	-2.374889	0.451539	0.798149	0.244013	0.327807	-1.628894
-2.249749	-1.226031	0.387508	0.388457	-0.913514	-2.835338	2.028913	-0.211715	-1.744856	-2.311555	0.856936	-1.037828	2.433946	0.123129	2.577126	1.344242	-1.063669	1.086916	-0.274269	-2.069349	-1.460184	0.160759	-1.019731	-0.512581	2.048765	-0.988031	2.000455	0.423339	0.573298	-1.072902	0.375196	0.674337	-1.978184	0.277587	2.249999	-0.942855	-2.049499	-2.205443	0.021486	2.622180	1.576557	-0.149105	-2.060461	0.786353	-1.611964	-2.067432	-0.565971	-1.637305	0.781375	2.076319
0.999444	-0.192988	1.100246	1.361249	-0.661711	0.287596	-1.370917	-1.917893	-2.330399	2.870728	0.764587	-1.120303	-3.881666	0.822673	-0.272927	-1.226333	-0.324120	0.988693	2.383388	2.217193	2.868213	-0.377638	0.793531	-1.075911	-0.126355	-1.491231	1.842329	-0.976926	2.439384	-0.350060	-0.511445	-2.375669	-2.738827	-0.804298	-2.254612	-1.840251	-0.667337	-2.420988	0.693933	0.361807	-0.563046	2.575219	-2.106784	0.654977	2.405737	-1.636645	-1.204357	0.754824	0.078964	0.254401
-0.404856	0.590795	0.819388	-0.193138	1.218480	-0.322318	0.391630	1.355930	2.247794	-0.413267	1.668101	-1.330683	4.821709	-1.182695	-2.375265	-0.722900	1.065529	2.937562	0.953052	-1.388784	0.836732	-0.457253	-2.033370	1.164781	3.246722	1.556095	-0.430079	-0.567253	1.132485	0.891405	-0.231072	1.658280	0.416702	0.036797	1.321926	-0.762224	0.050292	1.946258	-0.863982	-1.142050	-2.275391	0.726841	-1.796380	0.142847	4.286790	2.019827	-0.013976	-0.935069	1.455114	-0.878181
3.257884	3.437459	-0.939203	-0.621503	-0.096755	-0.702216	-0.337245	-2.430738	3.231015	-0.930315	0.422280	-0.463928	-1.096007	0.982201	-0.530289	1.320622	0.355917	-0.169895	-2.100199	1.041170	-0.513313	0.716300	-0.061242	-2.121890	-1.068320	0.771252	-1.085745	-0.339718	-0.854561	-0.918226	-2.393179	1.978027	0.094040	-0.400078	-0.162585	-1.216969	-4.220998	-2.438790	-1.916826	-0.443710	0.025030	4.855718	2.211657	-1.961376	0.841614	-0.344230	-0.879126	-0.681411	-0.260788	-0.927959
-0.243259	0.724487	-1.168660	1.094399	-1.423340	-0.807767	1.765656	2.274414	0.354191	0.058199	-0.799939	-0.410854	-0.679334	-1.133474	-2.068844	-1.716357	-1.003204	0.711158	-1.243180	-1.057929	3.080186	-0.579541	0.228697	-2.574386	1.621529	-1.361883	2.180632	-0.749828	-0.615740	0.840607	1.164269	-0.599921	-1.743175	0.039490	-0.272241	0.893448	-0.218611	1.467905	1.080485	1.416263	3.160549	0.426821	0.020840	-0.437371	0.184460	-1.016235	0.703095	-2.571163	-0.394205	1.376952
-0.207924	-0.283767	-0.019639	0.241054	1.976180	-1.665244	-1.695128	0.441646	0.453994	-0.938038	0.129021	-4.947542	-3.002643	0.901934	-0.006448	1.366076	-0.169873	0.470526	0.425252	0.600781	-0.991063	0.343999	-1.390285	0.026481	-0.855621	-2.610101	-3.244645	-0.162228	-3.846123	1.024336	0.749369	0.545336	-0.653747	-0.328529	0.461145	0.309312	-2.401386	-1.157122	1.170144	1.666825	3.613898	0.328296	-2.775825	0.949495	-0.772259	0.175451	1.012327	-0.073837	1.382138	-0.608371
0.767825	1.565015	0.084099	0.872000	0.054774	-0.313466	1.975302	-1.913969	-1.208644	-0.874925	0.001554	-3.999112	0.304785	1.704990	-1.066758	-2.701892	0.402618	-2.250255	2.315747	2.117755	-2.618264	0.643715	-2.595100	-0.161875	0.370638	1.028346	1.222496	-3.249063	-1.593977	-3.049646	-0.696803	-0.072780	0.148727	-0.818494	2.762069	3.433676	-3.436151	-1.846755	0.030695	-2.962801	-3.478173	0.344857	-0.908083	-0.852507	1.601520	1.940489	0.623141	0.943327	0.061342	-0.788595
1.171890	-1.832587	0.463821	-0.427607	-1.450679	-0.423228	-1.430906	-3.025124	2.491975	-1.500536	-1.184432	-0.596369	1.386047	1.770824	-2.961260	3.759138	-0.725115	0.369301	0.251674	0.521102	0.273066	1.761207	-0.073350	-2.622658	-0.358380	0.488597	0.197745	-0.127061	0.054240	1.221064	-1.933481	-2.213106	0.669357	0.234976	2.488673	0.714286	0.064568	0.520241	-1.947218	1.085839	1.562712	-1.101161	1.049051	1.798532	0.498865	-1.233376	-0.409886	1.696845	-0.524289	-2.576689
-1.438307	0.491032	2.526229	0.145360	-3.203088	-3.131777	1.061130	0.411833	-2.022162	2.646552	0.779042	-0.963898	1.292446	-0.445818	-0.326455	-2.411616	0.645841	-1.314996	-1.322029	0.607590	1.971687	-3.169723	1.069543	1.947302	1.438679	0.071836	1.439603	-0.409209	-2.341856	-0.706365	0.259040	-1.228721	-0.764518	-2.362634	1.518190	0.277160	-0.251917	2.392367	-1.283277	1.508718	1.481349	-2.484891	-1.009993	2.104144	-0.587885	-1.439520	-0.299911	-1.827452	1.283125	-0.169969
-0.236098	-0.819713	-0.812814	-3.440295	1.248533	2.321865	-0.019801	0.629932	0.992676	-0.780187	0.149127	0.353648	-0.121158	-0.649917	-0.103393	0.666929	2.080283	-1.598896	-0.432842	0.710493	1.176477	2.713721	-1.008741	-1.210641	-1.306777	2.057343	-0.662096	-0.850678	0.460973	1.018924	-0.127789	0.781424	-2.250685	-1.429455	0.847236	-0.277568	-0.055515	-0.993399	2.726887	-1.288619	-1.168671	-0.554753	0.350141	-0.981388	1.040253	-2.714204	0.777450	1.542955	-0.664844	-0.296022
-1.368082	-0.264280	0.893871	0.856122	0.501476	0.994319	0.906988	-1.263435	0.331438	0.923341	0.996264	-0.233453	-2.408443	3.563255	-0.928966	-1.725661	-0.306700	-0.555924	0.780634	-0.861716	0.775948	-3.209352	1.618720	-2.415781	1.150986	-0.090969	1.516614	0.345870	-0.319847	1.380636	-1.005716	-0.915538	-0.299397	0.482376	2.714880	0.564312	-0.313243	0.786807	-1.657453	2.502027	1.709969	-0.426724	-1.453908	-0.414043	1.204842	-0.113176	2.203400	-1.037212	0.334341	1.225855
1.287950	3.960782	-1.628486	-1.167128	2.307868	-0.927815	-1.367450	0.601822	-0.687209	-2.977023	-0.436093	1.329781	0.249929	0.150263	1.266503	0.750541	-2.077099	3.192207	0.590380	0.805163	2.652454	0.933218	-0.178883	0.052643	0.876606	0.372390	1.124738	1.720414	0.197953	0.975577	1.280445	-3.493009	-0.492423	2.417053	-0.860723	-1.962641	1.497175	-1.328351	1.131165	-1.785569	0.360610	4.040272	1.763751	0.653401	1.791846	0.165672	-0.635161	-1.246878	2.192989	2.236814
1.636900	-0.743462	-0.766862	-3.358540	-0.858053	1.797765	2.264499	-2.332888	-2.093941	-2.235407	-1.739892	0.699700	1.552910	-0.068331	-0.230214	-0.735564	0.189606	0.223615	-2.427832	1.353403	0.159731	1.394566	-1.482670	0.375455	2.610847	0.113984	0.363420	-1.713549	1.322116	1.650455	-0.719407	-0.369138	-3.622041	0.654159	-3.192163	-1.637826	-0.199166	2.039725	-1.459243	-3.040104	1.454038	-0.605998	-1.336503	3.281834	-1.251008	0.247864	-1.860959	-1.373071	2.679290	-0.776382
0.078581	-1.172851	0.889461	2.419456	-0.081836	-1.345788	2.145176	0.892481	-1.649943	-1.591659	0.508407	0.791528	-1.574831	0.018077	-3.940218	-0.141061	1.986022	0.257969	3.236899	0.259600	-0.200898	-0.268982	1.062099	-1.005861	-2.136801	-1.835026	-3.866486	-0.456061	-1.576918	0.167450	1.518608	1.349877	-0.288821	-1.617373	-1.048269	-0.279098	-0.160062	0.678491	0.637064	-0.210621	1.307521	-2.381933	0.148179	-0.536005	1.127297	-2.310432	0.568594	1.264190	0.397392	1.019305
-1.771761	-1.786984	-2.485588	-2.055576	-0.676114	2.462696	-1.513476	-4.757695	-4.630701	-1.192086	-2.074939	-0.837956	2.289016	-0.292981	0.022330	0.043232	-1.861180	-0.808400	-1.210890	-0.782331	-0.882307	0.068851	-1.437634	-2.391552	0.996304	-2.100508	0.448528	1.323256	-1.769544	-1.353703	-0.537329	0.924046	-0.727353	0.625365	-1.169285	1.030149	-2.605850	0.633724	0.628268	1.840237	0.937904	-0.463207	-0.287359	-0.280461	-0.997072	-0.591532	-1.476971	2.598211	-3.437493	0.379312
-0.926944	0.926789	-2.894021	-2.319877	-0.960329	-0.682640	-0.373934	-0.112843	2.896566	0.677265	-0.185369	-1.655874	1.816739	1.821280	-2.363508	-0.612177	1.940919	2.227036	-0.540236	-0.216350	-1.263664	-0.655483	-2.390224	-2.128010	-0.815439	1.475277	1.965948	0.628541	2.367342	-4.044061	2.197027	1.500907	0.691747	0.678166	0.577170	-2.982848	0.616618	0.287332	-0.393969	2.325194	-0.333147	1.696854	0.434986	1.411444	-0.246457	0.439010	0.904961	1.551104	-0.816220	0.554747
-0.936154	-0.894038	-0.468866	1.764655	2.840664	0.676934	1.861415	-2.130200	-2.619877	1.398349	1.033608	-1.607821	0.088102	0.661057	0.992881	0.839264	2.660062	1.859343	-1.566274	0.271883	0.927993	0.607290	0.695934	-1.753771	0.434763	0.792597	-2.303171	-2.163501	-0.364492	-0.644453	0.552281	-3.163856	1.336151	-3.219745	0.423308	0.815977	-0.025743	1.740156	0.030383	-0.871075	0.048054	-2.238368	-1.125651	-2.226430	-2.077653	2.055925	0.574721	-1.102664	3.606144	1.854446
1.037689	-0.013668	-0.197300	0.330217	-0.787020	1.553139	1.146180	-0.635017	-1.788597	1.461617	1.117477	0.702974	-0.854575	1.226916	1.313393	-0.711086	4.087100	-0.467228	-0.662020	0.944982	-0.398347	-0.719193	1.860239	-0.514746	2.137489	2.699551	-0.029151	1.475388	0.381837	-0.834602	0.496468	3.495086	2.276929	1.242589	0.010351	-0.473188	0.372511	-1.879740	-1.009294	0.771714	-0.642319	2.939637	1.466282	0.384437	-0.129185	-0.770357	0.354051	-0.223528	1.178749	-0.927848
0.822648	-1.284409	-0.720231	0.713619	3.896646	-0.359339	1.135737	1.534618	-0.694207	1.864283	-0.888841	0.765684	0.996472	0.087642	-1.550671	-3.334398	0.313122	0.395865	-0.279861	-3.207328	-0.052422	-0.738809	-0.371815	0.488189	-1.141807	0.906607	-0.704731	-1.539279	0.541888	-0.864567	1.458098	-0.384032	0.918232	-0.796880	-1.532371	-1.589733	-0.491765	0.811970	1.292652	0.987158	-0.890038	-0.554239	1.412042	-0.755971	1.089141	2.822819	-1.275361	-0.061046	-0.255681	-0.545556
-0.432774	0.503418	-0.937609	-0.759381	-1.341399	0.585457	1.177919	1.276075	-1.702136	1.654593	-0.491879	0.349221	5.307362	-0.586095	-0.976931	-2.868612	-3.203708	3.015712	0.436742	-0.663718	1.717203	-0.371505	1.163895	-1.322740	1.237956	1.445933	0.386002	1.116238	1.475745	-0.076438	-0.184300	-0.068935	1.351641	0.363709	0.452327	-1.224030	1.452975	0.509666	-1.233464	-0.290042	2.352553	-0.259841	-0.796128	1.472400	0.565615	-0.606521	-0.890025	-0.606345	0.962257	-1.366681
1.807576	2.738384	-3.319257	0.924769	1.058096	-0.290040	-1.128821	-1.354389	-0.167076	0.818898	1.662511	-0.453293	2.703706	-0.084871	3.834715	-0.782501	-0.731543	-1.608868	2.604140	0.201923	0.957482	0.697383	-0.527627	-0.536878	2.059974	1.274526	-1.080530	-2.435132	3.403763	-0.356802	-1.961375	-1.350694	0.101230	0.708469	-0.035232	-0.231812	-0.837696	1.538290	-0.223426	2.612383	0.739761	-0.722736	0.708431	-0.504650	2.491121	0.393079	0.707620	1.506809	-1.078353	-0.144808
-0.887282	-0.536795	1.525267	2.059752	2.037496	-0.144475	4.873333	-1.003431	0.928026	1.099142	-1.445189	-0.845439	0.226057	3.342970	-0.500308	1.366467	2.288028	0.684079	-1.994366	2.000583	0.552956	1.285482	-1.933226	-4.685680	-0.493319	-1.768245	-0.196111	2.332782	0.772063	0.774267	2.049193	2.869107	-1.301675	0.711484	1.220242	-1.271079	-1.880554	-0.839729	1.314598	0.752242	-1.837624	0.086549	-2.481447	1.393205	0.639714	-1.930589	1.296439	0.139378	-2.477833	-1.267556
0.239626	-1.988542	-0.519910	0.454240	0.049442	0.991329	0.877048	1.498221	0.041581	-1.096844	-0.457715	0.192264	-0.783390	2.176515	-0.399902	-0.968557	0.585066	2.299150	-0.914634	1.935607	-0.700827	1.316337	0.269617	0.243181	-1.307640	1.086379	0.492144	0.847684	-1.818655	-0.788830	1.086479	0.752223	2.097121	-1.230975	-1.310580	-1.666419	2.313695	-0.499550	-0.192851	3.833424	-0.636758	-0.179171	1.002645	-3.071031	1.159638	1.030697	0.736750	-2.200646	-0.208756	-0.499665
0.816339	2.242959	0.637469	-0.525747	0.078933	1.568665	-2.925224	0.348140	0.018219	0.467101	-1.115188	-2.513872	0.752440	-0.485442	-0.752271	-1.817506	-3.385368	-1.557185	-0.342588	0.835212	1.718709	0.393958	1.153443	0.053502	0.225467	-0.946423	-0.838798	0.733000	0.520359	0.640645	2.019064	1.004619	-1.053404	-1.641961	-1.377964	-2.542774	0.645979	0.946964	-1.379891	-2.181582	-2.516947	0.418895	-0.516951	-2.343908	0.827668	3.413570	-1.809000	1.171048	-0.819755	3.093525
0.795219	-0.686799	-0.790597	-2.641112	-0.101508	1.324076	3.851222	0.820736	-0.248108	0.264427	-3.366131	0.894732	-3.670423	-1.082309	-3.780231	1.236506	-1.397483	-1.590300	-0.381722	0.120746	0.404551	2.224408	-0.695062	0.511073	1.040942	2.823756	1.821109	1.826917	1.373555	2.204613	-1.690255	0.043177	1.302793	0.392904	2.268739	-2.381078	2.152678	4.454675	-0.162408	1.407993	-1.472561	0.419171	0.247792	1.306594	1.597880	1.062805	0.966954	-0.237628	-3.048122	3.081684
-1.900079	-2.179343	-1.710846	-1.307446	-0.172236	2.155159	2.138065	-0.867562	1.155804	-2.656027	-0.223596	-1.589881	-0.192278	1.126548	0.230287	-0.766057	0.290644	0.939572	1.760777	-1.108231	-0.257662	2.749122	1.226366	-0.562285	4.106688	-1.848171	-1.112994	-0.249132	-2.771848	-0.483729	1.414639	-1.027179	0.137683	-1.005966	0.260374	2.072786	2.272642	-2.094839	0.847780	1.999789	-1.047953	0.750345	0.949858	-0.528657	2.303792	4.186455	0.418662	0.174565	-1.790191	-0.181766
-1.515957	2.690297	-1.228885	-0.712586	-0.531158	1.255724	-0.558771	0.133452	-0.582943	-0.448281	-1.043812	-1.615091	0.991596	-1.575933	-0.694956	-3.017335	1.586883	-1.502258	-0.793245	1.522302	0.942395	-2.124721	1.203213	-0.348811	-0.168862	-1.210804	2.644687	-0.916458	1.860934	-0.798678	0.287556	-2.560706	0.406312	0.422482	-0.859120	-0.592023	0.140868	1.163609	-2.633847	-0.380235	1.051743	-2.051459	-2.194949	-0.607314	2.499739	-0.212612	0.765023	2.637151	2.406484	-0.521857
-1.615058	-0.536224	1.259259	-2.388355	1.182208	1.334584	1.076831	-1.491907	-1.653739	1.510578	2.725371	-0.201455	-2.063993	-1.284885	0.884179	1.858559	2.253792	-1.426257	0.400296	-2.672664	0.752635	3.415989	-3.839811	-1.439602	1.548330	-2.726346	-0.880125	1.622095	1.807424	0.009175	-0.023090	0.549605	-1.524818	0.610785	0.374842	0.269367	1.049535	-0.532085	1.091316	-0.980701	-0.532273	-2.923044	-0.374180	-0.266964	2.592889	0.425339	-0.973497	-2.378899	5.293941	-0.348203
1.641746	-0.470096	0.300607	-2.301794	0.493474	0.992496	-4.294398	0.971901	2.228739	-0.626482	0.309987	0.192923	1.010787	-0.663440	0.234802	-2.601186	0.772013	-2.260851	-0.465264	-1.981257	-1.463662	-0.086630	1.148672	-0.032552	-1.434133	0.067263	0.052019	2.937573	0.056414	-1.831799	1.661722	1.397153	-0.903343	1.454855	1.384255	0.374444	0.259699	0.707415	2.412422	0.450135	2.210860	-0.964567	1.526935	0.413366	-1.782837	-0.524511	0.358328	-1.263967	0.188779	1.650888
1.412853	-2.860133	2.029724	0.775438	0.061891	0.143118	0.065733	-1.760072	-1.466715	0.335079	-0.961379	-0.648582	-1.600186	-0.037613	1.223482	-1.407712	1.463872	-1.411861	-2.611867	-1.558331	3.199769	-1.162908	0.530002	1.338854	0.005260	1.785808	-1.440676	1.776366	-0.941218	0.487340	-1.588629	0.932946	-0.825149	1.470341	-0.896115	-1.227366	-0.069896	-2.176153	3.407026	-2.325233	1.092524	-0.814892	0.218831	-1.928159	-1.822356	-1.642952	0.095273	-0.855461	3.391532	2.314681
1.277923	-0.544652	1.386626	2.622604	-0.927347	-5.371089	-2.372285	0.347958	0.262311	0.915010	0.539041	-2.036795	-2.218021	-0.574305	-2.320132	-2.132933	-1.577125	3.180036	1.839289	0.376407	-1.662218	0.236877	2.266885	0.668895	-1.516456	-1.062096	-0.244171	3.237934	0.514914	1.996075	1.993307	-2.031197	1.590343	0.420161	-4.659168	1.717767	-0.857441	0.824476	-1.399123	1.034699	-1.643531	-0.356295	0.731152	-1.588969	-1.911788	-1.383751	-0.694075	0.932889	2.678589	3.212019
0.250906	-0.374197	-1.298373	3.000744	-2.397576	0.028938	3.279947	0.896752	-1.457493	0.222896	-0.466723	-1.803930	-2.565563	0.713489	0.086825	0.211070	-0.945719	0.890263	1.042244	-0.554878	-0.608449	0.278471	1.082106	-0.519937	0.047939	1.327179	2.706909	-0.525573	3.663972	2.077173	0.347049	-0.184213	-0.317012	1.358101	-0.572242	0.767183	1.479028	-3.412947	-0.896766	-1.259373	0.087637	0.335743	-1.405403	-0.716793	1.250600	-1.095855	0.704242	-1.077478	-3.047795	1.324797
-0.995426	0.299050	1.172678	0.015423	-1.023473	-1.642071	-1.372982	-0.076038	1.313578	-2.255364	-1.948676	2.296825	-3.500261	-2.102393	-3.695394	-0.943595	-1.287631	-2.175481	0.149187	0.703447	-0.401943	0.393581	1.989646	-0.812742	0.204078	-0.026787	0.705676	0.133687	0.679308	-0.834361	-0.133168	-1.404125	-1.221628	1.454437	-0.428100	2.200453	0.099423	-0.811481	0.969422	-2.120831	-1.096623	1.840735	1.403364	0.460479	-1.457400	1.606028	3.175964	-0.192783	0.678920	-0.696213
0.915374	-0.753347	1.799747	-1.144925	-0.686292	0.843499	1.771886	-1.285173	-2.689938	0.647442	-1.816603	-0.912971	1.998591	1.957096	2.158367	-0.701360	-1.000425	-0.431107	-2.568734	1.164572	-0.941626	2.657309	-2.087134	0.377227	-1.857581	3.573106	-2.296541	-2.914589	2.632551	-1.420354	-0.090871	-1.819632	0.284933	-1.433736	-0.687726	-1.503881	0.852617	0.700511	4.407057	0.864043	-0.998697	-1.679180	-1.057073	-2.836060	2.137133	-1.134000	-0.186133	-1.165817	1.347264	-2.059035
0.124625	3.261841	-0.057637	-1.964912	0.401380	0.855822	1.659518	0.358536	-1.874225	-1.048785	1.842870	1.991954	-0.067416	-2.262610	1.162763	0.034745	0.970585	-1.852921	0.681654	0.238207	0.110995	1.260890	2.693635	0.888495	2.202762	-0.078802	1.422632	-0.664156	0.599806	1.346538	-0.027230	-0.630054	-2.212887	0.744163	2.142328	0.442816	0.415461	0.966077	-1.395681	1.584782	0.809495	2.505177	1.261162	-0.339714	-0.191679	-0.121077	-0.723057	-1.449519	-0.259903	1.811849
-1.568828	-0.943184	2.795917	0.792703	-1.274412	0.307257	3.903973	-0.324058	-4.233777	1.530147	-0.540682	-0.265634	1.457214	2.475786	1.312908	-0.561882	-2.331512	1.138459	1.787410	-0.571209	-0.904437	-2.605597	1.185871	1.018563	-1.219464	-0.881475	0.058124	0.204167	1.240948	-0.248096	1.030418	0.756620	-0.033470	0.233636	0.373869	0.699223	-0.146615	-0.264731	3.192507	-1.642979	2.660437	2.979670	0.576402	1.311237	3.238388	2.930662	1.070290	-1.433875	-0.921875	-3.492948
-1.226542	-0.747505	-2.265778	1.182172	0.908871	-0.946264	3.731176	-2.482793	0.315143	1.875856	-0.017794	0.768085	-0.930200	-1.262637	-2.244255	0.146273	-0.316780	0.120212	0.480444	0.751394	-1.039283	1.548484	0.590497	-1.710120	1.485439	-0.377072	-0.485681	1.366878	0.394075	0.007430	3.391378	-1.062637	0.725431	2.995842	-0.329546	-1.190756	-1.470418	-0.661915	0.851346	0.036245	-0.598233	1.326678	1.610775	0.070105	0.978870	0.445262	-0.393220	0.105304	-3.737708	-0.297489
-2.114753	-0.913091	-1.291392	0.689557	-3.913308	-2.554132	-1.366847	-2.132132	3.048713	1.358298	-2.299344	0.523327	-1.387352	-1.250870	0.706516	1.080555	0.925863	-2.928847	-0.474403	4.019142	-0.663612	0.714240	3.220173	3.259553	3.132077	1.225883	-1.576099	0.275846	1.938105	-0.246252	0.030966	2.701761	-1.075579	0.468061	-0.348261	0.074254	-1.834422	1.126686	2.559146	-0.560192	-0.606605	0.052166	-0.447787	-0.578935	-1.490849	2.303728	0.993544	-1.499914	-1.336609	-0.472250
-1.936148	0.678056	0.425336	-0.693818	-1.234936	-0.948348	0.591939	-0.315703	-0.087233	-0.367816	2.845580	0.191112	-0.063964	0.976776	0.794620	2.409599	-4.269907	-0.097546	1.170186	1.302610	0.653100	2.027289	-0.729419	2.575385	3.416028	-3.315110	0.898829	-0.373494	0.994122	3.262652	-0.059155	-0.726955	1.081197	-1.293696	-1.146199	0.369141	-1.431578	0.131446	-1.214162	-1.973164	1.809674	3.019406	-0.359736	-0.078614	-1.216507	0.179349	1.662704	1.200176	1.306776	-1.742119
1.817591	0.794927	1.447055	0.337337	1.130744	-1.328884	1.722543	-2.018235	-2.067952	1.687515	2.824853	-1.673661	-1.325842	2.373146	-1.144071	1.240849	-1.575318	4.357228	1.469822	0.695659	-0.006555	2.329663	-1.892595	-0.572099	-0.939752	-2.555350	-0.004623	-1.969263	-4.344169	1.639073	-1.997383	-1.824028	-0.727577	4.219351	-2.421643	-2.942133	-1.419152	1.144626	-1.540762	3.401001	1.021774	-1.674709	1.026750	2.475536	2.604711	0.231810	1.344078	-0.124795	-0.507938	-0.216126
-0.447592	-0.757735	-4.375510	-3.799331	0.642961	-0.034801	-1.034538	-1.903861	1.330072	2.118871	-1.669021	-0.511923	-4.799527	2.796898	3.482831	-2.179002	0.567459	-1.657101	0.125346	-4.106576	-2.975450	0.116990	0.340468	0.332085	2.581679	-0.834549	1.283292	0.716044	1.328333	-1.534095	-0.478331	-0.369510	-2.944367	0.811760	5.522120	-0.918601	2.562473	0.937009	-1.204415	-1.944296	-0.674803	0.064256	0.082987	0.295571	1.489587	-0.988479	0.254758	0.868036	-0.586620	0.003913
-0.002805	-0.026284	-0.237748	-0.727257	-1.955288	0.121782	2.685584	1.723887	-0.801985	0.533788	2.464737	-0.511710	-1.697937	-0.265176	0.001213	1.338079	-1.621020	-1.561961	-0.084827	-0.524982	0.098776	-1.331801	0.425704	-1.504418	0.246677	-2.376995	-0.644546	0.212748	0.783070	3.242090	-2.585238	0.587295	0.548056	-1.017642	2.227981	0.136603	-0.173640	0.137220	1.160501	-1.478275	-1.041820	2.709266	-1.750848	1.128624	0.439295	3.350594	-2.182521	-0.955051	2.639729	0.551255
1.777369	-0.454281	0.458585	-0.676327	-0.638067	-1.138659	-2.375328	-1.210141	-0.075631	-1.023581	-0.588374	-0.565271	1.736300	-1.663020	-1.129977	0.446906	-1.356763	1.652696	1.102549	-0.207017	-0.937584	-1.584670	-1.498385	0.591846	0.085814	0.528828	-0.024605	-2.442532	0.791106	1.438307	2.589955	-0.623681	-1.833293	2.394073	2.398421	0.795944	2.286139	-0.648642	-0.384578	-0.280230	-1.351805	1.205797	1.877171	-2.614587	0.938702	-0.778767	-1.026728	-0.817143	-0.731562	1.436140
-0.173389	-0.237130	0.686475	0.975462	-2.349762	2.760380	0.693759	-0.772071	-3.580935	0.852726	-2.301237	-1.746076	-0.599276	-0.979617	-1.888024	-2.974918	-1.296670	-1.308368	0.192403	-0.483751	-1.874568	-1.173198	1.031443	-0.688802	-0.922986	2.360774	-1.029805	-0.249581	-1.243449	-0.801542	0.332834	0.565100	-1.078542	-2.019117	2.488997	-0.612883	-0.735087	-0.166545	-0.675595	-2.490240	0.115728	-2.917852	0.397054	2.153073	-0.231772	-0.450540	3.048245	-0.173797	2.095317	1.748796
0.249409	-0.596691	-0.325849	0.411420	-0.699837	1.377802	-0.111491	-2.017783	-0.113918	1.684796	-3.017828	-0.808689	-2.819428	-0.826645	0.602580	-0.302582	2.133883	-0.930885	-0.420654	-2.762318	-0.124462	0.043139	2.612472	1.255143	-1.142616	-3.350005	-2.701324	3.198629	0.607055	2.113917	0.477094	-0.681408	-0.802289	0.545131	2.253952	0.188441	0.236170	2.576359	0.098066	-0.595685	0.501158	-0.487963	-0.288060	-2.444537	1.208441	-0.429067	1.876591	-1.005329	3.425510	2.935202
0.789521	-1.420889	-0.614623	-3.555579	0.679233	0.956479	-0.409808	1.599289	0.992466	0.311505	1.099524	0.397827	1.269405	-0.572161	2.938814	2.554295	-2.579849	-0.484879	-0.233225	-1.148254	0.673068	-0.922834	0.696354	1.003257	0.622050	-0.364671	-0.117354	2.419749	3.445790	-3.688938	-0.830233	-0.707555	-0.623540	2.408431	1.113929	0.363225	3.634097	0.245840	0.058326	1.043003	-1.980562	2.935212	1.722622	-1.185369	-1.026210	0.275747	-1.612980	1.486362	-2.113796	-2.035177
-1.364254	-0.849323	-2.722090	1.514388	-1.300389	-1.241302	0.143542	0.137005	0.145726	-1.956716	-1.076370	1.161192	0.278911	-0.058165	-3.337666	0.108263	1.604026	2.095026	0.412306	1.835577	0.716463	1.188574	-1.217152	-2.194650	-0.562862	0.700883	-0.477132	-0.908248	-3.250314	-0.663849	-2.139790	0.721817	1.362517	-0.697513	2.627631	0.549111	-2.851746	1.704781	0.049174	-0.667556	-0.634262	0.345481	0.714209	1.435578	1.882575	-0.716180	0.342951	3.221597	-0.572481	-1.676425
-1.606018	-2.934360	-0.346723	-0.668491	-1.315762	0.308815	-1.669184	1.800487	0.791103	2.836348	0.302519	-1.480672	-1.010256	1.204053	0.962192	0.720039	2.100314	-0.770014	0.158963	0.586853	3.175380	-1.729868	-0.734740	2.161042	1.841968	0.611745	0.134948	-1.297555	-1.747407	-1.270019	-1.276957	-2.622542	1.034261	2.693445	-0.483171	-0.699965	-0.035128	3.005576	-0.567320	-2.455749	-2.178618	-1.012472	0.724797	-2.481336	1.452386	0.831594	-0.608757	1.949216	-0.854241	-1.891376
-1.583663	0.333316	0.005236	-0.434615	-2.799869	-0.585565	-0.419549	1.020492	-0.501427	-0.026933	0.860868	1.747791	0.294152	0.133925	0.427524	-0.086379	1.732632	1.663958	0.879540	2.546737	-1.609143	-0.498224	0.851802	-0.526089	-1.370697	2.997419	0.362793	1.659669	-0.667513	1.431374	1.254807	1.901597	-0.974585	0.290112	0.059097	0.920533	-1.462346	-0.631536	-1.703855	1.113330	1.514056	2.491806	-1.748683	-0.442659	-0.609815	-0.455817	1.216615	-1.808102	0.701971	-1.020227
1.897118	1.346097	0.202115	-2.446306	0.742480	0.607369	-0.083579	-0.790221	-0.260509	-0.218100	0.422865	-1.225978	0.665725	-0.595426	1.903148	0.683993	-0.567638	-0.799007	-0.378501	-0.189808	-0.688851	1.113350	1.609998	1.190597	1.507284	0.500884	0.482817	-0.572265	1.466909	-0.849537	-2.127620	1.182948	2.173835	-2.078674	0.749727	-1.340122	0.302865	-0.244560	-1.749846	-0.019504	0.137405	0.462624	0.516547	-0.863589	-1.020557	-1.563263	-2.018606	1.271738	0.294997	0.377756
0.426304	-1.473024	0.503008	-1.135047	1.372736	0.529932	-0.281077	0.227378	0.835729	-2.724684	0.888928	0.266477	-0.877757	1.982644	0.968277	-0.143975	-0.741008	-2.380308	0.902319	-2.243704	2.095171	-0.882061	-0.922623	-0.023485	-1.636400	-0.446476	-2.309835	1.862723	1.642585	-0.302178	-0.430282	-2.504621	1.580334	0.617909	1.516605	-1.908936	2.231026	-2.010904	2.006725	0.866648	-0.135733	0.535567	-0.513567	0.357442	-2.623887	0.043181	1.885987	-1.827072	0.314489	-0.195199
-2.085910	1.708599	1.510916	-1.300487	-0.376082	-1.175367	1.021817	-3.841782	-0.195058	0.194985	0.677447	-0.537499	-1.684467	-2.700769	2.183214	-0.810448	-1.409613	0.015994	-0.404071	-1.286850	2.214754	-0.462483	-0.587753	1.823166	1.162160	0.713105	-2.573372	-1.890272	0.997377	0.242493	-0.455487	-0.886418	-0.523921	-0.213881	-1.421247	-0.081577	-1.998998	1.684605	-2.997243	-0.232583	-0.181816	2.432821	-0.938329	-0.770220	1.594993	-0.287789	-1.415697	-0.009061	0.675147	0.069783
0.923754	-2.964901	0.524806	-1.062038	4.420424	0.015809	0.036517	-1.371423	-1.187720	0.142099	-1.152156	3.701989	1.257567	0.448155	3.254686	1.669953	-0.635365	-0.900360	-1.268571	-0.131167	-1.293393	-0.650260	2.468077	-1.465081	2.274890	-1.238481	-0.292974	1.813705	-0.754849	-1.014046	1.319227	-2.122285	1.599070	-0.091929	1.931057	2.165031	0.177378	-2.237807	-1.212404	-1.984813	2.477216	2.655999	-0.092306	1.070047	0.197657	1.286930	1.089615	4.075432	0.143624	-3.976768
-0.130989	0.056672	-0.228896	-2.952936	-0.251092	0.781537	-0.492610	-2.102941	0.950417	-1.815882	-0.816561	2.201784	1.004105	0.908624	0.783913	-0.166594	-1.160482	3.064647	-0.127471	-3.509741	1.065105	0.456281	-0.103613	1.561199	1.017399	0.582128	0.016421	-0.994450	1.083118	0.111383	-1.280739	-0.258188	-0.385600	-1.521420	0.186320	-1.802410	-1.163565	-0.387366	-0.156069	1.806847	-0.227183	-1.952803	-0.525439	1.068916	1.962950	0.700502	3.468952	0.481073	2.388433	1.371157
-0.210050	-1.322396	4.604955	-0.392611	-1.510928	-2.168010	0.145421	0.071173	1.890619	1.444027	-0.580841	-1.089029	1.286688	0.586494	1.042576	-0.051793	1.540401	0.914522	-0.107131	1.076172	0.258338	-0.539325	0.253775	1.157669	0.142841	-2.071996	-1.835925	-0.956389	0.406787	1.459092	-0.016879	-2.446632	1.296444	1.196549	-3.173880	-2.273796	2.501815	-2.624830	-0.137626	-2.131472	0.400690	-0.023454	-0.823482	2.531476	-1.378674	0.379589	-1.829380	1.915426	-0.477812	3.015727
1.182294	1.690620	1.347923	0.816402	-1.459953	2.233039	-1.985122	1.865878	-1.711577	0.575902	-0.038930	-0.997290	1.587774	-2.157003	1.064579	2.061540	-2.607096	0.698916	-1.251705	-2.194403	-1.535681	2.431762	0.039182	1.926021	-0.370833	0.300648	-2.683718	-0.007332	-2.261503	1.965565	-6.646363	-1.811323	1.411383	-2.533329	-2.253910	1.392252	1.219182	0.409664	-3.940283	-1.419230	-1.797791	0.986065	1.191557	2.646735	0.445396	-0.764950	-1.554749	-0.615539	-1.783558	0.168041
3.684520	0.978403	-1.006997	-0.603393	0.295449	2.239322	0.674423	-3.091332	-4.166807	1.451996	-0.751815	-0.019868	1.499801	-1.786499	2.208431	-2.051171	-2.222575	-1.470839	-1.646761	-1.233820	1.551167	2.218415	0.175469	-0.373912	2.498149	-0.055507	-0.866182	-0.694880	-0.034852	0.880939	0.983636	-2.876954	0.927796	-0.800567	0.506291	0.401814	-2.363544	-2.335879	0.005282	2.906118	-2.389254	-0.459260	1.840677	2.568468	-0.196897	-0.108259	0.215152	0.772834	-0.636223	3.166109
-0.929672	-0.045818	1.204399	1.520406	0.588391	1.168341	-0.856784	-0.984682	0.368128	-2.366644	-0.676346	0.449028	0.063152	0.689514	-1.401400	1.595253	-0.078223	1.672469	-0.779024	2.868826	-1.849394	0.153115	1.501869	0.429935	-0.290945	-2.911390	0.500582	-2.819895	-2.088968	-1.735732	-1.456300	0.012380	1.073958	-0.830907	0.167434	-0.402847	1.138529	-1.285195	-0.097847	2.993609	3.641520	3.003401	1.246908	1.507942	0.308541	0.730967	-1.920709	0.298519	2.313376	1.248874
-2.010187	0.314590	-0.150284	0.115985	1.107842	0.891693	1.746618	-0.861820	-0.318548	0.279921	0.952168	-0.738084	1.262405	0.941152	1.524431	-2.658561	-1.015013	4.188213	5.027893	-1.823285	0.601871	1.697554	0.261209	-1.323391	-1.450870	-0.422133	-0.453420	3.525038	-1.071136	0.729574	-2.245053	-0.853896	-0.624118	0.239710	-1.514591	-0.255979	-1.115384	-2.767021	0.027976	-5.654735	0.609851	-2.279614	0.115665	-1.026644	-0.017425	-0.608512	2.097765	3.280036	-1.094847	0.343531
-3.404237	-0.212956	0.700648	0.330539	0.129106	-1.845270	2.295282	1.259575	1.460230	0.941201	-1.887314	-1.849017	4.067356	0.796421	0.017986	-1.435667	1.580870	-0.835072	-0.759259	-1.039483	-1.825194	-1.521072	-0.344122	-1.808532	-0.139446	-0.126883	-0.687226	-1.363628	-0.624353	3.217458	-0.647328	-2.795784	0.090223	1.249801	1.827443	0.677845	-1.690866	0.294577	0.593842	-0.556000	0.701803	-1.316122	-0.173632	0.945867	0.115837	1.519549	1.093873	1.556596	0.311861	-1.061890
-3.158708	1.434332	1.410730	-0.107256	1.952308	2.027336	-0.620601	-0.629136	-2.435660	-0.632698	2.472648	-0.094301	-2.090775	-0.821797	-1.581007	0.691468	2.347518	1.711219	3.139936	-0.718534	0.377490	0.172004	-1.042345	0.178363	2.442763	-0.062828	1.473221	-1.395117	-2.507310	1.087306	-0.751973	-2.306442	-0.688517	1.020429	-0.567379	-0.215220	-1.442945	-1.025538	-1.164387	0.402799	1.686341	-0.066015	-1.699744	1.606893	0.502045	-3.738489	0.138316	-1.089738	-1.881036	-0.263332
-0.706219	-0.621510	0.765779	1.366636	2.509769	-2.685380	-1.482189	1.156205	1.998486	-3.705041	-0.136260	-1.636673	-0.187492	-1.978694	0.827684	3.435421	-2.938464	1.291228	-0.059519	-0.642413	-1.006525	0.588463	0.230811	1.843891	0.582156	-0.018098	0.737007	2.027078	2.948036	-0.314483	1.528722	-1.065784	3.092863	0.660313	-0.228810	-0.984489	-1.846523	-2.414182	-0.605652	1.864606	-0.925000	1.137792	-1.185864	2.182407	0.161481	1.444533	0.764109	0.502385	1.461796	1.277570
-0.402702	-0.989342	0.687504	-0.895039	-2.854296	-0.356443	0.171786	1.193938	0.321630	-0.848149	1.269646	0.296025	0.346791	0.136511	-0.091940	2.723207	0.170590	-0.967541	-1.231352	2.482788	-2.708342	-0.698626	-1.922948	-0.523618	1.508092	2.639454	1.117722	-1.024058	-0.169449	-1.800919	-0.445069	-1.075557	-1.944855	0.486527	0.694308	-0.936191	0.296252	1.492040	0.214132	-2.122326	0.305112	-2.791480	1.701673	-1.027358	-0.928031	-1.282900	-1.173873	0.675062	-0.438553	0.703927
0.615808	-0.596684	1.735252	-2.994482	1.728087	0.406352	1.634034	-1.143413	2.995247	-0.858011	-3.327681	1.321462	-0.876107	2.441816	0.132767	0.747388	1.753097	-1.526629	0.673565	-1.542311	1.930204	0.893639	-1.548570	2.063896	0.761740	0.504023	0.522437	3.276155	1.720795	-2.067799	0.017015	-0.056039	-0.857358	0.700985	2.282874	1.656433	0.449987	-1.426250	-1.595166	0.400347	-4.927175	-2.908047	0.524529	-1.284968	-0.034702	-1.769108	1.571814	-0.118328	-1.395933	2.729544
-0.803254	0.707986	-0.134329	-0.548741	1.255314	0.677722	0.645021	-1.981265	-0.499624	-1.128294	-2.799069	-0.711668	1.508253	-0.282244	1.961544	1.716534	-2.715612	-0.856997	-1.467505	1.406730	0.628661	-1.323238	-2.735964	3.841174	2.929883	1.873186	-0.036867	0.078615	0.057130	1.888981	1.743709	-0.159272	-0.370111	0.190458	0.619526	-1.131724	-3.608039	0.739437	-1.333031	1.913194	0.594378	4.780058	-3.537761	-1.347848	2.523454	-3.184638	-1.114642	0.530176	-0.192583	-0.766046
2.159175	0.090857	2.499091	-3.114632	1.797586	0.743207	-0.607731	0.560954	-1.512009	0.985094	-2.612961	-0.901828	-1.670039	-0.552264	0.184831	0.367720	0.422951	2.321577	1.264710	0.737473	-0.853646	-0.189181	-2.386910	1.936095	-3.245282	2.170970	0.425428	1.643117	2.650695	-0.641026	-1.182156	-1.862476	2.747277	1.529193	-0.858939	0.519765	0.992451	2.300591	0.884781	1.101414	-1.075477	1.613718	-1.801423	0.254537	0.836197	-0.460222	2.232423	-0.230822	-1.673117	-0.735223
-3.553740	0.406059	-1.291424	-1.063254	1.329229	1.422259	1.356182	0.122686	-0.171648	-0.753967	1.743811	1.054255	-0.062355	-0.621586	-0.435577	-3.156773	-0.092378	0.432810	0.428093	3.771941	-1.028533	4.733705	-0.404622	2.575786	-1.366212	3.282269	-1.224356	0.230748	0.942196	0.728799	-2.313546	1.792024	2.018370	-0.918104	-0.059136	2.014553	-1.022190	0.703647	-4.620540	0.890499	-0.727065	0.214891	1.559232	0.188754	-0.668214	-0.577027	1.214269	-1.163316	0.856213	2.470862
0.032303	-0.875716	1.406328	-0.548827	1.497904	-2.171044	0.195611	0.152186	-1.304115	-2.501261	-1.908181	-0.916155	2.259521	-1.553258	-0.718669	2.306777	0.960876	-2.398400	-0.638924	1.518540	1.548125	-0.900270	2.197569	0.109632	3.149876	3.535484	-0.622926	1.155493	1.927419	-1.197053	-2.377001	1.492635	0.304453	0.460563	1.157815	0.128733	-1.109414	0.659971	0.712776	-2.130570	0.930583	3.471590	1.209905	-0.069685	-1.150995	1.102425	1.024675	-1.448248	-1.093470	0.669950
0.037326	1.774978	-1.612622	-0.119128	-0.819241	0.183955	-2.981969	1.040162	-0.875712	-0.801817	0.836631	-0.326454	-1.191306	1.383350	-1.669315	2.560226	1.052615	-1.006605	1.737976	1.952108	0.778018	0.495097	0.297517	0.649663	-1.048615	0.799690	1.421366	0.952195	-0.543973	-1.797726	-3.643729	-0.794507	-3.140080	-1.013171	-1.710755	0.467608	-0.163415	1.324941	0.582775	-0.917774	0.149631	0.079766	5.108544	-3.742348	-2.198709	0.421022	-0.080291	-1.774861	-1.980158	-2.515051
0.977009	4.077177	-1.436795	2.763289	-0.730484	2.734957	0.415449	-0.697964	0.683538	-0.176438	1.052804	-0.774812	-0.924648	-1.770017	-0.755813	0.842820	-1.722319	1.277167	-0.956202	2.603512	1.286591	-1.379695	-1.019441	1.124331	-2.091605	-3.457488	0.240761	3.729909	0.932960	4.171530	-1.099651	-2.953743	-3.371647	0.109900	0.821191	-1.378246	-0.457822	2.277599	1.440515	0.034958	0.314254	1.537704	0.839483	2.431078	-1.324557	-1.515842	-1.170540	0.863551	2.499336	0.856760
-0.924307	0.100180	1.985120	-0.413053	-0.543823	0.263549	-1.020270	0.919288	-0.063294	-0.970124	-0.822031	-0.732391	-1.420080	1.058518	-0.397597	0.346062	0.720826	1.825985	0.264779	1.081393	2.377165	-0.278409	-1.608414	0.483776	-0.227923	-0.518821	-0.043226	-3.230599	2.018274	1.286960	1.710220	1.805379	-1.474310	2.237825	-1.142657	-1.754113	-0.519420	1.104021	0.663253	-1.002634	-0.504344	-1.741808	-1.088665	1.398070	1.150453	-3.127236	-2.498646	-3.918984	-0.089341	1.870488
1.623172	0.654065	-2.461269	1.343319	2.610155	2.930635	0.053586	-0.102373	2.211033	-2.535383	-0.434923	-0.377752	2.150638	-0.932007	1.288797	1.371607	-0.801577	2.190253	0.669441	1.818311	-3.163436	2.095438	-1.573851	1.958639	1.156344	-1.499360	-0.076139	2.791619	0.889682	1.013005	2.982991	-0.469974	0.143036	0.743568	2.058711	-1.947026	1.138810	1.378179	0.441599	-0.217910	-0.098634	-1.788177	-1.207597	-0.270215	0.490275	3.427790	-1.130696	2.498986	-0.512695	3.837386
-0.563721	-2.300941	-2.199046	1.113725	-1.540767	0.180523	-0.156508	1.519561	-0.153749	0.415506	-0.555738	0.334055	0.544586	0.149090	-0.188142	0.830410	-1.555942	-0.996282	1.026676	-1.476807	0.587806	-1.062270	-0.175092	-3.733857	-0.894679	0.572956	2.384086	4.132986	0.682237	-0.366511	-0.049442	0.822832	0.903175	1.680981	-2.190811	2.969888	-1.578142	0.545678	0.804840	-1.431126	0.890411	0.760164	-2.165086	0.665436	-1.458520	0.208844	0.297154	0.826362	-1.307783	-0.651804
1.080680	-0.526179	0.720221	-2.728723	1.481120	1.222611	-0.303320	0.131270	1.396492	-1.946793	-2.057501	1.499940	2.614869	-0.505183	-1.775537	2.575842	-1.699122	1.896559	-2.017391	-1.332469	1.835918	0.660614	-2.524073	1.279282	-0.242193	-3.288307	-1.948889	0.646283	1.510602	1.353297	-0.392126	0.833392	-0.177205	-0.631560	0.561375	-0.136520	2.905503	0.835029	-3.334536	1.189994	0.774167	-2.644204	-1.822337	1.472935	-1.511030	0.345107	-1.273448	1.702506	-0.925740	-0.538910
0.546181	-0.835070	0.732603	-2.719264	-0.477407	-1.539814	0.019312	0.724141	2.713365	0.941348	0.182632	-0.147152	0.428506	1.264354	0.637552	1.273181	-0.953312	3.477245	-2.572228	-0.122503	-1.316659	-0.596184	-0.411850	1.510558	-0.094643	-1.198941	-1.713034	3.488468	-0.040781	3.834725	0.281433	-0.601377	3.037786	0.975746	2.357012	-0.181122	0.191523	0.238684	1.970664	0.181402	-0.333373	-1.703689	-0.025420	0.085318	-1.324477	-0.437946	-1.362443	-0.063343	2.044076	0.859106
2.007493	0.678866	0.557502	-1.615153	2.026916	-0.833987	-0.060011	0.924307	1.359363	-1.627311	0.389952	1.504129	-1.422378	2.464650	-0.829444	1.242551	0.752087	2.745620	-2.005716	-2.574857	-0.823767	0.671912	-1.292903	-3.027664	0.908376	0.672742	-1.646183	2.810514	0.918181	1.400628	1.636679	-0.572269	-3.738239	-1.980513	2.292814	-0.372050	0.640027	1.993842	-0.207930	-1.595216	2.749091	0.783289	-0.284789	-2.281331	-0.574117	2.656103	-1.467228	-0.042991	0.524951	2.324871
0.636205	1.093498	-0.788300	-0.883538	-1.055143	0.345949	-0.869627	-1.040084	1.060039	-2.258373	-0.755577	0.394221	-0.550756	0.449542	0.106943	1.497724	1.110353	-2.694293	-3.171879	2.617515	1.156686	-0.322574	0.955250	-0.500425	0.095393	-0.919716	0.147003	-1.312795	0.302901	-0.444767	-0.203716	-0.457224	0.328875	-0.785450	0.454208	1.161879	0.324368	-0.604750	-2.436638	1.565743	-0.096720	-1.931766	3.425833	1.598817	-2.973918	-2.574579	-0.443043	-2.142623	-1.591028	-0.998749
-1.941959	-1.606571	0.993985	-1.428874	-1.347611	-0.393095	0.003730	-0.330081	0.825511	-1.513171	-0.268990	0.608785	-0.453598	2.235066	1.433648	0.556261	1.742779	0.455005	1.147693	1.110867	-1.992453	1.669298	-2.053510	0.135349	1.122006	-1.055711	-0.060800	0.922335	0.570635	0.767819	-0.253014	-0.597877	-0.332152	-0.620036	1.318452	-0.204864	1.646956	-2.715524	1.118343	-1.602698	-0.535587	3.130629	-0.008183	1.833947	-2.261623	-0.554706	-1.064959	1.381731	-1.843113	0.464035
1.279305	-0.332776	-1.419671	0.256326	0.360100	-0.448935	-0.063448	3.003243	-1.467163	-2.655201	1.405586	-1.548108	0.889376	-0.380309	0.417878	-0.988353	1.709544	0.086504	0.785231	1.621969	-0.731920	-0.074052	0.705083	0.056518	-3.558065	2.193177	0.527914	-3.198027	0.988331	1.311356	0.436644	-0.860231	0.605082	0.929449	-0.135379	-1.622609	-1.974152	0.416566	-2.080676	-2.304921	4.665509	-1.597407	-2.017064	0.431658	-0.044750	3.695878	1.394725	-0.284924	-2.243569	-0.685166
1.106031	1.285316	0.311837	-0.199234	-2.633048	2.039377	-0.197484	1.616211	0.456248	-2.176481	1.825541	0.362388	2.801124	2.848200	-2.143544	-0.191865	3.759518	0.718914	0.253209	1.016276	0.007130	-1.839194	-2.240644	0.391595	-3.289628	-1.142882	1.056292	1.384054	0.282708	-1.158558	0.615436	-0.369908	-3.778327	-4.220683	2.953669	0.229186	1.568927	-3.131825	0.431100	0.210138	-1.658526	0.277893	0.615699	1.179290	-1.801897	-0.571305	2.684522	-1.634386	1.977340	-1.078632
0.173137	1.585068	0.725865	-0.282079	1.769287	-2.516113	0.246075	-2.705720	0.869335	-0.153203	1.233032	0.174473	-1.532158	-0.375731	-0.334426	0.469837	-1.169157	-1.159236	-1.354853	2.235559	0.610601	-0.508341	-0.840857	0.884250	-1.556338	0.272706	1.535307	-2.753689	1.246061	-1.550874	-0.468416	-1.119077	1.506679	-2.922073	-0.100432	0.480169	1.013708	-3.297080	-1.316655	-1.369993	-0.935651	0.341593	0.155327	-0.121305	-2.538872	-1.785920	-1.582521	-2.895673	-1.881752	0.303210
-1.864911	-1.758138	-0.788818	0.248708	2.447023	-1.948775	0.569209	3.445699	-1.456691	-2.848263	-0.710173	-1.663747	3.241378	0.547696	-1.726555	-0.039234	-1.566685	-1.251489	0.825099	-0.162688	0.716915	-3.374614	0.595493	-1.439954	2.615512	-0.178891	-1.081580	-2.673084	-2.034321	-1.079203	0.922646	-0.426850	-0.568387	-2.283709	-0.193166	-0.804230	-0.695519	0.242075	0.457269	1.026399	-0.425638	2.185257	-2.559364	1.103105	-0.668650	-2.606718	-2.030876	1.155940	-1.245897	-1.894146
0.695654	1.758705	-0.013044	4.451938	-1.143894	-0.244035	-3.750436	-0.489531	-1.505737	0.475019	-2.431764	0.536770	-1.281842	-0.507746	-0.914244	-1.108665	2.776146	-2.034254	0.688130	-1.343491	-3.308394	0.565105	-1.600140	-1.484316	1.476618	1.479763	-0.682923	0.082930	0.670958	-0.111793	-0.089689	-1.470869	0.409273	0.983969	0.104323	-0.148709	-1.718328	0.575077	-0.754373	-0.915398	-1.463643	-1.476257	0.552189	-1.671538	0.458791	2.529805	0.221074	-0.504354	-1.439352	-2.284537
0.285761	-0.997434	0.018260	-0.105262	0.628823	1.019716	-0.371316	-1.590678	1.661418	-1.228325	1.033258	-0.167972	-1.769263	-2.303778	-0.987232	-1.620625	-1.071146	-0.578155	-0.570871	0.626650	1.104947	3.266523	-0.794629	-0.122825	-0.075461	-1.036914	0.187602	-0.488426	0.247162	-1.480227	2.008480	4.350099	-0.902340	-2.422986	2.442170	1.865276	-1.231817	-2.238595	-0.605514	-1.016436	2.275757	0.467115	-0.170178	-0.534845	2.414834	0.469358	0.862493	0.167587	-0.671600	-2.639316
0.362150	2.261248	0.026127	-0.524172	-1.529130	-0.335174	1.014781	-1.910871	-1.171335	0.847218	1.968823	1.631814	3.757507	-0.931857	0.639207	-3.446086	-1.343911	-0.163537	1.267818	-2.340996	1.696242	-0.713653	2.984361	0.854083	-1.855365	-0.658504	3.822572	-1.857556	-0.935252	-0.436017	0.789372	-0.986335	-0.799233	-0.853107	-3.489661	-1.208259	1.476821	3.348202	4.053384	0.594891	-3.572781	0.107441	-1.823022	0.892699	-0.149799	-0.714272	0.107606	-0.566193	-1.416412	0.981520
-0.339000	1.509064	0.174980	-0.502552	0.069876	-3.157609	0.448589	0.703373	-1.473061	-1.493773	1.178413	-0.243313	0.722772	-1.682203	-3.610297	0.952771	0.379544	-2.529693	0.894913	0.492666	0.202866	-0.009495	1.480318	2.722548	-0.179375	-2.525683	-0.908013	-0.988488	0.927290	0.756832	-0.789693	-1.913198	1.388720	0.336626	1.060047	-1.675061	-0.630365	0.876685	1.219470	-0.245707	0.511550	1.881991	-2.043169	2.648941	-0.676667	-0.058975	-1.256485	0.282914	1.938117	3.205817
-0.201137	-2.360821	-0.403475	-1.195085	0.744574	-0.016127	0.808673	-3.478543	3.927887	0.916469	-1.766211	-1.394046	0.918006	1.427736	-1.377151	-1.774789	-2.151334	-1.008816	2.210273	-1.194276	-0.034194	-2.148194	-0.981262	0.642704	0.984605	1.817649	-0.381499	-0.230125	-3.296314	0.209018	0.287286	-0.949341	-0.050192	-1.612547	-0.337558	-0.905405	-1.458244	-0.946763	0.566237	0.204779	1.621716	1.430412	-1.115329	0.996698	-1.413156	-2.564206	1.917956	-0.041765	-0.902707	-0.379210
1.822291	0.705926	0.828642	1.835770	1.371655	0.970996	-0.239760	-1.909714	2.183844	1.676379	-1.372474	-3.081792	2.159743	-0.062571	-3.755443	-1.450347	-1.735964	-1.124005	0.688805	-0.619735	0.166178	3.135120	1.489508	-0.496464	-1.035948	-0.839725	0.739955	0.963751	-0.047762	-0.463952	-0.534126	0.177971	-0.765030	-0.019672	0.410231	0.609645	-0.427345	0.920969	-2.270678	-2.240551	-1.046240	-1.082224	-0.938458	0.880288	-0.281107	0.448097	0.945435	0.326035	-3.143238	2.159643
0.058624	-1.304168	0.900666	-1.343059	0.992516	-1.736212	-0.115606	-1.833625	0.333629	-0.606972	1.994272	1.257996	-0.769311	-0.412612	0.930677	0.617057	1.136107	0.781125	-1.384689	-2.376184	2.959034	-1.367046	0.181588	1.306157	-1.084885	-0.555726	-1.868486	3.419630	0.150287	-0.267900	0.587245	4.267627	-1.447990	-0.715376	0.127776	-0.196396	1.073461	-1.559093	-0.468626	2.391536	2.020324	1.000496	-0.229382	-1.232748	-1.080631	1.195781	-2.565711	0.609820	1.624233	-0.586135
-2.793958	-1.007561	-0.329874	-1.972572	0.626855	-0.935746	0.928706	-3.673096	-0.853234	0.260077	1.930990	0.288452	-0.188244	0.001794	-1.562476	-0.577396	-1.171000	-0.011077	-2.274885	0.248786	-0.430049	-1.567596	0.515930	0.253632	0.082161	-0.719781	-2.750098	0.185172	-1.889909	1.564013	-0.273158	-1.659877	0.247546	0.476622	0.292571	-3.107300	1.206663	-0.064124	3.080325	2.458899	0.060013	-0.153693	-2.566836	4.365121	0.937756	1.230729	-0.007298	-0.162204	0.595367	-2.582265
0.103596	-3.680970	0.182781	-0.468452	0.950708	2.802107	-2.073034	-0.356296	1.688497	-0.835098	0.764038	0.476770	-0.655596	0.343760	-1.801019	1.361131	1.019913	1.721139	0.451282	-1.187520	0.891287	0.736697	-1.043121	0.157823	2.252185	-3.122847	0.092234	2.019551	-0.365984	-1.161539	-0.702062	1.551106	1.504578	0.602904	-1.150738	-2.293793	-0.210625	-1.154189	-2.488064	-1.973239	2.192688	-1.608396	0.302205	0.574889	-3.546394	2.922173	-1.735630	0.465227	-0.209972	3.145465
0.648752	0.765416	-2.275918	1.142330	2.844767	-0.340921	0.610550	-0.668168	0.834587	0.090523	0.871368	0.652797	0.100410	0.817053	-1.458361	-0.362256	0.551597	-1.394501	-0.307739	0.260726	2.175666	1.189852	0.280563	3.588042	2.440251	1.546445	0.437303	1.905076	1.732343	-0.716250	-0.202941	-1.766406	-1.026899	-1.274032	3.041903	-0.746301	-0.058700	0.476097	-2.281701	2.378599	-0.237524	1.263963	-0.129149	-1.922385	0.846900	0.535110	-0.056574	-1.533934	-2.427073	-1.680325
0.402144	0.462710	-0.218770	-2.716377	2.577802	1.365278	0.293506	-1.145215	1.565305	2.306427	2.578567	-0.509992	2.654921	1.917495	0.519464	1.659078	-0.563294	-1.645629	0.015098	-0.188709	0.507927	4.165685	-0.556950	-0.251309	-0.323185	-0.556254	1.956043	0.802524	0.433888	-2.066612	0.566322	-1.921589	0.387583	-0.118074	-4.140629	-1.649322	0.067147	-1.384347	-0.694147	0.637792	-0.479286	-1.497621	-0.487831	-2.304124	-0.280537	2.975772	-1.742026	-0.727528	-1.396497	-0.068508
0.299008	-1.927309	-1.297994	-1.376969	-0.865243	1.613765	0.248377	1.734315	3.765033	0.429880	-0.041123	0.359877	0.697579	1.998950	1.202183	-0.847102	-0.307444	0.058209	1.194151	2.242909	1.041173	1.266883	1.086995	-1.677544	2.187592	0.538806	0.123742	1.732044	-1.008263	1.558508	1.169500	-0.076876	-0.856640	0.828189	-1.079273	-1.929027	-1.274305	-0.424010	-1.266125	1.833225	-0.629531	-1.270426	0.169878	1.350038	0.152061	-1.746850	0.565317	1.138414	1.507820	2.062262
0.246647	1.001367	-0.955973	-0.305265	-1.982070	1.230510	-0.016463	1.863217	0.340225	-0.926931	0.611947	1.226566	1.335012	-0.289311	2.022548	1.667122	-0.526990	0.479689	0.773496	-3.928479	1.176494	-1.082750	0.503145	-0.211262	2.000667	-1.427556	-3.907244	1.235227	-0.855563	1.584563	2.610064	-0.566712	-2.384108	-0.285757	1.115791	0.391368	1.083540	0.954624	0.649872	-2.892402	1.022463	0.279722	-2.308501	-0.606183	-2.711231	-2.772921	-2.480583	0.296342	0.493699	1.619891
-0.659978	1.337457	0.311949	-0.696298	-0.856228	-0.630572	1.092871	-1.011481	-2.976029	-1.973246	-1.277881	-1.090416	-0.139101	-0.788072	1.574484	-3.886833	-0.919501	-1.652088	-1.588691	-2.622250	-0.580122	1.609332	1.854874	0.259768	-1.717614	-0.439331	-0.058184	-0.897210	-1.057822	-1.159997	-0.030713	1.090239	-1.090093	0.449076	0.370142	1.897167	-2.932703	2.086321	0.198271	0.079839	-0.237844	-1.314754	0.336814	-2.060869	-3.099844	2.604277	-2.097867	-0.339476	-1.546101	-1.426526
1.585900	-1.785769	1.959380	2.146635	-0.470262	-1.136768	-4.044465	-0.247653	3.331106	-0.177817	-0.691159	0.675775	-1.461303	1.692982	1.767837	1.071926	-1.554512	0.083988	-0.951880	0.955730	-0.951241	2.712149	0.736870	1.215838	-0.585392	-3.175466	2.693462	-0.151621	0.599988	0.157663	-1.957336	-2.088416	-3.204224	-0.535303	0.104831	0.303829	-2.293027	-1.401732	-2.275588	-0.494349	1.566780	0.327268	-0.948873	-0.798452	1.434866	0.254940	-2.652351	3.549853	1.130001	-0.661540
0.847709	0.454983	1.243449	0.200567	-1.023880	0.712513	-0.219847	0.757424	-2.017243	0.952161	0.307522	1.558606	-3.306933	0.511747	-0.260954	0.284316	0.416805	0.116411	-1.791474	0.425720	-2.181958	0.484750	-0.617505	2.445782	0.036882	1.857574	-1.204282	1.787671	1.014028	0.526899	4.634086	2.024973	0.167059	0.793870	0.564564	-0.987158	-0.028296	0.093429	-1.354682	1.186650	-3.345187	-2.769282	1.510626	-1.149247	-2.728499	1.930512	-0.518229	-2.197139	1.335038	0.256506
1.984602	-0.897278	0.829416	0.231975	-1.089957	0.734302	-2.412767	-1.424860	-1.560740	2.104603	2.623129	-0.868351	-0.296769	-1.590338	0.910245	0.224652	0.983854	-0.178594	4.292765	-2.929319	-1.458170	-2.503577	-1.304686	-1.792561	-0.570589	-3.098928	0.341890	-1.883937	0.651496	-1.171824	-0.006681	0.916374	1.642522	0.223203	0.415351	0.115559	-1.616217	-0.768517	1.728210	0.818516	-0.185674	-2.571754	-2.406700	2.171210	2.407892	0.270530	0.524153	3.512722	-1.240475	2.513565
-0.732786	0.355243	1.159128	-3.023413	-0.406829	-0.337387	0.110369	0.063682	-1.240459	-0.566402	-2.445387	-2.224604	0.035623	1.117994	3.453306	-0.269007	-0.212169	-0.403748	0.829842	-0.367355	-1.024939	0.678469	0.590086	-1.705916	-1.746835	0.173124	-3.642200	-1.572319	-2.961066	-0.670020	1.539056	0.701938	-0.529797	-1.681920	0.484634	2.604641	0.020959	4.840405	0.685711	-1.161166	1.728283	-1.429608	-0.356013	1.120598	-0.907942	0.694950	-3.345418	-0.472538	0.901473	-0.696767
1.579260	0.201816	-3.715046	-0.185694	-1.484848	3.326907	1.010641	1.932105	-0.860067	-1.896068	0.220764	1.193682	-2.066456	-0.756949	2.017776	0.287111	-4.092608	0.762031	-1.129081	-1.061090	-0.056147	-0.809873	-1.675867	-0.145040	-1.071730	-0.150715	0.046556	-0.337449	-2.905781	1.004604	0.081258	1.828568	-0.691069	1.202965	-3.307064	-0.463772	0.334328	-0.516196	-0.944856	-2.013255	1.173798	-1.668727	0.525473	-0.473843	3.651430	-0.905097	-0.171310	0.677031	2.121019	-1.492076
-1.486862	-1.788680	1.358192	-0.557541	1.281903	-1.686846	1.184621	2.389204	2.837293	-3.603089	0.192283	-0.270545	-2.078079	0.722666	-1.247394	-2.014894	-0.682622	0.769598	-1.833148	-1.368521	1.594753	1.748618	-2.410656	-1.338770	-1.522880	-0.474295	-1.954803	-0.786121	1.113987	-1.249828	0.060456	1.356409	1.929073	4.277872	0.988484	-0.615006	0.654920	1.710722	-3.480720	-3.154092	-2.398523	1.087541	-0.614980	0.174877	1.774116	1.034072	3.902004	0.076261	-0.211273	-0.109868
1.770573	-1.584962	1.326037	-2.258064	-0.060508	-0.236389	1.353074	-2.442498	0.332826	-0.495042	-1.264576	-2.842554	0.585111	-0.353097	-0.855391	0.786494	1.533525	-0.499070	-0.911423	1.445818	-1.005933	-0.608689	1.748817	3.681974	-1.473520	-3.231017	-2.246327	-1.545263	-0.918342	-2.567706	-0.156879	-1.231311	1.326593	1.990563	-1.290265	-0.729728	-0.599695	0.545973	-0.600249	0.001244	3.105614	-0.947819	1.024967	-1.453595	0.210264	-0.664857	-2.641123	-0.519427	0.965428	-1.648133
3.218227	0.626772	1.157882	-0.817274	0.604963	-1.837828	-0.294290	2.479520	-4.022912	0.433888	3.161615	-2.194125	0.998018	-0.666036	2.964509	-1.813515	-1.861681	-1.026876	1.559242	-0.155714	1.948772	0.716013	-0.283136	0.291346	-0.412903	2.217404	0.346800	0.917119	0.659699	-1.644503	-2.828697	0.793684	-1.623404	-0.077472	1.034268	-2.191635	0.459131	-0.114061	3.607970	0.025935	1.633860	-0.658328	4.118178	2.912527	2.436848	-2.946342	0.308964	-0.003089	0.858599	-1.245890
2.585050	-0.492946	0.000696	3.424610	0.191048	-0.519748	-3.753357	-1.868299	-0.347235	2.363445	-1.713764	0.542909	1.028324	-1.997992	-1.798213	2.503513	-2.980736	0.965554	1.705254	-1.713823	-0.339833	-0.857684	-2.433424	-0.490379	2.019998	-1.144374	-1.128001	1.036219	-2.436815	-1.505415	-0.828546	0.438067	0.077455	0.746664	0.074658	1.856894	1.971602	-3.133408	-2.019839	2.324274	0.580601	0.409131	-0.950191	0.746707	-0.785263	-0.220908	2.116435	-0.628164	-1.555909	0.213145
-0.648390	1.774090	0.011077	1.634677	0.662377	-0.945546	-0.992614	5.638552	-1.756740	0.929822	-2.684911	-0.062425	-1.206491	-1.154353	2.095647	-0.791725	0.528801	0.965574	1.140979	0.772839	0.136874	0.072895	-0.847339	-0.930761	-0.160429	0.628011	1.138756	1.661604	1.327546	-1.258673	-0.890371	-2.735867	2.665855	-0.755737	2.132824	-0.139791	1.828595	-1.874063	0.612720	-0.021395	0.145928	-1.665175	1.366424	0.810228	0.797770	0.685113	2.276276	-1.552774	-0.123264	-1.884885
-0.127219	-0.480136	-0.772290	-2.153113	-0.862718	1.013804	0.860260	-0.067496	0.491087	0.292957	-2.196323	-0.114524	2.037624	0.574695	-1.897936	-1.005319	-0.599536	2.582718	0.669005	-2.444090	1.084667	0.734908	1.313695	0.323457	-2.108104	-0.678088	0.502826	-1.780674	-2.130248	-0.971214	0.628840	0.279495	-0.027398	3.359639	1.501196	1.436704	0.428260	-1.293497	0.015471	-1.353195	0.311594	-1.167689	1.531255	-0.710509	-0.711061	1.007260	-0.656441	0.518181	-0.458930	-1.380792
-1.451743	0.235238	0.336207	-0.116187	-0.372768	-1.153565	-0.752303	0.133120	-1.641338	-0.113370	-0.058025	-0.131979	3.268443	2.657060	-3.038073	2.358304	-3.749179	-0.095326	0.310457	-1.998265	1.625091	-2.375782	-0.604795	-4.294565	-2.789119	-1.491282	-1.348665	1.878723	1.352076	2.898863	0.467342	1.512469	0.063816	0.536831	2.450588	3.354271	-2.532591	-0.997115	-4.570602	2.137149	0.382757	0.522525	-0.763681	2.308962	-0.758065	-0.465723	0.756415	-1.959194	2.158401	-1.844539
0.192396	-2.893203	1.379080	1.594056	-0.506216	0.110336	1.752002	-0.152520	1.078280	0.477663	-0.708493	-2.663434	3.029283	1.846944	-0.666312	1.406063	-1.707126	0.473437	-0.593438	0.714822	1.277602	0.709332	-0.049949	1.571361	1.254929	-1.172928	1.156554	-2.578369	0.604655	0.919337	-0.929405	0.189769	0.247847	-1.952151	-0.855226	-1.470031	-0.036256	-0.713977	1.058917	-0.810451	-0.644940	1.892844	0.718401	0.613244	1.365895	1.449404	0.968284	-0.148812	-0.408093	0.119983
-1.427030	0.363682	0.554713	-0.208565	0.416969	-1.596508	1.349706	-1.023848	2.739642	1.252756	0.802957	2.901089	2.724509	0.501473	0.578082	0.267532	-1.574753	-0.715188	0.844869	-0.266302	2.549059	1.265286	-1.322569	1.012025	0.574123	-2.644497	-1.132851	-2.518898	-0.009428	2.939443	-0.075457	0.590723	-1.231316	0.811608	-1.132902	-0.534308	-0.635683	-0.424179	-0.283763	2.609573	-1.338528	-0.260632	-1.345529	1.959627	-1.022210	0.035146	-0.021035	-1.620080	0.958662	0.563513
-0.708560	-0.689097	-1.075179	-0.801925	0.807235	-0.525845	1.492775	1.084562	0.193806	0.933326	-1.738397	-2.284219	-3.171597	-3.348499	-1.733148	0.715356	-1.457345	-0.665712	-0.522489	0.827683	-3.411374	0.601954	4.332582	0.509788	1.331354	-0.904370	-2.038925	0.018528	2.524861	-2.335724	-2.033825	1.101749	0.735039	-2.202516	1.808991	1.810906	-0.536162	-1.101801	-3.573558	1.040441	1.044048	-1.754605	2.264791	0.688441	-1.269319	1.868542	1.473751	-0.868225	-0.981460	1.401393
-2.438548	-0.333670	1.460952	-2.931618	3.990954	-3.948141	-3.371499	-3.532928	-1.190759	-1.192036	2.603623	-1.465082	-2.564726	-1.355589	-0.026180	-1.198751	-2.316023	-1.028311	-1.384497	-1.165926	-1.282213	4.009607	0.855265	-0.411290	-1.554610	0.256226	0.354234	0.270910	-0.533935	-2.051793	-0.965423	0.198704	1.559691	-0.497074	-1.548074	-0.254390	-0.138341	0.001329	-2.044635	-0.026974	1.431854	1.465433	0.840677	-0.783961	-1.182572	1.016326	1.963024	2.320201	-0.677194	-0.852193
-3.498379	0.764726	2.312610	-0.831439	0.625157	-0.496038	2.733554	0.037407	-0.495693	-0.243466	1.904974	1.792872	-2.566550	2.151842	0.846281	-0.714394	0.519500	1.345849	-1.444835	-0.697189	0.924342	-0.861016	-2.126566	1.139715	0.187026	1.131659	2.375363	-3.164996	0.645727	-0.722420	-2.110312	1.847965	-2.678285	0.972975	3.288976	0.994365	0.256802	0.339821	2.947888	0.920775	-3.602399	1.259306	-0.182931	-0.370572	-1.266547	-0.193203	1.816005	0.347476	0.887602	1.693370
0.239583	0.514101	1.675369	-1.548501	0.386943	-0.714655	0.156046	-0.111484	0.063460	1.873011	-1.659337	-0.220674	1.288364	0.695632	2.119237	-2.184606	0.727315	-0.155302	2.063675	0.244798	0.120447	-2.056399	-1.421265	1.408157	0.724724	-1.017260	2.077210	0.577349	-1.876687	-1.219044	-0.756788	2.118741	-0.146252	-2.167668	-0.119672	-0.270626	0.906330	1.011908	0.606876	-0.403853	-4.157975	-1.959412	-0.874033	-0.165154	-1.152771	-2.387182	0.918821	-0.747751	-3.829827	2.185380
-2.540324	-0.640924	-2.352660	-0.626718	2.904413	1.095767	-1.008996	-2.007224	0.280895	-1.907117	-1.419482	4.058197	0.222443	0.004143	1.134331	0.317264	-0.073103	-1.339648	-0.556427	0.616264	-1.835948	0.542434	1.441687	-0.326984	-2.072656	-0.858367	-2.535770	-1.728441	1.041026	0.130191	0.385660	-0.764944	-1.854895	0.102981	-0.709385	-1.149273	-0.432783	2.177262	-0.970697	-1.218176	3.492380	-2.459842	0.032324	1.088181	3.732898	-0.810331	-0.912298	-0.218079	1.818067	0.964067
-2.228661	-0.790322	-1.647209	-0.888033	0.221065	-2.834373	0.381211	1.227553	-0.274156	1.568098	3.853170	1.088573	1.264661	1.573504	2.998853	1.390232	0.765843	-1.165261	-0.297610	-1.083376	-1.639030	1.969026	0.113696	-0.982017	0.778680	2.471213	0.996870	-1.631831	0.157216	0.350351	-0.003355	1.114758	0.413441	1.358287	-1.403189	0.279453	-0.627504	-0.036857	-0.290954	0.360840	0.195413	-3.013740	0.139313	1.203755	-0.332000	-0.083869	0.359718	-1.484507	0.969013	-1.066016
0.084188	0.625466	-0.895919	-1.691810	-1.758525	2.088743	-0.129238	-0.411866	-0.467155	0.043122	1.040463	2.982189	0.609322	0.004890	2.252665	-1.400148	-1.221322	0.090050	0.460876	1.218391	-2.037627	1.350102	-0.369636	2.039277	0.315037	0.091110	-0.258023	-1.918226	-0.072032	-0.218996	0.216781	1.048958	-2.545454	0.346163	0.279541	2.022832	3.030549	-1.932493	2.639489	-0.011360	1.105288	1.859411	-1.677067	0.547088	0.925904	-0.458638	1.624675	-1.018412	1.424498	-2.615338
-0.249018	-1.196242	1.403536	1.384817	1.895490	3.199059	-0.656446	-1.120545	2.162406	-2.187464	0.370342	0.300599	0.651386	-0.911128	-0.393550	-2.135575	-1.483426	1.128724	1.104674	1.252815	-0.487492	0.330486	-0.142358	0.852448	-2.712084	-1.145762	1.549105	-0.960524	-3.161450	-0.711694	0.982939	-2.824522	1.150636	1.399929	0.689759	-0.148503	-1.559614	1.667403	0.080532	-0.143313	1.674728	2.080257	0.339874	-1.633093	-2.319457	1.656482	0.068927	-1.450864	0.664110	1.556017
0.918377	2.090079	-0.716120	0.884958	-0.920485	-2.653227	-2.235269	-0.418680	-0.781673	-2.223410	-4.008174	-0.071432	1.021154	-1.222581	0.227463	1.216732	0.396384	-0.843333	-0.333828	1.071269	-2.052992	-2.293279	0.459753	-1.810137	-1.326614	2.027734	2.020629	0.634094	2.436006	1.330038	-0.094739	1.545631	1.041718	0.393746	-0.903532	1.379606	-1.633682	2.219261	1.289565	1.356137	0.224270	-0.717012	-3.792589	-0.776433	3.125450	-1.255297	-1.631186	1.163149	0.610221	-1.377921
-2.534719	0.769799	-0.642962	-0.922520	0.932731	-0.122748	0.625057	0.045666	-0.938682	-2.341931	0.082565	0.238913	-0.724821	0.009198	-1.386014	1.240864	-1.799775	0.887395	0.399261	-0.803029	-0.323605	3.887469	-1.146092	1.188749	1.261623	0.886593	-0.833182	-1.754481	-2.771428	-1.328834	2.026725	-1.457475	-1.303112	-0.541211	-0.701914	-1.074382	-0.094754	-1.396759	-1.161918	-0.217868	-0.963838	0.344087	-1.288405	0.314946	3.136891	1.208586	-0.483523	-0.187183	-0.109645	-0.233234
0.498936	-1.533978	-1.870855	-0.372176	-1.542318	2.532140	-0.275821	1.237845	1.057183	-2.273396	-1.197085	0.983091	0.895434	-1.143763	-1.849136	2.055699	-2.522873	-2.043768	0.887825	1.402630	-0.553945	-0.803817	1.341242	0.371580	-1.350335	-0.791537	-1.679229	-3.098173	-0.176401	-0.140960	-4.118630	0.394937	-0.682663	0.655834	2.800906	-0.711286	-0.181354	2.350548	-2.171889	0.522172	-1.492252	0.019324	2.165879	1.112301	0.782260	-1.498823	-0.851259	1.079115	-1.521248	-1.438233
-1.391532	0.001756	-2.375028	-0.987504	-2.589404	-1.852049	-0.326396	0.135401	-0.799882	-1.914526	-0.419844	0.183888	-0.718642	-0.804343	0.662708	-0.411786	-1.533137	-2.331683	0.828029	-0.720161	-0.391195	-2.580258	1.556736	1.359714	0.642664	-2.500238	1.069157	4.204856	-0.779324	0.813063	0.748746	2.696323	-1.631902	1.044688	0.422816	-0.338045	-0.713519	0.798007	0.011432	0.962475	-0.779531	1.636297	0.525840	-2.638808	-1.266937	0.777360	-0.476500	0.872711	-0.963197	0.786327
0.897964	-1.216197	1.668981	0.624753	-0.422703	0.814719	-0.914280	3.201441	-0.884806	-0.364543	1.143869	1.976159	2.632933	-0.311515	-0.668165	1.243633	-0.995189	-0.293847	0.559560	-0.359692	-0.784942	-1.317460	0.936125	2.714775	0.605300	-1.898667	0.262634	-1.120615	1.882441	-0.645047	-1.213912	0.464234	0.686787	0.091626	-0.573131	0.139365	0.015823	2.250380	1.560999	-2.571524	-1.812482	-0.602891	0.037230	1.363976	-0.560040	-1.697860	0.867875	0.494380	-1.065431	-0.141339
3.748552	-1.201786	0.147450	1.477619	-1.533375	2.315759	0.837106	0.836422	0.330309	2.514698	0.285512	1.453008	-0.989087	-1.348315	0.349714	1.850238	1.291025	-1.760770	0.136836	-0.384294	1.326275	1.103693	-2.116579	-1.682536	-0.305651	0.686126	-2.128459	2.244474	-1.305125	-1.703533	0.686023	0.145221	2.693265	-1.265460	-0.504937	-1.261555	-0.730167	2.806624	-0.438134	-0.301003	0.742790	-0.544836	1.828216	1.687680	2.981368	-1.685431	-0.344846	0.735213	-0.793542	2.211063
2.684908	-0.859027	-0.813274	-0.528828	1.220032	-0.371842	-2.348174	0.916298	-0.178531	0.296581	0.644542	1.672458	2.353183	1.109317	0.417662	1.740107	2.340420	0.067945	0.016969	1.971129	0.525437	-1.989036	-0.453770	1.205492	0.491100	-1.153945	-0.987294	-0.062044	-0.785622	0.825937	-1.053355	-1.725214	1.392792	-2.687883	-0.294616	-0.294684	3.064981	-1.564716	-1.756563	-1.258005	-0.416312	0.639445	0.218321	3.199352	-2.414128	-1.795050	1.700782	0.100483	-0.205207	0.354461
-0.388787	-0.906846	-1.539506	-0.809684	-0.050578	-0.860772	0.595206	0.512000	-2.655018	0.131258	-1.651449	-0.059206	2.181851	-0.651889	1.355194	3.648070	-0.763309	-0.853035	-3.189150	1.058801	-1.377516	-0.478550	-0.924247	0.005034	-2.955685	1.615379	-0.173593	0.705657	-1.818856	-2.853285	-2.177757	-0.185337	3.255732	0.219118	2.023788	-3.852364	-1.283020	-0.047830	2.199718	2.269262	0.019436	0.387718	0.408595	-0.890518	0.970932	-0.495506	-0.385843	0.377174	1.752587	-1.249868
0.452229	-1.168031	-1.012393	-0.567887	-1.860869	-2.954427	-2.277209	1.982061	-1.694212	2.022575	-1.719297	-1.542199	2.326031	0.719964	-3.275367	-1.755085	1.613733	2.749661	0.894173	1.229240	-2.429704	3.095090	0.081614	-1.157637	-1.943435	1.635774	1.727051	1.083822	2.532532	-2.580765	0.455916	-0.314127	-0.743400	-1.041784	-3.500526	-1.241217	0.276450	1.851284	0.237691	0.758115	0.031325	-0.311448	-3.089005	0.683934	1.711022	-2.943812	-0.843202	0.350585	0.903028	0.347908
-1.323940	1.553554	-1.761355	-0.427344	2.410905	0.812141	-0.924134	-0.834167	1.344980	-3.318109	2.678197	1.889029	2.648822	1.164983	-2.733762	-0.586772	-1.518940	0.173244	-1.398811	-0.083562	-0.048801	2.089811	-1.542271	1.463788	0.120658	-0.142893	-0.284691	-3.890293	-1.049304	0.362459	-0.998792	-1.542348	-0.579014	-2.551505	-0.864464	0.512680	-1.559105	0.119205	0.429537	-0.171701	-0.061909	0.966468	-0.373320	1.184327	0.419820	-0.207220	0.106737	0.115915	2.667368	-1.580639
0.636864	1.628425	-0.079778	2.657109	2.309984	-0.242951	0.061448	-4.084803	-0.399005	-0.638107	0.141569	0.849005	2.565880	1.759851	-0.586447	-1.653803	2.242663	2.643859	-1.442489	0.857331	-1.856871	-0.510535	-3.385595	1.585328	-0.873137	3.420721	0.964761	0.183407	-0.766536	-1.277114	0.444144	2.056203	3.182838	0.066839	-0.382287	0.509789	0.583887	0.871114	-1.523960	-1.546909	-0.337307	-0.246650	-1.763811	-0.852226	3.237607	3.522419	-0.380197	-0.981865	-0.925553	0.461108
0.652502	0.624777	-2.428411	-0.997329	-0.499197	-2.619162	-0.074092	-1.037480	1.042031	-2.702457	-0.985335	-2.687294	-1.872082	0.530709	0.454755	-1.165836	1.025282	-0.671341	1.188740	1.689593	-0.229837	0.451633	0.763798	-0.668937	0.245335	1.309224	-0.586053	-0.720528	-2.443785	-0.556113	2.667725	0.573801	2.501479	2.263734	0.679857	-1.576632	0.106649	2.259697	1.921165	-0.764131	-0.103841	-3.154070	3.400948	-0.324293	0.717809	-0.203446	1.854487	-0.682531	1.319700	1.596768
1.341018	1.439406	-2.172458	-0.883065	0.195387	-0.151048	0.196509	-0.535444	-0.109647	-0.703890	-1.042893	0.064928	-1.977813	0.928644	0.155843	0.697803	2.125948	-0.186917	-1.562959	-0.624859	-1.261831	-0.257112	0.621584	0.091280	1.744869	-0.074969	1.075011	-2.501430	1.443623	-0.548618	0.143758	0.208784	0.470435	-2.252442	0.302572	-0.992203	-1.386946	-2.302773	-0.783822	-2.195164	-1.699331	-1.490806	0.029117	-0.178378	-1.043236	0.394352	0.487717	-2.536160	-1.834977	0.816051
-1.199376	1.097873	-0.850991	-1.557651	-1.383472	0.329831	-4.107499	1.836279	-1.229118	1.286778	0.270105	0.164630	1.044471	-0.716722	-2.501382	3.382740	2.579536	0.121147	1.922957	0.244112	-0.648103	-0.491311	-1.754225	-0.147835	1.925481	-0.261234	-2.052451	0.295822	1.163943	-0.395747	4.070482	2.068307	-0.354235	-1.516959	-3.737576	-1.782447	2.157584	1.355110	0.169835	-2.169037	1.964884	0.405225	-1.868361	-1.080653	-2.045746	-1.200304	0.017402	0.089199	0.527146	0.894156
-1.931116	-0.662756	0.424041	-0.159403	0.755153	0.456774	-0.832236	-0.242118	-0.873094	1.890907	0.073263	0.798169	-0.890486	1.507455	-1.780409	2.415928	1.233342	-0.058553	0.006165	0.523549	2.973747	-0.811786	-0.465426	-0.922923	-2.687316	0.546781	-0.497190	-1.584786	2.800411	-1.186545	-2.578790	0.877515	0.202902	-1.339655	0.785898	0.348302	-1.127916	-1.730042	-1.160958	-0.474811	-1.710671	1.254594	2.573653	-0.806697	-0.167409	-1.553050	-0.005166	2.308853	4.480668	-0.077645
0.572976	1.180478	0.740025	0.343848	0.853175	0.037482	1.704365	0.508848	2.409150	-2.017841	0.770673	-1.666253	0.269375	2.809900	0.605891	-3.084286	-1.443347	-1.520276	-0.626423	-0.361295	0.083028	0.385858	-0.880166	2.362839	1.691416	0.525727	1.758784	0.256453	-0.098145	-0.644446	-1.120415	-1.911868	2.060948	2.223237	0.036780	0.709124	0.676552	1.376379	-0.677061	-0.847081	2.818722	3.799787	-1.713083	-0.101055	1.651091	2.502695	0.692126	-1.016553	-1.290914	0.786097
-0.980908	-0.280124	-0.670204	-4.182679	1.982365	1.906640	1.642000	1.352773	1.222155	-2.218010	1.497816	-2.973193	0.889212	0.749265	2.941033	0.254006	1.479121	-2.027085	1.762291	2.675899	-1.974531	-0.908205	-0.814106	-1.752069	-2.467224	0.788012	1.872830	2.032367	0.050180	-1.556529	0.000286	0.937105	0.649934	1.863391	-0.570350	0.652842	0.739915	0.582238	0.057531	-0.651745	-2.328719	0.170940	0.494035	-0.087040	-0.634804	-1.113939	-1.183428	-0.364605	-2.071456	1.508722
2.343404	-5.334161	0.469439	2.959227	1.115980	-1.409948	-1.251600	0.854528	-0.504999	3.774349	0.887292	-2.583068	0.392655	0.759882	-2.610851	-2.563948	0.599888	-1.397362	3.134594	0.636431	-0.097780	0.353267	-0.889640	-0.351126	-2.232756	-1.256600	0.695539	-0.356781	0.098690	1.736489	-0.389202	0.771092	-1.062586	-1.653993	1.893596	-1.073235	-2.313175	-1.090707	-0.956862	-0.993564	-1.075475	0.875435	1.661887	-0.550200	0.434160	0.966962	0.074547	0.549558	-1.094051	-1.199825
1.012304	1.323057	2.603583	-0.304572	0.612245	0.658732	-3.382651	2.372980	-4.118713	-1.284661	-0.181460	1.973793	-1.807869	-0.446602	-1.089811	1.028145	-2.354203	0.555136	-1.565100	-1.036812	0.294330	2.447163	-0.510321	-0.394866	-0.928470	0.097934	0.531400	0.057603	-0.687080	-0.517371	-1.727272	-0.186409	0.531774	0.078481	1.315372	0.678305	-2.907597	-1.143681	2.861622	0.516181	4.284975	0.788977	-2.127985	0.439270	-2.538308	2.864664	-1.613807	-0.119892	0.348831	-0.910696
3.325316	0.068127	-1.667018	-1.561379	1.553404	2.443885	-1.331378	-1.093456	-1.800598	-1.207993	0.513884	-2.483782	1.017638	1.092256	1.338759	0.687600	1.507890	-0.177906	-0.117943	-2.154725	-0.122025	-1.844125	-0.262418	1.631719	1.141405	0.807958	1.155250	0.806665	2.707982	-0.461922	1.929427	-0.674958	1.065733	0.328876	1.293759	0.276723	-1.333078	-0.997587	-0.303823	2.550171	0.814612	-2.658394	-1.633735	0.307616	-0.572576	1.617746	1.293693	-0.036604	1.422380	1.168286
0.175937	-0.723387	0.057631	1.453300	0.798445	-0.503764	1.058661	-1.019024	0.031758	1.976381	-1.410511	-0.263249	0.396962	1.334194	-2.046087	1.890323	-0.669113	-1.291822	-0.859147	-0.158791	-1.216307	1.541919	-1.750637	-2.160526	2.914642	-2.138133	1.075306	-0.537235	-1.893630	2.872528	1.384324	-3.110683	1.281713	-1.130711	1.214871	0.554837	-0.567945	-0.011227	0.977888	1.316318	0.851131	1.629481	-0.552903	-1.223741	0.358626	-0.811021	2.321412	-1.132180	3.093458	-0.083294
-1.117055	1.801098	1.528749	0.637138	-0.897187	-1.077646	2.089637	2.426564	1.281667	0.025953	2.799443	-3.105770	-2.310385	-2.481200	-0.233362	-1.810595	3.222249	0.015574	-3.358886	0.264208	-0.558993	0.615206	-1.206113	-0.185759	-0.126314	-0.853042	1.504882	-0.256475	-0.081886	0.654874	0.538228	-1.002426	-0.820555	2.896081	1.785071	-0.650328	-0.367393	0.272846	0.773123	2.000367	-1.028140	2.176400	0.657713	-1.880508	-2.201052	2.119144	3.344047	-0.006464	2.549411	-2.372735
-0.159872	0.764823	-2.534484	0.400950	-0.990203	3.092242	1.957012	1.872510	-0.321815	1.532722	-0.594519	0.558018	1.300793	0.924859	0.599754	0.128657	1.702714	-3.418714	0.098712	0.005878	0.228898	-0.425872	1.573912	3.187404	-0.667383	1.031465	2.141370	-0.647485	-0.391466	0.651082	-2.171923	0.965518	0.961844	-1.464219	1.553331	-1.946956	0.384226	-1.060426	-1.899310	-1.882231	-3.366145	-0.956262	-3.441498	2.153585	-1.314729	0.684859	-1.192347	1.383205	0.025092	-1.372175
1.598868	-0.104903	-2.218548	0.799847	-1.177237	0.410239	1.758261	-1.382459	-2.854644	1.339377	-0.675276	-2.688191	0.485022	0.723756	-1.708426	0.765365	1.284166	1.644207	1.416760	0.452518	0.903543	0.765500	-0.930345	-2.140002	0.990530	-2.055653	2.109389	0.713871	-0.086990	-1.116111	-0.799092	1.378146	-3.003214	-1.493457	1.768634	1.125083	-0.137051	1.267542	-1.976618	-0.818283	1.563770	-0.397979	0.091103	-1.875636	0.274428	0.588142	0.273810	0.556041	0.196661	1.159705
1.059370	1.939730	-0.852396	-0.000653	-1.554424	1.803117	1.323759	0.186809	0.213040	0.438454	-1.958757	0.355187	-2.072388	-3.157723	-2.900359	0.711365	1.700471	1.369879	-1.212930	3.188660	1.264214	-2.451683	2.115128	2.578100	0.078742	-2.139508	4.472259	-0.723348	-1.161681	-1.343581	1.693462	2.657312	-0.646932	-0.127147	-3.018531	2.221823	0.062809	-2.986862	-0.974876	-1.198913	0.341950	-3.437057	2.195140	0.747659	-1.548093	-2.369201	-1.042443	1.929105	-0.248673	2.395035
-2.547387	-0.684510	-0.109895	-0.237356	-4.628805	-0.347677	2.166980	-1.044210	1.360980	1.611810	0.031460	2.041776	2.160896	1.504232	-1.897319	-0.979601	-0.526139	0.211808	-3.416036	-0.084079	-1.127247	1.584736	0.137847	-0.148831	-4.181372	-3.324270	0.508359	-1.950881	0.312098	-3.264308	1.278379	0.946422	-0.834016	-3.161838	1.479988	-1.048809	-2.836056	-1.089954	0.578355	-0.876312	3.148352	-0.405300	0.159961	-0.590907	-2.562218	0.606848	-0.455148	-1.806205	-2.943544	0.248812
1.010232	0.487522	1.867997	-1.540102	-0.718092	-0.107628	0.190148	0.897358	0.867092	-0.772625	0.627027	-2.467591	-2.119914	-0.592471	-0.693815	0.546829	-1.792165	1.095236	0.115014	3.135570	-0.459949	0.745459	-0.328455	-0.282456	-0.475432	-1.258860	-0.186426	0.496337	-0.840259	-1.166530	-1.228710	-1.004750	-1.361201	1.268715	2.377368	-1.918801	-1.203472	-2.743009	1.020562	-1.259409	-0.518240	-1.118948	0.724543	-1.339706	-3.349718	-2.088291	-0.156126	0.002892	0.898984	-2.075064
-3.627799	0.240572	1.502380	-0.458431	2.415431	1.106500	0.942421	-3.899755	0.536140	-1.412351	1.173687	-0.365885	1.696973	-1.414886	-0.971670	0.263136	0.937272	2.205888	-0.038036	1.873078	2.690145	3.118524	-0.116607	1.560741	-1.768835	-2.270232	-0.053630	0.945044	0.969252	0.360645	-0.897060	1.508258	0.278909	0.524159	-1.666387	-0.575347	-0.211434	-3.174476	-1.343007	2.373057	-1.073708	1.699116	-1.661129	1.628728	0.335758	-0.083558	-2.455092	-1.946607	2.134836	-2.226325
0.995250	2.843449	-1.093157	-0.177612	0.609085	-0.561562	0.679992	-0.929051	1.528464	-1.911999	1.861320	-2.538577	0.390615	1.590059	1.197155	0.819659	3.187439	-0.797774	-1.482836	-1.240769	-0.154846	-1.035623	1.514177	0.555965	0.135169	0.962441	-2.863832	2.466126	0.377615	-2.822662	0.266742	0.414613	-2.125054	-0.737417	-0.227567	-1.295985	-1.345335	-0.436905	-2.152038	-1.058890	1.294661	1.362369	1.360345	2.301025	-2.988005	0.373589	-0.207373	-1.763779	-2.247844	0.745422
0.044766	-0.799119	-2.367068	1.426590	-0.720996	3.716005	-2.141287	0.003601	1.516685	2.288368	-2.328722	-1.636459	4.182261	-0.922135	-1.219502	-0.181062	-0.349139	-2.206888	-2.888925	0.926231	-0.596747	-1.557654	-0.555398	0.067904	-1.277752	3.186631	-0.643503	-3.287148	-1.367236	-1.947480	1.468690	-1.001479	-1.052490	1.440999	-0.681235	1.167626	0.841001	-1.273088	-1.273270	0.877776	1.607577	2.632957	0.628463	-1.329851	2.888747	0.327322	-0.239682	0.217310	0.048483	1.033322
-0.004488	-1.095833	0.835957	2.710773	0.977105	-0.835661	-2.737263	0.814998	-0.341117	-1.087824	-1.808613	1.635915	-0.260129	-3.270824	0.461485	0.203025	1.356518	-0.526044	-3.442053	-0.278132	-0.749950	-2.682962	-0.059292	1.753893	-1.587772	-2.332269	-0.687617	-1.337056	0.292967	0.509940	-0.623527	4.184160	-1.143316	2.382292	-1.340221	0.315961	0.867258	0.024735	-4.073542	1.139427	1.340667	1.072980	-0.463141	0.686689	1.063144	-0.676686	0.219687	-0.436726	-1.664871	-1.979486
-0.284275	-3.765307	-0.652248	0.459540	0.166549	2.176905	-1.673857	-0.199543	0.673018	2.425926	1.578364	0.365637	-2.080837	-0.646981	1.679326	0.136882	2.519127	-2.460719	1.305435	-1.096543	-1.724789	1.424349	-0.252702	0.392418	0.652346	0.329975	0.879828	1.858588	0.586579	1.089757	-0.930999	1.217144	2.039450	-1.334911	-1.249559	0.214737	1.586627	-1.677176	4.568803	-1.400564	1.248993	-1.544920	-2.481858	0.178623	-1.865331	0.422540	1.120406	-0.936100	1.399691	1.989962
-0.247939	0.338599	-2.543158	1.539912	-0.334846	3.992471	0.152187	1.784795	2.137110	-1.872884	-0.203676	-0.876117	0.563679	-0.882810	-0.407345	-2.783648	1.148478	-0.994329	-0.955596	-1.126611	1.742914	0.037299	0.689600	1.330096	3.098659	-1.506592	2.751897	1.375773	-1.250642	-3.321804	-1.796912	-0.506481	1.360306	0.939760	0.184236	0.773967	0.670622	0.617700	-0.632914	0.295574	-2.593114	-0.292930	1.150216	2.179895	1.911685	1.415323	0.910889	-0.386799	1.045829	-2.322641
1.460125	-0.905768	0.404090	-0.724601	1.841667	-3.566127	-0.499036	-1.484428	-0.355684	0.913891	-1.341251	-0.872956	-1.134009	-0.861036	-0.316978	-0.139164	-1.963305	2.989965	0.063590	2.823838	-0.778676	0.772948	2.485456	0.316650	2.282047	0.250653	0.026294	0.277585	-0.724525	-0.729435	1.952057	1.023922	-2.347863	0.524329	-1.081880	2.709142	-1.055006	3.304763	-2.880006	-1.412998	2.532788	3.172784	-1.122306	-1.607478	1.185607	1.200549	-1.280010	0.770030	-2.003277	-3.547391
0.693371	-0.412647	3.438074	3.666645	-0.196607	-1.785152	-1.243320	1.201372	-0.970958	-4.413336	-1.102247	-1.301988	-0.273639	-0.774648	1.982347	1.784952	-2.012846	-0.351429	-0.289707	0.326735	-0.215873	0.503412	1.084170	-2.239456	-0.640641	-0.973334	-0.702934	-0.321463	-0.959445	0.071938	0.658958	-0.930271	-3.045923	-1.024684	-0.971405	-2.289165	-0.426075	2.200547	0.155791	0.652769	-0.156534	-0.012752	0.622524	2.023244	-0.938192	0.696068	1.362323	1.045684	1.013630	1.319415
-1.254463	0.457924	0.291094	1.190307	0.824292	1.028605	0.980071	-4.005068	1.898759	0.382257	-1.152101	2.893742	1.003331	-1.611650	1.555709	2.393698	0.167976	0.750067	-2.172485	-0.335915	-0.276828	-1.663306	0.478521	0.388291	-0.492713	-1.543745	1.064178	-1.456856	-0.578402	-1.282448	1.732202	-1.663034	-0.250400	2.121625	1.650393	-0.065849	0.881557	1.152329	-1.999042	2.013567	-0.610075	1.788489	1.596262	-0.117003	-3.561730	0.692831	-2.420325	2.518517	1.226195	0.452171
0.608863	3.437682	-1.859706	2.253013	1.072918	-2.623567	1.317927	1.238362	-0.130762	-0.901939	-1.886831	-1.712470	-0.205356	1.458148	0.165920	-0.625701	0.448421	-1.778750	-1.337113	0.703751	-0.803096	-1.232260	-0.389114	-2.647345	1.187943	1.061621	1.587924	-0.883356	0.166357	-1.052676	-1.015178	0.494926	0.063003	0.275761	0.895214	3.317707	3.309295	0.558815	2.091614	-1.804670	0.755417	-3.314826	-2.408716	-0.519651	1.870408	-0.766784	-0.345435	-2.353028	0.384647	2.821289
0.841939	1.106300	-0.910926	-0.667992	-1.119111	-1.452351	0.390553	0.031304	0.165595	-0.319861	0.505974	-0.629350	0.590337	0.831672	1.323469	1.108131	-0.214721	-2.223554	2.228354	-1.969307	-0.317470	-2.103473	-1.344928	0.514500	0.220278	0.541591	0.705605	0.916674	-0.269107	-0.169174	4.154045	3.421626	-0.497693	-0.886156	1.482205	-0.787507	1.955241	0.576694	-1.491771	2.150351	2.257160	0.079695	-1.382305	0.662410	-0.263766	0.486911	-0.141561	-0.587038	0.638056	-2.444542
0.931519	1.148356	1.758975	-0.130058	-1.634520	-2.458955	-0.265401	0.969552	-1.733848	1.242979	-0.147310	0.090818	1.141176	-0.852373	-1.650388	0.287035	1.226932	-0.904291	-0.050846	0.329717	0.525913	-0.345398	-0.648161	-0.921343	-1.418094	0.830154	-2.113397	-0.738003	-0.229129	-0.493529	1.090850	1.704838	2.853675	-0.550889	1.262945	3.175477	-0.482556	-2.988302	0.831778	-0.110650	-0.968133	-1.703646	0.972921	-2.106769	0.680547	0.996077	3.762324	1.269295	-1.597816	-1.638898
-1.187949	4.025691	0.415461	1.406684	0.249736	0.364830	-3.064854	-0.317268	-0.626547	2.214980	-2.334663	0.802182	-1.382296	0.140292	-1.049379	0.324226	-3.280588	-2.717790	0.368461	-0.268932	-0.851220	-1.367931	1.276614	-1.196949	-0.275346	0.099823	0.718452	-1.911071	2.230657	1.398375	0.299450	-0.763197	2.055082	-0.313371	1.574229	0.101849	0.464828	0.533802	1.658230	-3.094320	1.932207	0.376670	-0.972048	2.879284	-1.916540	-1.623624	1.275106	0.784286	-0.685904	-1.254954
-0.229132	-2.146655	0.666487	1.620363	-1.341155	1.023479	-1.140569	2.488162	-2.197344	-0.978003	-1.456048	-0.615171	0.101202	-0.594940	-0.717221	1.902898	-3.357399	-0.617644	-0.984225	-0.530711	2.573185	-1.337574	1.174243	1.713215	-0.282609	-0.933383	2.249243	-0.917492	1.803317	1.554868	2.913192	-2.077262	-0.473711	-0.537313	1.473823	-1.278436	1.817901	0.835113	-1.286463	1.334511	-0.053622	-0.730558	-1.958527	-1.004593	-2.033993	-0.936219	1.203227	0.539150	-1.726773	2.722146
-0.372439	0.951611	-0.996559	-0.865909	-0.346732	-1.013784	-0.725569	0.682290	-0.077623	0.113537	-2.901966	0.622961	3.048052	-3.583010	1.336232	1.917640	-0.711074	-2.681641	-1.581143	-1.132577	0.322856	-2.578725	-2.465636	0.891581	-0.776016	0.221437	1.437461	-1.706609	0.471684	3.162873	-1.240836	-1.348080	0.727572	2.319641	1.560834	1.334216	-0.354141	-0.237282	1.857788	-1.831976	1.902905	0.859838	1.092019	0.210340	3.233479	0.589944	-0.800704	-0.661158	-0.723068	0.177194
0.186297	-0.230418	0.676995	-3.962851	-0.119050	-0.693159	-0.795275	-1.227907	0.187623	0.778517	0.576887	0.338551	2.507907	-1.423950	-1.991859	2.114388	-1.874259	-0.168082	-1.570739	-0.068312	1.643142	-2.657647	1.184920	1.369922	1.097623	-1.091474	-0.083171	3.807486	-1.458438	1.145644	0.416019	1.704805	-1.280280	-3.228262	-1.464239	2.827829	-1.222111	1.130488	1.376553	-3.240307	0.042517	2.846305	3.200493	-2.256296	1.515403	-0.686127	-1.535863	-1.494639	-0.647161	-1.505114
1.181235	-1.471496	-0.083554	-1.901170	1.698479	-2.627743	0.846607	1.094433	-0.714919	-0.340319	-2.589963	-0.796033	-1.501918	-0.040731	2.613687	0.725453	0.024368	1.671047	0.246227	1.285128	1.235797	0.745759	-0.798279	1.135591	0.097541	1.785932	-3.982165	2.810093	-2.388044	-0.361440	-2.979320	2.529519	1.582997	-0.593744	0.783596	1.524636	2.240499	-1.723140	0.575176	-0.179091	-1.008669	2.207067	-0.167833	0.717696	-0.296460	1.721598	0.901932	0.559438	0.855585	1.917750
-1.225157	-0.802044	1.891249	-0.635596	1.513997	2.386945	0.136475	0.262093	1.906222	-0.147560	0.475834	0.864012	0.082676	-0.278447	-0.065384	0.769637	1.634302	1.275749	-1.106692	-2.371998	3.511286	0.293563	3.587663	0.940955	1.752630	-2.114671	0.184007	-1.344264	-1.256632	-0.359466	-0.010160	3.011560	-0.928586	-0.919601	-1.794627	-0.452058	-3.141557	-0.834251	-0.077967	-0.991137	-0.188038	0.595706	2.118976	-1.286709	-0.675876	1.332109	1.998777	-0.463812	-0.359302	0.806171
-1.035888	0.201635	1.403174	-1.239572	2.367543	-2.302099	1.245933	0.634918	0.055614	-1.671538	-1.089918	1.183998	-2.443948	-0.756227	3.504940	-0.357104	1.670568	-1.298152	-1.801403	0.355493	-4.909226	1.245736	1.282909	2.091385	-0.550671	-3.179098	0.794340	1.818292	-1.542063	0.477688	3.088853	0.935957	0.619428	-0.053253	0.041394	-1.266346	-2.947814	0.653346	1.515302	-0.739170	-1.066851	-0.620395	-1.873332	-0.817554	0.217932	0.757775	0.068758	-1.893452	0.418033	-0.449109
1.985311	-1.236017	1.847109	0.074835	-1.273138	0.513771	-1.920646	1.756679	-0.796065	0.518838	0.590454	-2.151760	-1.140354	-0.615341	-2.270844	-1.550658	0.611558	3.824698	-2.866605	0.032657	1.848299	-3.498386	-0.049894	1.383035	-1.194226	-0.704748	1.578968	-2.006367	-1.980504	-0.771504	-0.366799	-0.518465	0.197380	-2.358840	0.739500	1.044490	-2.253688	-0.896561	-2.348291	-0.730526	-2.123459	-0.607157	3.424817	-0.527467	0.246860	-2.313343	1.480571	0.594938	-0.883377	-0.414253
-1.046137	3.693361	-2.358485	0.707349	-0.321655	1.866265	2.482296	0.470576	1.054253	1.117412	-0.718535	1.321694	1.311855	4.245181	-2.642845	0.743646	1.263991	-0.238943	0.903219	-0.831218	-3.865486	-1.054599	1.043428	-0.884990	-1.287594	1.349703	-0.231617	2.258372	-1.038020	-0.109463	-0.039610	0.151303	0.406874	1.905186	-0.908440	1.671263	1.147079	0.276721	0.230634	-1.864512	0.455379	-0.139394	0.176112	-0.645337	-0.687811	-0.096707	1.454283	-0.535922	0.432820	-0.927604
-0.451665	-2.336653	1.145559	-2.504433	0.050969	1.888822	1.933320	-2.392464	-0.045051	0.242547	-0.756502	0.677291	-1.256315	-3.029855	-2.476733	1.551982	-1.099443	1.066317	0.565190	0.943569	-0.345154	-0.763005	-0.488416	0.841866	-0.104089	2.661976	2.271988	-2.016731	-0.566714	0.386218	0.236106	0.916719	-0.493063	-0.127832	-1.108222	-2.269265	2.815287	0.331853	-1.961144	0.211785	-0.140934	-2.647473	0.093891	1.446111	0.649213	2.321495	1.190426	-0.385077	0.850616	-1.249069
0.800717	1.838710	-2.375824	0.496768	-0.388702	-2.849604	-0.400006	-1.380016	2.069316	-0.017975	-0.451724	-0.978237	1.340122	3.127595	-1.563836	0.396644	-1.448089	-0.731109	-0.006071	-1.388550	-1.107003	2.329673	3.040815	1.413723	-0.394387	-0.235892	-1.640247	-0.998217	-0.104311	0.415071	0.794628	-0.205477	-1.191114	2.146620	-0.773355	-2.784150	0.188634	-0.339552	-1.404318	0.031518	1.532073	-0.447528	0.148066	-1.040726	0.415068	-0.205965	0.093730	-0.859777	-1.282236	-1.174214
0.858379	-1.628959	0.249629	-3.180780	1.302680	0.037864	1.919800	0.333375	-0.803989	0.969305	1.578373	2.413664	0.629005	-3.030892	-0.594533	0.216206	0.494803	2.102911	1.857222	4.221546	-1.514944	-2.404196	1.494998	0.039193	-1.165121	2.851251	-0.099924	-2.115142	0.410937	-0.626150	1.110641	-2.470619	-1.924518	-0.570034	-0.791724	0.494966	0.063829	-0.533625	-0.027711	1.413855	-0.878408	1.486367	-0.376010	3.320905	-1.779320	-1.130082	0.551719	-1.369628	-4.084536	1.281537
2.508276	1.605601	0.020564	-0.127474	0.221380	-0.881425	0.140166	1.915894	-2.045975	-1.028249	-2.242184	0.604806	-1.948443	-0.795724	0.375427	0.880970	3.381328	1.364857	2.599182	0.811530	-1.334570	1.720464	-0.160479	-2.670922	-0.738816	0.364793	1.741358	-0.820909	1.326763	-2.336790	1.163337	2.431396	-0.072830	-0.659145	0.021219	-0.943816	0.075835	0.532725	-2.093840	-0.789969	-1.898252	-1.132133	2.296339	-1.097076	0.529290	2.452361	0.058391	-0.608517	-0.234996	2.326744
-0.504364	-2.505539	2.767505	-1.054429	0.585966	2.301637	-1.115641	1.418430	-2.535786	-0.785174	1.081787	0.086508	-0.395555	2.664976	0.147141	-0.931231	-1.135508	0.356036	-0.503788	1.881572	-0.354697	0.867224	-2.092441	2.849155	-1.513722	-1.983917	-0.619475	-1.087908	-1.124900	-4.910817	-1.209962	-0.194029	-1.157943	-0.717838	2.061379	-0.431189	0.353701	0.638197	-1.225355	0.480986	0.431210	-1.431786	-0.041003	-1.921972	0.819110	1.302360	-1.829206	1.905680	1.569852	-2.314673
-1.922332	1.342998	1.440340	-1.106676	-2.583848	0.395750	-0.871288	0.560064	0.492026	-0.578194	-1.028443	-2.453235	-0.323882	-0.616021	1.557342	-0.583124	-0.224016	-2.148052	-1.956111	-2.175715	2.238068	-0.350389	-0.992589	0.999270	-4.379245	0.023085	2.155524	-1.322746	0.778237	-0.700848	1.697869	3.029078	-1.186558	2.362209	2.909690	0.798855	-0.240277	-3.027398	-1.364467	-2.650373	-0.145189	-2.965901	-0.641465	-1.512672	2.309764	-1.184289	3.141418	-0.051217	1.045396	3.606687
0.604862	0.287919	-1.749521	1.939817	-0.428639	-2.152371	-0.903580	2.314828	0.603286	-0.955714	-0.452033	1.183282	0.604819	2.110682	-1.879611	-0.528421	1.885682	1.881426	-0.747776	2.706904	-0.914367	-0.572306	-1.612383	0.318137	-1.477558	-0.747656	0.647036	0.480592	-0.057332	-0.293545	0.625143	-3.648489	-0.493303	-0.171314	0.634069	1.411529	1.380018	-1.498653	-1.640744	-2.470704	2.664965	0.653052	0.090130	0.811476	1.657165	-0.197777	0.478332	0.343715	3.212845	-2.328979
-2.555898	-0.979966	1.609835	1.411693	1.171551	3.074183	1.096888	-0.406324	-2.774077	-1.395685	-2.350958	-1.882823	0.838392	-0.135148	0.201303	-0.718299	-1.062548	1.383181	-0.476352	1.156982	-1.818980	0.882864	0.702313	-1.462788	0.384962	0.213583	-2.088707	1.212816	1.438746	0.086918	-0.781532	-0.361887	-3.822991	1.573984	0.548044	1.130808	2.004643	0.725619	-1.562073	1.366921	-0.817993	1.397646	-1.682770	-0.216069	1.250055	-0.119454	0.453452	0.119993	1.354048	-2.691936
-1.840007	1.368209	1.730523	0.752305	-1.507123	1.732069	-1.586961	-1.607432	0.556276	2.046776	0.603908	-1.749211	-0.858143	2.873129	-0.051648	3.212418	2.231673	-0.006841	1.458744	-0.714776	-1.948884	-1.107030	0.469371	-0.832779	1.519212	1.015474	0.716691	0.129669	-1.226589	-3.864205	1.245142	0.456393	1.838778	0.628209	-0.193093	-1.172742	-2.647468	-2.320801	-1.512206	-2.603682	-1.271987	1.583845	-0.029558	0.700179	-0.252083	-1.089067	2.699284	0.062361	-0.205866	2.649534
0.410935	-1.303992	-1.376501	-2.085202	0.162338	-1.834236	1.758424	1.126285	2.743847	4.049214	1.442365	-0.012518	0.545977	0.894194	-1.699297	2.475874	0.661234	-0.430540	-1.647701	2.791283	2.216870	-0.805462	1.086482	-0.510456	-1.596713	-1.071707	2.619734	-1.844579	-1.014173	0.526559	1.404500	0.613039	1.906991	0.375790	1.091058	-0.410506	-0.377952	-1.367083	-3.213205	-0.446087	-0.680229	-1.949936	0.290724	0.309259	0.882077	-2.250815	1.718366	-0.781513	0.478963	1.632074
-0.337069	0.391908	1.301250	2.057649	-1.087780	0.725440	-2.199981	1.636982	-0.145931	-1.864232	-0.282676	0.333777	1.296054	-0.518825	-1.396541	0.301352	-1.643392	-1.667912	-2.628201	-1.959307	-0.741620	-0.565042	0.668079	-2.487025	0.054526	-1.336409	0.809142	0.686294	1.717973	-0.288913	-3.401292	-0.642074	0.353183	-1.510862	0.406427	-1.319292	0.767709	2.898552	1.356587	1.105535	-1.043231	-0.118229	1.373863	0.815011	0.044329	0.617240	1.230868	-2.804327	0.111311	0.853639
-0.355951	0.569604	-0.499512	-0.856820	1.678685	-1.760508	0.134439	0.078866	-0.497346	2.038164	-1.306750	3.279223	-2.593914	0.615397	0.993739	2.837731	-0.638982	-0.017178	-1.582052	0.729170	-0.848779	-0.018168	-0.613613	0.253203	3.115358	-2.216663	0.788242	1.434275	-0.873686	-0.900093	-1.039816	-1.944022	0.846185	-2.182933	-0.487623	0.030015	0.424504	-0.259056	2.381238	3.930506	1.911526	-0.104550	-4.206941	-0.328842	1.719088	0.121355	0.719160	-0.452463	0.654290	3.455602
0.479254	-0.915959	0.786208	3.003727	1.465310	2.771797	-2.650130	1.552154	-1.212497	-0.571581	-1.501888	1.707506	1.452379	1.862923	-1.246172	2.625628	-0.939017	-2.921679	0.914346	0.341022	-0.402342	-1.637076	-2.247713	1.002820	-0.173743	-0.591908	-0.265509	2.678361	2.243082	-1.038841	-1.628510	0.215342	-0.147177	-0.603881	-0.032724	-0.553840	2.129983	-0.455407	1.075808	-1.422468	1.509082	-1.536690	0.696123	0.775286	-0.305392	0.387548	-1.084230	-0.325591	-0.246003	0.937628
-1.057177	2.247736	-0.465146	-1.633571	1.097733	-2.055540	2.589316	1.175750	2.252313	-0.735459	0.089683	1.594068	-0.608830	-0.884283	1.649358	0.283436	-1.595980	-0.341948	-0.566332	-1.191781	1.143277	-2.268527	0.242721	1.014084	-2.167237	-1.350690	1.921212	1.580710	-1.578195	-0.470222	1.837468	-3.488346	0.610873	0.253185	2.576079	-1.477330	-0.364437	-0.600375	0.118282	0.295320	-1.942146	-0.034017	1.118652	0.717313	-0.366490	1.068231	-2.730692	0.773746	-2.035790	-2.458849
0.858741	-1.926165	0.337923	-2.442553	-0.920075	0.210272	-0.814013	-2.200027	-1.428247	-0.826120	-2.047517	-1.152554	-1.201557	1.574716	0.773130	-1.305954	-1.294458	0.553722	-1.633874	-2.646945	0.599061	0.286971	3.089902	-0.878506	-2.524148	-1.906381	-0.424684	-0.732876	1.244078	1.294892	1.271556	-0.182906	-2.702220	-1.544107	-1.447888	-1.953112	0.050208	-2.149493	2.513900	0.596527	0.335616	1.321561	-1.929275	-2.409216	1.340397	-0.050375	1.237875	0.673860	1.419736	-0.022208
1.128556	-0.970911	-1.640194	-0.837790	2.564559	-1.246012	0.985948	-0.596647	1.250974	-1.339184	1.450638	-2.623267	-1.736877	-0.095032	-1.809831	-0.009143	1.694447	0.418242	-0.986321	0.319876	0.906434	-2.078121	0.848795	1.323034	0.822435	-1.345176	-2.960301	0.018070	0.304163	-0.188558	-1.443664	1.360666	0.692994	1.250169	2.973541	0.978163	0.677545	0.318215	1.417951	1.207959	-0.634091	0.921402	0.584970	-1.692375	0.809287	0.366350	-0.464590	0.202201	-1.430009	0.967399
-0.045490	-1.320784	-1.026114	-0.095729	4.065956	0.425448	-1.329431	3.398412	0.019645	1.258881	2.604103	-0.848551	-0.204379	-0.182912	-1.803020	2.220961	0.839175	0.306627	1.170129	-1.131793	-0.861142	0.891277	-0.026425	-3.322706	-2.504626	2.251504	-0.047473	-3.705693	-1.845999	-2.861365	2.734511	0.004317	0.654416	1.084944	1.213327	1.489909	1.713319	0.825308	-1.715762	1.040028	0.402274	1.095368	3.831435	2.057061	-2.868912	-1.354359	0.290363	0.703673	0.629490	0.292955
2.535336	1.313015	-1.038571	0.330126	1.285948	0.789370	-1.569757	-2.135315	0.632159	1.384042	0.634909	0.723501	-0.238327	0.366653	0.854889	-2.470035	-1.569861	1.402053	-1.006702	2.578767	0.966598	0.213764	-0.651625	0.817576	-2.002240	0.571330	-0.523157	0.640259	2.911194	-0.427095	1.798532	-2.591709	-0.162593	1.690351	1.833566	0.153870	-1.017876	-1.279543	-0.997919	1.358641	3.673887	-2.644287	-0.521873	1.846610	0.425582	1.566282	0.157015	-1.458019	-1.746684	-1.627005
0.070729	-0.108960	3.005700	0.262362	0.250002	-1.015996	-3.024623	3.522596	0.702622	0.014195	-0.221320	-2.549918	-0.100490	-2.178981	-0.104585	-0.548920	-1.066563	0.551655	1.511371	-1.394341	0.241287	-0.755028	-2.935810	1.697556	-2.204294	-2.048753	0.199996	1.188359	0.283013	-0.551225	0.006096	2.216238	0.498565	-2.145825	1.620809	1.203410	2.206155	-1.229650	-2.887928	1.158200	0.945540	-1.053696	-1.022088	0.918300	4.100935	2.203692	0.293841	-0.349211	-2.768278	2.638921
-1.276603	-3.397473	-1.840783	-2.217389	1.124990	3.653166	0.465746	-3.277111	-1.695616	-0.599118	-1.253024	0.205818	-0.831671	0.721243	-0.066081	1.598524	-0.286060	0.077727	-0.146996	-0.471031	-1.859021	-0.691627	0.196374	-1.236107	2.887458	-3.228572	1.074360	-0.990466	0.589855	-1.670343	-3.033641	-1.343312	-0.429537	-2.180314	-1.255565	-1.203950	2.843537	1.374618	1.699313	0.634503	0.790669	1.628962	2.884622	0.928361	2.181085	1.165515	1.094169	-1.092894	-1.768363	1.901867
-1.068843	1.896592	2.835776	0.296577	-0.740202	-1.806948	-0.395220	1.255897	-0.477875	-1.491876	0.995382	1.547893	-0.342328	-1.205041	0.408962	-3.333568	1.170872	-2.465682	-2.472723	-0.020922	1.170565	-1.747565	1.100454	-1.499036	-1.959267	1.877065	-0.393617	3.324208	-2.178535	-0.435178	4.055214	-0.773169	1.475901	0.734689	-0.249707	1.056521	-2.314316	1.628110	-1.129260	2.721828	3.483886	3.296717	0.174012	-0.328427	-0.448062	-0.402294	-1.458766	-1.829963	0.104607	1.942792
-1.206695	0.054060	0.838331	1.084551	2.050588	0.559795	-1.822683	1.165743	-0.336814	-0.050000	2.076880	-1.636221	-1.205808	0.153295	-3.864847	0.835077	-0.330021	1.143906	-0.106466	-0.849354	1.165934	-2.701175	-0.914483	-0.684484	2.346587	-0.746863	0.758995	-2.643550	-0.978788	-1.663858	0.121010	-0.058552	-1.727017	-1.242504	-0.203080	0.075022	2.124228	-2.207226	1.738918	-0.336974	-1.100511	-0.734821	-2.353670	3.424562	-1.068186	1.559596	-2.408658	-1.580279	-1.277302	0.315178
2.565783	-0.570699	2.004990	2.947226	-0.444901	-1.633419	1.312713	-5.054582	-2.573769	-0.595673	-1.424527	-3.319715	-0.937658	2.654173	-0.868072	0.917935	0.115690	0.094783	-0.151116	-0.889503	0.729426	2.545519	1.805860	2.375513	-0.823143	-0.036181	-1.342101	-2.932993	-1.794832	-0.557020	0.138650	0.247682	-0.895833	0.077569	-0.211837	0.263562	2.105305	0.348455	0.869502	-0.745914	-0.569660	-1.830169	-2.182097	-0.915708	-0.796628	0.397443	2.237124	-1.057442	-1.274792	-1.776173
0.391879	-0.017816	1.729235	0.706239	2.038503	-1.905982	-2.079679	0.733580	-3.223696	-1.355283	2.866388	0.284273	2.724891	1.283980	2.599584	0.720941	2.812190	-1.277826	1.133283	-0.596093	1.383045	-2.306627	-1.206088	0.811775	1.091922	-0.769374	2.542946	-0.857634	1.630221	2.580520	-0.429579	1.410044	-2.715081	2.344227	-1.290829	-0.295801	0.566561	-0.853545	0.430263	2.003102	2.216787	0.713807	-0.215178	-1.054331	1.313796	-2.018471	3.329610	-1.198756	0.888907	-1.983132
-3.418675	-0.638277	1.169034	2.997279	-1.833949	1.280616	-2.918810	0.663384	2.721766	-0.244944	-0.172113	0.485151	0.304904	-0.067800	1.351283	3.089266	0.542431	0.390886	3.563529	5.104211	2.720842	1.241060	0.461129	0.555914	0.498979	0.218746	-0.274963	0.998059	-3.231157	-1.856401	3.680427	0.535042	-1.037977	-0.481542	0.540851	-0.588858	0.157904	0.313862	-0.973571	0.450185	0.150820	-1.304032	-0.561553	4.081600	1.523493	1.181276	-3.632524	-2.449092	-0.811634	-0.266366
-3.083838	0.272828	1.185004	2.935516	0.099659	-0.862859	-1.441200	-2.604970	0.487622	-2.740317	0.402053	-2.690953	0.575125	0.130888	1.150502	-2.585642	-1.082440	2.742399	0.167725	1.521622	0.534971	0.312677	-1.639906	1.079018	-3.761973	2.106238	-0.273736	-0.176939	1.289154	2.273774	3.022962	-0.177371	0.963762	-0.974845	1.562806	0.529897	0.309617	0.920086	1.051608	-0.251099	-0.592865	-0.284893	-0.577200	-0.415165	-0.855727	0.987745	0.518918	0.860183	-0.911520	2.434252
-2.613080	-1.675992	1.121622	-2.326231	1.051073	-0.442355	-0.779171	-0.312242	-2.952447	0.740447	0.855911	-3.473223	-1.443633	-2.055464	-0.560173	-2.005335	0.290766	-1.354267	-0.422476	-1.308249	-1.280404	-0.747214	-2.851902	0.314279	1.173229	-1.103988	1.440101	-0.285382	0.932214	-1.545898	2.997749	-0.788978	-0.268308	-1.582635	0.931765	2.188006	1.018333	1.138259	-1.310525	0.134255	2.260495	0.775348	-2.123666	-2.196124	0.463810	-1.783110	1.437758	-0.174137	0.955251	1.308431
-0.250571	-1.781504	-1.223219	2.495942	-0.605534	-0.594852	-0.297135	4.175780	0.756707	0.893597	0.010994	0.172087	-0.793783	0.034028	-3.024344	-0.094334	-1.595327	-2.496835	-1.818407	-0.802693	0.534337	-0.826872	0.420004	1.696533	0.572193	0.098927	-0.596968	0.468397	0.447188	-1.401656	1.140009	0.074822	1.844341	-0.561646	-2.304196	-2.235832	-0.574695	1.712951	1.199010	2.301416	2.221499	1.532485	-0.961058	1.973903	-0.475364	-3.214496	2.173897	1.383150	0.513109	0.142671
-1.352923	0.077819	1.493552	-0.521904	-1.365728	1.131795	-1.328082	2.158162	1.445333	-1.218363	2.971652	0.644794	0.014952	3.596656	-0.454710	-1.570489	0.357262	-0.955370	1.335989	0.608670	-0.429398	1.329456	1.377309	1.692280	-1.389129	0.624374	-0.891379	0.950079	-2.414469	-1.956470	0.484959	0.789512	-0.222401	1.007659	-0.279592	-1.813948	-0.132432	0.207385	-1.698019	-1.852238	4.192150	-0.641115	-0.637661	-1.601465	0.520501	-0.337012	-2.279288	2.229815	2.676888	-0.607083
-0.844706	2.351149	-1.568206	0.929678	-1.187682	0.807631	2.916719	-3.421261	-1.506738	2.212866	-0.300084	-0.257271	-0.483992	0.378424	3.754106	-0.144239	-0.990952	-3.553653	2.826729	0.358512	-0.123378	0.525003	1.259523	-1.307965	-0.246504	-0.941903	-1.987562	0.215002	-0.306025	-1.330722	0.351972	1.986625	1.247769	-0.856422	-0.803753	-1.833137	0.071760	2.685731	1.211757	-0.104757	-0.884194	0.782474	-0.899540	-0.563444	0.452721	1.638329	-0.663697	-0.896582	-1.699089	-2.577989
0.083073	-0.361615	-2.326680	0.744185	0.433533	-0.157940	-0.778865	1.134529	-0.343593	1.897541	2.203581	-1.229576	0.004182	-0.270777	1.502282	-0.142405	1.400454	1.316692	-0.479317	2.702971	-2.647661	1.290253	-3.899675	1.678463	2.469047	-0.664771	1.251032	0.658014	-2.440917	-1.949645	2.035979	0.689576	1.514396	-3.070519	2.941101	0.486521	1.191119	3.493368	1.123273	-4.909193	-0.855093	2.606723	-0.198061	1.258891	1.954500	-1.871987	1.741058	0.338010	-1.228369	1.643744
-2.880555	-0.577507	-1.890227	2.134546	-1.817470	0.130338	-2.184396	0.583092	1.568889	0.208620	0.227817	2.238718	-0.861199	0.114444	-3.103500	-1.513452	1.083253	0.550961	0.869275	-1.324007	1.344015	1.258566	-2.129840	0.957230	-1.226492	0.597574	0.909819	-2.431519	2.120939	1.042909	1.510158	-1.659663	-0.373886	-0.354662	1.949049	-0.294953	-0.931068	-3.607808	-0.086470	-0.279166	-2.023710	2.295981	2.596509	-2.695672	-2.539110	2.324474	0.494084	-0.150377	-0.720184	-1.231432
-0.914366	-0.281385	0.467716	-0.439466	-0.288097	0.993312	1.411545	-0.301962	-2.155192	0.285032	-3.629511	-1.535900	-0.899715	1.154676	-2.431713	-1.281589	0.779550	0.696270	-1.722290	0.188382	-0.294676	-1.024152	3.808780	1.416055	1.133211	0.170190	-1.657441	2.753241	2.264176	-0.750065	1.839761	-1.077401	0.966755	0.596768	-0.582335	2.185846	-0.944341	2.595108	1.997120	-2.322617	0.573494	1.848707	1.544662	-0.752996	-2.576982	0.187920	1.124733	-1.295809	2.830045	-2.894956
0.917614	1.328556	-0.589992	0.267017	0.862932	-2.081456	0.377373	-0.732128	1.380357	-0.171718	-0.883970	-1.139661	1.839274	1.441919	1.501359	0.066362	-4.330992	1.100290	3.745824	-0.370044	1.827904	0.650649	-1.450129	-1.937351	-1.289867	1.411918	-2.143054	-0.419354	0.533037	-3.826235	-1.931043	-1.976249	-0.820175	0.188377	-1.056587	-2.827889	0.262689	0.811773	-1.448993	0.889646	-2.346056	-0.128099	-0.968878	-0.738329	-0.822961	-0.742928	0.059009	-3.392664	-2.208256	1.074544
-0.823135	-2.025664	0.677552	-0.091381	-0.151755	-1.492157	1.019009	-1.724696	1.181201	-1.650735	0.029862	2.081603	1.211455	0.465147	-1.542473	-0.344140	-1.671574	-2.768465	-2.214989	-1.890883	0.624390	1.001614	4.371039	2.602818	-4.676065	0.450302	-1.154308	0.773856	0.493271	1.018166	0.497047	-3.629092	-0.431325	-2.313391	-0.940431	0.602026	1.433661	-1.261617	-0.086835	3.519428	-0.984917	1.224163	-1.287862	-1.797335	0.977640	2.273053	3.331084	-1.046474	0.370690	0.479100
-0.186730	-0.005674	-1.322434	1.162311	0.106418	0.696798	0.134534	-0.997336	-3.563576	0.295191	-0.541706	-3.209973	1.523645	1.196451	-0.230282	1.005746	-0.115589	-0.776521	-1.026615	2.908793	1.991447	-1.988420	1.405952	-0.840298	0.389165	0.973596	-1.193322	0.650808	-1.353180	-0.924325	-0.579572	1.424531	1.451646	4.645463	0.953462	1.220908	0.086040	-0.485426	-2.936045	-1.528108	1.044314	-0.546409	-0.844502	-3.083840	2.677760	-0.379252	0.526932	-1.371251	-0.062199	2.284638
1.725296	2.056034	-0.500533	-0.669374	-1.324068	-0.133036	0.384628	-1.099273	-1.166124	0.173695	1.731590	-0.562738	-2.300949	0.254582	-4.570067	0.581881	1.784287	2.094667	0.026879	0.705791	0.295101	3.545247	0.984892	2.061427	0.235136	1.185559	-0.754409	0.148608	0.192509	0.054662	0.697627	-1.035374	0.265267	-0.032353	-0.432071	-0.307408	0.408930	2.907501	1.257219	0.398907	0.363074	1.506577	-0.428630	1.240808	1.513565	-1.066782	-0.598988	1.207329	-0.869724	3.005658
0.148707	-3.022482	-0.374266	-0.446517	3.248240	0.442858	1.565333	0.479195	0.219667	0.889168	-1.192146	-0.234137	2.380496	1.125203	1.041859	3.128867	-0.616835	-2.015225	0.093005	-1.788974	0.827862	1.871178	-1.787520	0.696937	1.359764	-1.348359	0.208291	-2.557230	-1.344231	-0.607828	0.705042	-0.888910	0.295771	-4.139009	-0.940069	-2.383777	-0.144606	-1.594621	-0.315582	2.882563	-0.555524	-0.334654	2.238849	0.205303	1.678109	1.901310	-1.882401	1.817501	-1.979774	-3.227573
-0.973044	-1.701524	-0.201898	-0.067770	-1.365700	1.918748	-0.794709	-1.895384	2.685963	0.249350	0.533765	0.623507	-0.297414	1.563383	3.039079	1.000409	1.901117	-1.044855	0.463484	0.636578	0.481132	-1.725691	-0.049797	0.049982	-1.185958	-0.805336	-1.897303	0.998572	1.459039	-1.927867	0.389717	0.511567	0.931453	-1.377214	-1.580999	1.060041	-1.149660	-1.125179	0.475726	-2.210191	-0.460270	-1.924547	-1.745610	0.181117	-2.805368	-0.337294	2.055439	1.560707	-1.279506	-0.220317
0.516035	-2.891865	0.954886	-0.103429	-3.131396	0.560488	0.333300	1.481635	-0.171376	-0.124529	-0.810544	-1.650220	1.197638	1.123940	2.335116	2.571251	-2.724836	-2.528136	0.883934	-0.770924	1.158541	0.234070	1.999524	0.260068	-0.714467	1.222210	-0.262600	0.972558	0.869221	-0.113275	1.826976	-1.292225	0.789669	2.126054	0.467770	3.076713	-1.253916	1.467797	3.381250	-1.321932	-1.297891	0.468821	1.568770	-1.260715	-1.834695	-1.748325	-3.398528	3.026097	2.350744	0.414582
1.865153	-0.255355	-1.929068	-0.695434	1.778523	-0.987726	-1.610008	1.030816	1.827209	1.056913	0.680791	0.354457	0.679129	-0.040092	-1.684451	1.282562	-0.428480	1.292844	0.988892	-1.364402	-1.207499	-2.174069	-1.431535	-0.969343	2.182953	0.194103	0.713815	0.649556	-1.357382	-0.608225	-2.114537	0.367481	0.049206	-4.249398	-1.222131	0.167649	0.356770	-2.993971	-0.483244	3.731736	-1.191955	-1.233636	0.747439	-2.946725	-1.732693	-0.494800	-2.638413	1.874029	2.684089	-2.585939
0.811399	1.424888	-1.933225	0.195380	-0.475779	0.644832	5.063018	2.577046	3.299784	-1.252851	1.888030	-0.373654	0.750184	-2.041353	-0.340846	-2.385253	-0.153560	-0.797193	1.030254	-0.513775	0.864761	3.019074	4.251988	0.026376	-0.645277	0.750877	0.038863	-2.897295	-1.678295	1.660770	-2.237904	0.656404	0.817204	1.019001	-1.225551	-0.377311	-0.928922	0.754808	2.185979	-3.816032	1.166351	-0.412485	-1.507550	-1.334603	-1.095930	3.698751	1.836756	-1.792192	-2.542820	1.787095
1.599673	-1.084524	5.240184	-0.362579	-1.119513	0.671876	2.131622	1.346741	-1.259717	-0.252329	2.296912	-0.506211	-0.992078	0.735668	1.010441	0.631328	1.847692	1.419166	1.413461	0.572305	0.420851	1.733137	-1.035584	0.016433	2.562336	2.464170	-2.820687	-0.727438	-1.607541	-1.297135	3.735972	-0.330797	2.643779	-1.520756	1.662909	-0.524308	1.485459	-3.046682	0.819817	3.295214	-0.267300	-2.644133	-1.697222	3.374958	1.558670	1.390272	2.389222	-0.322615	0.947294	-2.163684
1.185742	-1.645112	-0.434970	-0.125937	0.551903	2.375467	1.056824	-1.620382	0.661762	0.394234	-1.934937	1.506895	1.817396	0.563482	-2.145991	0.130040	-2.074603	-1.623324	-1.029804	-1.284178	0.728590	-0.499049	1.579263	-0.510636	3.051714	0.895250	-0.021977	-1.493412	0.415705	-1.111726	1.014516	-1.374009	0.761696	-1.026329	0.435072	0.467537	-2.367174	1.637705	2.736502	1.871151	1.009436	0.895155	0.973350	-1.800112	1.181782	2.579887	-0.672656	0.392772	1.059793	-1.297851
-1.271764	0.019775	-0.323564	-0.244350	-2.409048	-2.062001	-1.999117	-0.410493	0.281652	-0.212935	0.653012	1.428533	0.693936	-0.456253	-1.338485	-2.257818	-0.034677	-1.892535	-0.846089	-0.169211	1.677036	-1.214147	-2.466390	0.520739	2.244142	0.408398	1.047425	1.041369	-2.684797	1.744865	2.190352	-2.110436	-1.049769	-2.578854	-1.999193	-1.069889	-0.447159	0.625225	-0.821594	-2.679931	-3.087749	0.462861	-0.992028	0.241652	-1.108931	-2.165580	-1.180219	1.423787	-1.267720	-0.696699
0.272822	1.228552	0.683520	0.501525	0.154959	-1.247284	1.073477	0.932145	-1.229511	1.551936	-2.146062	0.850960	0.675358	-1.751118	-1.649325	-1.038224	-1.582628	-0.809847	0.529989	0.784142	-0.413637	1.862922	-0.054413	1.089730	-1.969138	-0.583201	1.822009	0.910862	1.729067	-0.640392	2.331403	-1.497416	-1.197761	-1.379750	-2.383992	0.948841	1.762950	-0.952105	1.310201	-3.345593	-0.824182	-0.924419	-0.517711	-1.275879	0.901830	-0.952433	1.941125	-1.313839	0.689574	-0.140868
1.432135	0.422578	-1.521474	-3.876670	3.670893	1.001560	-1.619417	0.074118	-1.022153	-1.519489	1.050661	-0.724667	-0.822822	-1.553814	-2.247280	1.742895	-2.040362	-0.375286	-1.043959	0.602496	3.263649	2.673808	0.789591	1.083335	-1.560214	-1.721297	-2.817930	1.525817	1.000253	1.844184	0.009123	-0.753733	-0.783332	1.780663	0.847802	0.213570	-1.610419	0.305562	-0.698123	-0.248827	0.730582	-2.225307	-0.265871	-1.126633	2.377559	1.587555	1.078176	1.508496	-1.647925	0.084154
3.171840	-0.495378	1.691492	0.472859	1.808503	0.184409	-0.967171	-1.393492	1.171500	-1.236581	2.215567	0.702563	-0.260399	-1.973538	0.996911	1.273374	-0.066938	0.188713	1.657221	0.927548	-1.607627	-2.320681	1.458263	-0.584054	2.418275	0.602221	-0.451358	-0.919745	2.366765	1.667713	1.502135	0.373279	1.715679	2.335243	-0.231943	-0.605537	-1.600222	0.620980	-1.471333	-1.135842	0.380966	1.123455	-0.667907	-1.614757	2.538045	-0.006579	-0.770598	-0.313833	2.213968	-0.609403
0.722616	-0.694616	0.479597	-0.499307	-1.878439	-0.170707	2.689424	1.217667	-0.583975	-2.874572	-1.014882	0.944272	3.086995	3.971307	0.573962	-1.655871	-1.659418	-0.622128	1.204079	-1.706746	1.017830	1.750368	2.202647	-0.973455	0.357164	2.279569	0.546401	-0.426698	-1.864008	0.619633	2.295070	3.050231	-0.833985	0.142731	-0.861824	0.861041	1.040938	0.919689	-0.930079	0.132569	-2.989235	-3.277707	-2.206552	0.039862	0.480132	-0.935488	-1.227573	2.833206	-1.121117	-1.014509
-0.651281	-1.163513	0.000050	-0.098790	1.257348	1.357811	-1.678467	-1.139627	-0.305887	0.924412	-2.863287	-1.250637	-2.238458	-0.764258	-0.651523	2.167026	1.097502	0.298602	1.974000	2.442928	1.369584	1.165621	-0.276331	-1.574272	-1.145386	-1.660289	-0.891510	-1.236398	-1.002597	-1.444403	0.627264	2.508220	0.715071	0.773175	2.271219	-0.171767	-2.551450	0.705970	-0.230324	-0.902984	-4.636819	-1.372255	-0.694915	0.959036	-1.287002	-1.294927	-2.160859	2.500334	-0.520521	0.702992
0.189121	-1.428372	-2.527247	-0.556180	1.505019	0.713641	2.322453	1.061838	0.101485	1.274599	-0.384715	-2.725407	3.404853	-0.080611	-1.104302	-1.442987	-2.121784	1.083917	-0.046549	-0.215482	-1.181667	-0.175008	-1.131093	-2.674678	-1.752432	0.361751	1.447713	-0.762974	0.580972	-0.753228	-0.156271	0.142927	0.293501	0.740803	-2.347011	-0.072810	-1.780316	1.004804	-1.390063	2.443475	-0.107792	-1.898364	-1.732119	2.810263	-3.443157	1.785994	-1.326848	-0.940740	1.665662	3.166051
-0.615669	0.994610	-2.566528	-0.902781	0.916124	3.274635	-2.701967	-2.054661	1.994406	1.061007	0.703967	-1.941978	-0.538754	0.426324	-0.611175	1.763764	0.937104	2.919016	4.649301	-1.011004	2.294910	1.127254	2.181439	1.538103	-0.003053	-2.019944	0.562620	-1.530522	-0.678258	-1.316170	-2.282116	1.287369	-1.417161	-0.546557	0.266177	0.086855	-1.779154	-1.855549	0.608438	0.409313	-0.772465	-0.060296	2.574325	-2.037300	-0.297406	0.374656	-0.677114	1.270228	0.568345	-2.351600
-0.834706	0.200259	0.008542	2.435620	2.514018	0.453412	2.776661	-0.072389	-0.425458	0.957852	0.030748	0.162665	1.387816	1.095926	0.543019	3.091672	-1.535088	-1.123031	0.254350	0.178497	3.644396	-1.594187	-0.790685	0.367601	-0.850354	2.664910	2.182935	-0.329895	-2.658617	-1.696445	-0.451668	-2.025473	-0.481196	0.223983	0.276608	1.755000	-0.298649	0.719801	-1.821525	-2.565311	0.033987	2.117996	0.094738	-1.871686	1.255820	0.179066	0.015256	1.208161	-0.132483	-0.961282
-0.524163	-0.427749	-0.581692	-0.397448	0.839043	0.389712	-0.432973	-2.431594	-1.368125	-1.421355	0.369270	1.058223	-4.019187	-1.008491	-1.883443	-0.226703	-1.624815	0.699695	1.298129	0.449947	-0.565739	-0.519936	-0.804319	-3.908181	2.581730	-0.624960	2.689686	0.232116	-0.805789	1.933125	-1.380575	0.186700	0.962377	-0.138239	-0.067592	0.005106	-0.167708	-2.235340	0.699485	0.571101	-2.016151	1.144647	4.394151	0.781454	-0.425969	-0.200507	-0.205676	-0.817942	-2.340030	0.872293
-0.639780	0.828413	-2.152948	-2.491324	1.532361	-0.694486	0.593775	-0.422949	-0.603301	-1.421131	-1.406973	0.937916	0.343164	-0.596555	2.660300	-1.631758	0.563510	0.282722	-1.303680	-2.060842	-1.687324	-1.723530	2.355222	1.124601	0.397078	-1.673006	0.247027	-0.363863	-1.140275	0.358594	1.767699	0.937559	0.885368	-2.498890	3.494394	2.324568	0.489899	-1.061116	-0.044579	-0.585121	-1.250624	0.357729	-0.477325	2.973103	0.987810	0.684119	0.817556	0.873165	-0.986925	0.097390
0.175165	-0.891322	0.806742	0.495842	0.681441	-0.949886	1.271086	0.322955	0.497788	0.937979	-1.971478	5.341031	-2.100503	1.560421	-0.131286	2.394051	-0.395249	-0.048746	-1.303375	0.381919	1.745323	0.865270	0.223492	-0.413946	-3.027498	0.050219	-1.732796	-0.294770	-1.339375	-0.050354	-0.855371	0.531234	-0.273590	0.128932	0.508547	-2.690221	-0.307295	0.135615	1.291212	-2.025798	0.564437	1.715749	2.134799	0.802108	0.022551	-1.584039	-0.118728	-1.147133	-0.580877	-1.951503
-0.063898	-0.956090	1.916598	-0.368827	1.295759	-0.559579	-2.071387	-0.393918	-0.647776	0.649007	-1.714602	1.438484	-0.314371	-2.970070	0.798607	-0.407694	-1.623888	0.108050	1.294911	1.207435	0.292542	0.295504	3.191397	-2.321240	0.288851	-1.335357	0.179081	0.317048	-2.636378	-0.439391	1.365553	0.555018	-2.422577	-3.527912	3.108954	-0.870827	0.254566	-0.710549	-1.648310	0.340931	-0.073133	-1.013721	-2.366683	-1.312698	1.584278	-1.063946	-1.750669	0.410602	1.961866	-1.945425
2.845929	-0.287099	1.356209	0.651557	2.603373	1.385353	-0.271291	-0.022940	-2.627290	0.114929	-0.821411	-0.159875	-0.453530	-1.810942	-0.638050	1.362361	-0.529112	1.124606	-0.929065	-0.497854	2.453497	0.339824	1.126930	0.177243	0.541799	2.254171	0.019890	3.375055	1.564433	-0.679618	0.518568	-0.236333	1.026981	1.765550	-1.179578	0.474343	-1.020070	0.946496	0.534978	-1.438322	-1.252369	0.592700	0.113619	-1.176529	0.768318	0.639920	-0.717363	2.520092	1.857551	-2.151553
-0.471264	-2.190570	0.058168	0.739544	2.668627	0.202910	1.444226	-0.039812	0.911662	3.319032	-2.038017	0.984609	-0.881014	3.632169	0.061184	0.250322	0.151013	-3.707531	1.088960	0.753338	-0.687160	-1.743939	0.023140	-0.439378	0.761944	-0.093701	-1.413852	0.802298	1.062148	-1.789983	-1.514115	-2.086089	-2.449646	2.238695	-1.643367	-0.070711	1.881797	0.096010	-2.342049	-0.968494	-2.160275	-0.928160	1.461251	-0.343722	2.562764	0.895882	0.078206	-1.975660	0.236965	0.810525
0.109113	-0.349430	0.507558	0.592465	-1.155421	0.113710	1.235232	-0.788450	-0.144575	-2.092559	-0.885600	0.269012	1.417568	1.975285	-1.039433	2.103535	-1.654865	0.805331	-1.678529	-2.784810	0.541127	-2.135390	0.251922	2.026538	1.789318	-0.639085	0.174671	1.179250	0.341630	2.425118	0.461101	0.793489	-3.314735	3.062805	2.701304	-0.177317	0.758188	1.008009	-0.382709	-4.409555	-1.683418	1.472725	-1.108821	1.367122	-0.403656	-2.661574	-0.469553	1.502939	0.016673	-1.038007
1.045567	0.730995	-0.898683	-3.327076	-0.181286	0.775159	2.331148	-0.082727	-1.996280	1.184425	-1.532181	-0.906989	-0.772455	0.901394	0.424153	-1.434234	-1.070971	0.253092	-2.081578	1.569214	0.805362	-1.570141	-1.153114	0.149691	0.101708	0.849253	-1.479125	-0.790389	-0.674463	-0.608399	1.428457	0.380142	-2.361010	-2.639334	-1.708857	-0.229618	-1.072056	0.438354	0.112794	-1.854146	1.353670	-1.098767	-1.597436	-0.374212	1.091838	0.786868	0.418436	2.321919	1.713273	0.723820
1.065459	0.426661	-1.686607	-1.698995	0.979346	-0.394932	0.789066	1.336350	2.939982	-0.853587	-3.197628	3.141564	-0.275359	-1.188298	-0.813136	-1.846029	-0.962385	-1.259810	0.324513	1.454371	-2.150602	0.650628	0.857012	2.195783	-1.360376	-0.153917	3.114801	-0.099404	-2.510817	2.825994	0.301916	2.006290	-0.460672	0.798429	1.161521	-1.516943	1.394508	0.328682	-0.602210	-0.198629	2.160649	-0.965691	1.615833	-0.411794	-0.066353	-0.603528	1.444633	1.534702	1.535275	-1.137692
-0.962639	-1.077498	-1.607064	0.126609	-1.095129	0.423462	-1.424940	3.289263	-0.346559	0.279699	1.897753	-0.856690	0.473574	0.048122	-0.744225	-0.090973	1.115974	-0.240693	-0.682222	-1.389591	-1.589947	-0.369457	-1.242859	1.506001	-0.241614	-0.195259	1.465338	-2.743941	1.095714	2.183492	0.350398	-1.074451	1.713218	-2.169212	-0.050185	0.323510	0.298296	-0.072471	-2.117145	0.620418	0.235445	0.546660	-0.423953	-1.515852	0.013318	0.759692	0.473729	3.875893	1.300337	-1.950590
1.057729	2.362042	-1.335043	3.417042	1.377048	-1.392010	-2.141672	-0.344500	-2.126061	0.078640	1.520709	0.524890	-0.259591	0.160480	-0.205808	-1.095624	-2.112008	2.255272	-2.157215	-0.139253	0.429758	-1.705602	3.144592	1.065373	1.804371	0.043757	-2.673677	3.119270	-1.235472	-1.446363	3.502945	-2.102359	-0.214489	1.151122	-0.631419	0.210353	-0.405500	2.022575	-1.249457	0.453684	-0.573501	-0.777591	0.560994	-1.580111	0.830420	-0.344317	1.499330	-1.019123	-0.743012	1.139214
-1.008929	1.527007	-0.164422	-1.280229	1.351563	-1.548186	-0.991281	-1.300473	-0.131353	0.273586	-1.116296	1.218478	0.085595	-1.275784	-0.183273	2.581059	-1.124129	-0.517970	0.066147	-1.796132	-0.951296	0.649486	-0.279204	1.543031	-0.572426	1.950842	-0.905659	0.843556	-2.524281	-1.555218	0.628940	1.348895	0.204844	-0.440571	1.731692	-1.043869	-0.982764	-2.679607	-0.696509	1.773754	2.740797	3.358385	-0.700568	0.420291	-0.448067	0.335578	2.727510	-3.990684	-0.316459	1.938424
-0.580462	-0.459171	3.456953	1.214021	0.757181	-2.329920	-0.780776	-0.216295	0.641325	-3.989728	3.319028	-1.239509	-1.336803	1.845441	4.060363	-1.181259	3.204940	0.856150	-1.552140	-0.134071	-0.285509	-0.348249	-2.736618	-1.778792	-0.092306	1.971154	-0.396002	-1.152166	0.376985	0.358310	-0.056237	-0.734124	1.438984	-0.884096	-2.965930	-3.279331	-1.418016	0.503304	-3.803089	-0.138836	0.651824	-2.468442	2.586223	2.923773	1.556245	-1.752657	-2.249347	1.764214	-1.982807	-0.345957
1.592184	1.353985	2.147428	0.561953	3.205013	2.112344	0.452291	-1.792799	-0.630645	3.441342	-1.055811	0.735596	-0.420745	-0.488882	0.556711	-1.326438	-3.234390	1.744611	-2.425929	-2.078974	0.846339	3.215423	-0.288617	1.540568	-1.804262	-0.687338	0.304622	-1.397203	-0.395246	1.774124	1.306163	-0.196455	-0.970219	-0.343661	2.236735	1.162661	-0.085543	1.435526	-1.816288	0.191806	0.566229	-2.618201	2.076233	2.721200	-2.886670	4.027781	-1.588068	0.054846	-0.898136	-1.514837
2.355892	-0.051608	0.072969	-1.607671	0.684517	-1.053548	0.088643	-1.657634	0.610125	1.109921	1.890197	-0.639889	-0.088478	0.406390	-1.815453	0.125062	0.609647	1.123640	1.567409	1.690756	0.912729	1.835727	1.808663	2.027869	-0.578992	1.598943	1.636208	0.185825	1.234045	-2.636445	0.716369	-0.687834	-0.936951	0.785071	-1.709578	-1.205332	-2.388459	-1.483874	-0.112900	0.732069	-0.256203	-1.410658	-0.088410	0.756955	-3.198943	0.518925	0.938410	-0.009669	-0.727291	0.650319
1.371648	-0.167091	-0.786036	2.989737	0.801582	-0.055174	-3.428194	0.900384	-0.954866	1.587128	0.870440	1.413108	-0.554489	-0.194856	0.501976	2.095645	-1.110971	1.639719	0.144666	2.497558	-0.229936	-1.690730	0.265489	0.219579	0.383505	0.227350	-1.019430	-2.125417	0.925651	0.403955	-3.361088	-0.392090	0.204098	-1.134323	4.422185	1.355090	1.443088	2.379342	-2.790362	0.258357	0.560380	3.309520	-1.864923	1.022704	-3.674322	0.746191	-1.935534	-1.444903	-0.318333	2.235732
-1.905853	2.499682	-0.174479	-0.051720	-0.824062	-1.395268	-0.904210	0.890788	-2.405021	-2.505739	-1.351241	-0.368544	1.968599	1.662401	0.643167	1.381783	-0.928159	-0.482827	1.753187	-0.178831	-1.680385	-1.366648	-0.741513	1.132447	1.516320	1.033755	0.395867	0.321615	-0.442165	0.885895	0.148824	-0.431113	-2.145720	1.568064	0.238613	-3.276776	0.348862	-1.413395	1.469816	-0.272794	-2.843034	0.022182	0.420518	-0.324028	0.880701	-0.205235	1.202832	-1.339079	-2.052137	-0.757461
1.467026	-0.375206	1.292515	-0.361267	1.712803	-2.846432	1.752860	0.661099	-2.775199	-0.650768	3.749060	2.226173	1.769756	2.931391	-0.944748	0.690855	-1.845311	-1.875875	-0.181108	2.630882	0.729358	-0.117037	-2.399519	-2.079446	0.747229	-2.068978	-0.136269	1.225137	1.948348	1.337743	-3.300542	0.104615	2.250687	0.190508	-1.718679	0.321405	2.148963	-0.936681	2.567197	-2.263879	1.421776	0.443862	3.137964	1.238505	1.155613	0.326235	0.766687	-0.046557	1.159619	2.824194
1.931509	-0.644583	-0.248245	0.231690	4.139858	-2.142871	0.018462	-2.289116	-0.304239	3.472981	1.586225	0.745346	1.452635	-2.508058	2.493861	-0.107776	0.759231	2.139374	0.501430	2.581675	2.336653	-2.863572	-0.728788	0.823951	0.664364	-0.712899	1.015768	0.023701	-1.805304	-2.199762	-1.774081	0.574021	-0.067313	1.209548	-0.497954	-1.313258	1.855949	-0.989390	-1.066298	1.284348	1.002553	0.770572	0.209134	0.124673	-0.289234	0.000065	0.200094	0.086471	0.601310	-1.875955
1.788595	-1.615734	-1.335677	-2.112416	-2.381434	1.629694	-1.743520	2.002399	-1.742854	-2.275553	-1.487200	0.885667	-0.029314	0.669108	-0.778038	2.366652	0.040990	0.288565	2.488552	0.201876	-1.109274	1.122438	0.816887	0.445873	-0.287848	1.693423	0.185981	3.352624	5.711854	-2.670856	-2.073458	-2.663581	0.079737	-0.364192	-0.258009	-1.637987	-2.639544	0.704389	0.240707	-1.852479	1.812281	0.320743	-0.831244	0.604556	0.848241	2.262788	-2.869321	-4.257522	2.230064	-1.221333
1.909197	-3.029948	0.867846	-0.588358	-0.730579	-0.717949	-0.074878	0.541465	2.506224	-4.140611	0.435720	-1.063628	-0.567084	0.569801	1.229617	0.700572	-3.917429	-0.038070	-2.000347	-4.803620	0.953379	-0.628187	0.267151	-1.472360	2.776040	0.553530	-0.269826	1.454409	2.409895	0.024482	1.366962	2.925436	-1.335745	-0.426759	-2.446681	-1.164172	-1.162528	0.076406	-0.471837	0.595897	-0.471117	-0.211852	0.147346	-0.275753	-2.477778	1.566533	2.746111	1.004244	0.071364	-2.587812
-1.704740	1.760013	-0.455805	-1.139590	-0.427931	-0.411647	1.701654	-0.191101	1.797281	0.065690	-1.101586	0.630446	1.558061	0.731604	2.014473	2.116571	-1.871083	0.643161	-1.577483	1.183840	-1.229060	-0.331272	-0.781384	-0.212395	-1.561289	0.411590	0.001253	1.404644	3.787182	1.633431	1.127862	-5.023270	1.472038	-0.125593	0.198510	-1.185017	-0.350481	0.688194	-0.914835	-2.589270	-1.012506	0.706410	-0.391843	-1.214125	-4.009753	-0.214966	1.986691	-0.727644	2.217882	2.093930
2.199127	-0.368933	0.148098	1.603926	1.857028	-0.498846	-0.045031	-0.823659	1.419052	-0.780345	0.762287	-0.529651	-1.903240	-0.062937	-0.988954	0.163461	3.282776	-0.888172	0.956605	-1.202211	1.322637	1.542517	-1.199369	0.334432	-0.265465	2.126671	2.444603	-1.073308	-1.481690	0.201613	-0.662627	2.159270	-1.422502	0.180419	1.556967	-0.258729	1.228137	3.966693	0.119468	-0.474767	0.740756	-2.510384	-1.411564	1.093646	-0.328922	-2.010039	-0.953446	-0.598297	-1.104480	3.717688
1.156233	1.744279	0.928886	-0.184138	2.643093	-1.718168	2.032013	0.397156	-1.102396	0.289991	0.912698	0.460681	0.244529	0.096827	-3.452798	-0.862479	0.161309	-1.488355	-1.835226	-1.390387	2.181796	-2.397272	1.977784	-2.227471	0.634041	-1.472745	-1.218633	0.693666	-0.563336	-0.891503	0.410308	-1.748766	0.505109	-2.109071	0.140296	-1.025346	1.167519	-1.173338	-0.013391	-1.725312	1.115722	-0.660754	1.440751	-3.443238	1.657064	0.039025	-0.176286	-0.684955	2.443724	1.028986
-1.026439	-0.447778	-2.518551	-1.232454	1.135486	-2.213965	-1.346281	2.617676	0.261363	-1.585440	3.507358	-0.597650	-0.172600	0.584449	1.583212	-0.014632	-0.475554	-1.991155	1.423314	0.100600	0.938996	2.981278	0.326651	1.494980	-1.686691	-0.592244	-0.982248	-2.396951	-1.289720	0.401317	-0.384951	-1.397375	-0.049191	1.683797	-1.387212	1.461782	-2.671668	0.915060	3.386594	0.917870	-1.668776	2.473516	-1.409992	1.290338	-0.451830	0.654348	2.318222	0.050084	-1.358780	1.426568
-0.847477	0.848962	-0.345049	0.686812	-2.126367	1.154673	0.057119	-0.709982	1.119239	4.553159	-1.129364	1.109234	-2.725421	0.631945	-1.296099	-1.979657	1.003355	-1.096449	-2.385001	1.591469	0.719404	-1.290444	1.133780	2.039730	1.292154	0.032560	0.145795	-0.887736	0.877703	2.126918	0.805405	-1.791955	0.823477	-0.331202	0.134100	-0.049601	-1.888681	-1.123977	-1.877414	-0.310985	0.222915	-0.251623	2.963847	2.182900	0.424023	1.726743	1.246986	0.596726	-1.206557	-0.565206
0.388680	-0.614480	-1.790238	0.911420	0.240752	1.082434	0.403068	-1.020424	0.968440	1.036067	0.148743	-0.438313	-2.696950	1.163436	0.623236	-1.012966	1.743755	-0.174917	1.081890	0.805988	-1.576697	2.059129	-1.219497	0.934778	1.064066	-0.275213	-1.324231	0.440404	-2.993017	1.668531	-0.010492	-1.892157	2.769913	1.200921	-1.828411	-0.627026	0.220924	0.246297	-0.047405	0.344919	-4.716937	-2.026057	-0.905872	0.514414	2.317592	-2.640244	-2.062646	-1.755741	0.620279	2.590464
0.545866	-0.695045	-2.575622	-1.930441	-2.065810	1.946389	-2.399745	-0.381175	4.188624	-1.127954	1.636953	-1.060428	-0.482212	0.356449	-0.659826	1.588508	-0.395550	-2.075038	-2.098531	-2.694996	-1.730008	-1.627094	-1.148579	0.886650	-1.589082	-0.545578	-0.472487	-1.168537	1.409200	1.221932	3.147581	-0.513888	-2.140043	0.136521	0.880053	-0.642197	-1.189770	1.079912	1.796647	-1.115402	0.064289	-0.349588	-0.469820	-1.420120	0.776600	0.114076	-0.180957	-1.103257	0.254935	-1.893292
-1.654204	-0.471162	1.204610	1.492516	0.027727	-1.661056	0.340924	1.038655	0.701481	-1.219895	-0.268912	1.723462	0.124856	1.452528	0.795232	-1.327063	-1.497702	0.198049	-1.002508	0.466026	2.529581	-1.881062	0.275202	-1.772529	2.181052	0.655342	-0.193057	0.599546	-0.000742	-0.852182	-1.094034	2.547346	1.408080	-1.920616	1.223457	-0.813201	2.933397	-0.027882	-0.791915	0.718651	-0.458864	-1.854774	-1.691299	-0.968751	-0.713199	0.964412	-1.056108	0.353816	-3.130297	2.782636
-0.722994	-0.098899	2.620787	-0.517975	-0.469800	0.002871	1.572898	3.907010	-1.199947	-0.987869	0.731035	-1.177432	3.169530	-1.173247	0.825518	0.569006	-3.189258	2.322029	-2.098436	-2.258512	-0.212852	-0.343642	2.062814	-1.253168	-1.035052	-0.100090	-0.615109	-0.020442	1.028282	0.850655	1.039083	-0.449024	-0.136083	1.603821	-0.050992	0.107801	3.144694	-1.294070	0.223267	1.998635	0.110836	-0.951330	0.247619	0.968069	-1.168738	1.556761	-2.321089	-1.738738	-1.148177	1.313367
-0.964229	1.753995	0.913580	-0.546989	-2.154556	0.278767	0.797629	0.076102	-0.644612	-1.317416	1.144563	2.303917	1.103135	-0.030837	0.416810	2.090737	1.223725	0.438873	3.249426	-0.121128	1.925246	1.352431	1.569221	0.366716	0.343806	-0.565132	-0.966544	2.817519	1.268126	4.207773	0.945006	0.643957	-1.104572	0.862944	0.421641	-1.320889	-0.538348	0.256628	-0.226877	0.057870	-0.058618	-1.385428	-3.735225	-0.685212	-0.012390	-3.404009	-0.164700	0.895365	-0.658255	-0.211451
0.871808	-1.370075	2.190670	1.125538	-1.307491	-0.952066	1.076693	0.077497	0.206281	0.847063	0.663542	1.202942	-3.389267	-3.333482	1.105966	0.693466	0.682510	-0.892881	0.313690	2.258073	1.392082	2.646309	-3.654301	-0.342611	-1.548333	0.579444	-0.692877	2.566572	-3.985721	3.191899	1.874443	-1.466832	-0.108699	-0.025180	0.180267	-0.683185	2.024602	-1.559429	-0.728813	-0.917388	-0.138516	2.896160	2.582377	1.501555	-2.311724	-1.106047	0.109372	-1.266838	1.977519	0.668433
0.347329	1.420326	2.897151	2.461522	0.860414	-2.844669	0.821379	-0.417361	-1.026783	-2.729110	-0.968546	1.259371	0.097359	0.085877	2.591300	-1.244574	-0.870531	-0.996997	1.079361	0.510210	-0.414762	-0.089762	0.287365	0.300665	0.904112	0.076393	0.988543	-0.488051	1.242728	0.521182	1.169862	2.854448	-3.383501	0.246652	-3.917252	-0.045041	1.656403	0.837364	1.361440	2.330874	-0.429769	-0.064498	-0.172063	-2.975763	2.869505	-0.433728	1.721487	2.951025	-0.426603	-0.603939
-1.065341	0.342514	3.181930	2.980871	-0.407973	2.853740	1.831547	1.307925	1.359935	1.598506	-0.753226	-0.635763	3.362934	0.649436	2.627114	3.094354	2.011232	-1.626623	0.063543	0.061487	2.028032	0.319726	1.160689	-1.572413	-0.078566	1.683637	1.664239	0.170580	-0.642553	-1.941012	-0.759561	0.395721	0.159510	-0.914860	-1.338021	-1.711318	-1.473136	-3.140231	-0.866827	0.238936	-0.675899	-0.644384	-0.607813	0.131082	-1.010394	-2.011660	-0.722223	-1.521229	0.841291	0.187124
1.191717	0.397338	0.912956	1.211103	-0.097611	2.101077	1.038015	-1.890957	0.418682	-1.812782	0.641762	-3.923487	-1.885474	-1.715155	-1.074317	-0.320302	-0.156049	0.924170	-2.724410	1.103383	1.786000	-1.277086	0.727480	-1.372309	0.514992	1.680710	-1.554660	1.412970	-2.862565	-1.386702	3.865725	-2.440451	-2.737452	0.476199	0.754488	-0.407272	0.660448	0.797768	1.199334	0.335366	-1.640832	-0.043257	0.968239	1.107839	1.578931	1.314309	3.271424	-2.591466	-0.282513	1.391315
-3.277312	1.498007	-2.884529	1.438853	-1.540463	0.998256	-2.098821	0.170311	-0.284343	1.226855	1.875623	-0.957859	-0.628893	-0.996645	-2.953173	1.656481	-0.253895	-2.558471	-2.334106	2.962209	0.101287	0.710962	0.577687	1.054965	-0.736713	0.269450	-1.842586	1.538894	2.215250	-0.831384	-1.948277	0.333207	-1.237113	0.471085	1.071948	-1.849592	2.111738	1.022921	0.921850	2.843093	-1.091835	-0.171544	-2.877171	-0.649718	-0.856520	-0.994689	1.534383	0.704414	1.987880	0.856532
0.518088	1.728252	-4.521786	1.955807	-0.905128	1.375429	-0.445577	-1.816525	-1.766032	-0.466026	-0.532472	-0.479966	0.509978	1.374578	0.202687	-2.835913	1.253800	0.962621	1.017134	2.873576	-0.017470	-0.721995	1.103527	0.130208	-0.208297	0.964237	-0.434765	-0.114592	-1.413496	-0.595702	0.766419	1.684225	0.362569	1.324372	1.105477	2.132316	1.207954	0.791614	-0.889161	0.624059	1.226776	-2.994069	-4.491207	0.419010	-1.450936	-2.030156	4.902831	1.435049	-0.733388	1.206074
1.561909	-0.193961	0.678015	-1.927110	-1.141933	-0.400829	-1.330862	-0.144009	1.344250	-0.244232	1.603107	-0.725806	1.084723	0.304899	0.392087	-0.292763	2.235223	0.084606	-0.803248	-2.842321	-1.762959	0.111979	-1.857091	2.189876	-0.471259	-0.665362	0.852147	2.295125	-0.150569	-1.205240	-1.942983	1.721800	2.222522	0.104709	2.733550	1.568214	2.300244	-1.576139	-2.029491	0.742065	-0.022251	-1.788905	-1.276940	1.473003	-0.092173	0.077651	-1.878784	-0.721754	0.445089	-1.672361
-0.886443	3.025736	-0.817739	-1.099910	2.776048	-0.272114	-0.978380	1.019371	-0.128392	-1.712046	-0.416544	-0.844290	-0.038122	-1.275999	-1.786140	0.729554	0.788837	-2.787330	0.271735	-1.232404	3.605584	0.084923	-1.997692	-0.217925	1.522900	2.835308	-0.326436	-0.121510	-0.872928	0.001620	0.900966	-0.024387	2.641515	-0.127716	-1.716120	-0.084384	3.008034	-1.772388	-2.376621	-0.615154	-0.144313	0.232714	-1.059912	3.404743	1.696858	-0.097921	0.359616	-0.387689	-1.127366	0.597350
1.438058	1.001179	2.031888	-0.257073	-1.569825	0.931885	0.089486	-1.794239	0.686431	1.811183	-2.296730	0.435658	0.976268	1.408852	-1.938757	-0.198689	-2.767961	0.553235	2.735373	1.688241	-1.107757	-0.949381	0.314048	0.990400	0.863851	-1.617780	1.522170	1.627241	-1.008683	0.365649	0.921427	1.872701	-0.200141	-2.758709	0.943336	0.844265	-3.130462	2.319065	-1.677177	-1.331418	1.164223	0.019482	0.737182	3.769319	0.962699	1.318990	-0.293997	0.712649	2.892803	1.621192
0.806226	0.688623	0.138208	1.077853	-1.426604	0.387827	1.536136	-1.032020	-1.283852	0.440845	0.917164	0.727249	-2.162059	-0.172402	0.207035	1.711668	0.947273	0.088322	-0.078697	-3.688390	0.230177	0.458016	-0.004675	1.413324	-1.412501	0.549166	3.349991	0.565605	1.361584	-2.573589	-2.352494	1.560712	-0.221638	-0.801774	0.386781	2.958169	0.091770	1.734302	-0.844561	0.187576	0.109560	2.226433	-0.243431	1.078791	0.755830	1.834814	-1.083149	-2.753498	-0.098881	-0.641018
2.018361	0.439627	-1.886000	0.792197	-0.108865	0.971187	-0.519551	-0.816991	-1.847427	-0.430889	-0.645838	0.559343	1.974549	-0.265927	1.603515	-2.846988	1.173388	-1.302760	-1.729714	-0.426016	0.846741	-0.449036	-0.806692	-2.223650	-0.561165	1.236887	0.580034	-0.929933	1.817791	1.120360	3.147743	0.640798	-0.159878	1.490856	1.487963	-2.888640	-1.095370	3.271197	-0.585253	2.800930	0.888093	-1.380275	2.932539	-0.489215	0.000014	-0.323014	0.432812	-4.315000	0.647821	0.108582
-1.796033	1.285012	1.719097	2.370604	0.278793	0.084290	2.402821	-0.386178	-0.469090	2.499928	0.499701	0.380551	2.734580	-3.746310	1.478215	0.472838	1.780260	-2.070719	-0.558316	1.075731	1.863569	-0.665970	-2.001480	-0.526482	0.616539	0.985187	-0.934121	-0.253620	-0.640546	2.232361	0.864409	-0.717647	-0.887520	-0.826825	1.518430	-1.597933	-0.171110	-0.274729	0.283568	-0.112551	-0.148334	1.696487	-2.001260	-2.250429	-1.287726	-2.309773	0.300084	-2.699481	-0.569262	-1.422458
-1.059729	0.591831	1.488976	1.635571	-1.102083	-1.915710	0.889226	-2.838308	0.858286	-0.726524	1.053209	2.093924	-0.979744	-0.826852	1.323684	2.185772	0.553922	1.415396	-1.505733	-1.550439	1.952133	-1.563341	2.254716	-2.097064	2.169288	-0.430635	-0.738277	0.510243	-0.045120	1.242584	-0.541735	0.222829	1.089898	-2.221819	-2.608007	1.046198	-1.168496	0.716051	0.508503	-3.225996	1.934423	0.094517	2.094778	-0.621339	-2.627669	-1.022022	-2.083292	-0.980207	-0.160495	0.424365
-2.334051	-0.737018	-0.362498	-2.471138	2.817635	0.747560	0.785461	-1.720568	0.020743	-0.046386	0.113051	-2.254165	1.185775	0.894127	-3.549602	0.757432	1.840707	-0.236925	3.272339	-2.303559	1.941082	-0.594920	-0.731591	-1.443863	-1.780987	0.734853	0.919226	0.952111	0.012400	-0.736850	0.243857	1.463130	0.118545	-1.171088	0.430281	1.617985	1.536952	0.123586	-2.053022	-1.700906	0.752828	1.627544	0.456620	-0.384836	3.138979	1.763973	-1.888126	-1.751847	-2.284116	0.798371
0.122290	-2.556715	-2.231013	-1.770257	0.177117	1.144562	-3.601999	-1.400648	0.698750	-0.100633	-0.001804	-1.256189	-1.736863	-2.643229	-1.280067	3.315661	-1.262677	0.285303	-0.035808	-0.872613	0.547407	-0.339144	0.571567	-0.063723	-2.960720	-1.295733	0.155405	-1.477817	-1.645846	-2.157835	1.325269	-0.558191	-1.556582	-1.040886	0.346479	-0.242294	2.183774	0.744909	0.030318	1.611138	-2.849088	1.565058	0.214599	-0.689914	-0.067403	-0.135033	-1.814851	0.894437	0.864551	-0.954218
-2.362457	2.150071	2.310860	1.172041	-1.746883	1.277120	-1.635459	-0.112391	-1.548352	2.883265	0.115394	2.199409	2.150060	2.009961	1.239146	-1.521868	0.926057	-0.280023	-0.624256	1.328232	0.603749	1.988159	-0.444821	0.631000	-0.768504	0.784431	1.142142	0.019479	0.051052	0.773620	2.490035	-1.409522	-2.194798	1.563721	-2.124862	-1.122833	-2.316010	-0.003496	0.856142	0.815036	2.249422	-2.492041	-1.642718	0.414872	-1.500876	3.201092	0.627791	-0.934140	-0.866127	0.504511
-2.181785	-0.197023	1.226001	-1.227081	0.599885	-1.002719	0.175936	0.321761	-2.173025	-1.048722	1.869378	0.406672	1.066304	1.872216	1.576527	-0.747735	0.901525	1.735916	-0.188117	-1.570329	0.431478	-0.575142	0.038237	-0.860827	0.865575	-0.890219	0.370015	0.559119	0.863733	0.628009	-1.085956	-1.846500	1.464172	-0.165056	0.050116	0.564359	-1.342038	0.621273	-0.356149	-0.059883	0.005260	-0.323054	-1.092217	1.748610	1.713161	0.972449	0.658222	1.794511	-2.704381	-0.657659
0.641717	-0.923953	-1.075896	2.073928	0.200723	0.493266	-2.834630	1.283080	0.091005	-4.595271	-0.383986	0.357660	-0.395364	-0.348917	-0.740510	0.590053	-1.590374	1.139868	0.912548	2.599033	-0.644375	3.139512	-4.180184	1.491540	0.298195	-0.789478	1.320196	1.239289	1.188929	-1.816002	-2.311519	-1.837712	-0.468084	0.486693	0.097009	1.932217	0.241214	-2.743812	0.252391	0.421420	0.076307	-1.029190	-2.472278	-0.505158	-0.521729	-0.448795	2.647252	-0.269712	0.802511	-1.440877
-3.115042	2.553049	-0.477462	0.858538	1.399405	0.380111	-0.282684	2.259253	-3.491149	-0.294601	3.203033	-1.491985	0.981489	0.777101	-4.108855	-0.576394	-3.144440	0.340529	2.403191	-0.842989	-2.703535	1.615378	0.300617	-0.118414	0.377720	-0.850344	2.845385	-1.084688	-0.952122	-0.441872	-1.184134	1.754063	0.707290	0.092172	0.413987	0.343709	0.029017	0.116193	3.337645	-1.439054	-1.833336	-0.058507	-2.316292	1.525971	-0.596446	1.558939	3.516277	0.045123	2.929348	-0.270627
0.025638	1.269611	2.003636	0.677485	0.638098	0.490307	-0.733184	-1.343926	2.007961	-0.644392	0.373557	0.702568	-0.046329	-2.035408	-1.291379	-0.774378	-0.202951	0.729528	3.268277	0.761842	-1.225259	0.748470	-0.910360	0.347124	1.487823	0.404606	-1.936180	-1.249127	-3.123263	-0.907251	0.973301	-0.778151	-1.053120	-1.619599	-0.718459	-1.861695	-0.540741	-0.734125	1.207517	0.288132	-0.123755	-0.368780	0.033420	-1.331817	-0.072483	2.409611	0.122385	0.810425	-1.350712	-2.147024
1.926897	-0.539750	1.763990	0.606769	0.191137	1.944498	-1.123257	-0.841146	0.269723	1.827939	-0.177221	-0.522151	-0.951801	-1.274726	-0.996559	2.030865	-0.281464	0.404143	1.523362	-0.091989	0.522369	2.575959	-1.288476	-0.422995	-0.678130	-0.760193	-1.414728	-0.960256	-1.130520	1.245368	0.145532	-3.815717	1.605589	-1.727716	-1.829326	1.024649	0.004086	1.418276	-0.029923	1.014290	-0.428574	-2.585740	0.951717	2.097688	1.563366	0.622169	-1.122934	-0.032697	-2.390355	-0.782178
1.119367	-0.212953	2.294477	-0.126348	-3.233121	1.934631	0.184655	-0.857609	1.324418	1.465284	-1.022223	1.434750	-0.093813	-1.296176	-0.042728	-3.472871	1.755472	-0.852785	0.740229	1.494881	0.604851	-0.008242	2.234512	-1.393295	1.217319	-0.810783	-1.778791	1.338821	1.458231	-0.179087	-1.296068	0.408403	0.523712	1.322338	0.393137	0.428701	0.708054	-4.826660	-2.519897	3.968124	-0.346619	1.650652	2.556722	0.388832	-1.975746	-2.243456	-0.556918	0.282411	-0.708903	-0.813168
1.463578	-0.737049	-2.928530	1.314874	-2.501472	0.040874	0.136252	-1.896473	2.284098	-0.286803	-0.848467	0.871394	0.203517	1.996674	0.323137	1.265943	2.248897	1.059284	1.729233	-3.378320	-0.692504	0.765410	-0.437765	0.353467	2.893066	-0.265458	-1.137541	1.150160	-3.170154	-0.687500	1.413934	-1.069934	0.575840	0.071012	0.293442	-0.132041	0.765933	2.239299	3.157021	-0.059697	4.504789	2.054308	-1.378324	-0.422356	-2.807973	-0.020011	-0.094744	-2.661506	-0.043457	3.063538
-0.140248	1.506002	-0.117376	0.355149	-0.208261	0.472462	0.905916	-2.157995	0.116254	-2.604714	-0.101059	0.351325	-1.171087	-0.006187	1.805484	0.176729	1.173427	-1.160591	2.458516	-0.521010	0.794082	0.186283	1.002028	2.444972	1.530214	-0.099399	0.496316	-1.291938	2.373148	-0.519102	-1.899011	0.567961	-0.153675	1.330885	2.643087	0.653804	-1.407664	1.878781	1.636500	-2.161737	-5.630928	-0.677350	1.263704	1.961099	-0.973673	2.569429	1.160744	-1.578704	-1.158135	-4.003457
-1.731178	1.364173	0.219093	-1.503582	-1.112733	-2.599546	-0.311781	2.666687	0.811110	-0.555934	-1.183532	0.794019	0.775115	-2.145646	0.869947	1.709432	-3.378157	-2.359116	-1.490444	1.941828	-1.343958	1.081639	2.027862	3.562762	2.296740	1.901904	1.753055	-0.619441	0.303622	0.169213	-1.183039	-0.674814	-1.821103	-0.357210	-1.755281	-1.540308	2.716607	-0.500321	-2.847312	0.486528	0.916831	-1.162706	-3.694621	1.249470	0.420913	0.687781	1.432887	-0.397611	3.099299	-1.781749
0.118961	0.696206	3.274944	0.601508	-0.289302	0.498189	-1.323586	-1.505976	-1.233829	1.188970	-1.033802	0.885151	1.068054	1.053484	-1.086259	0.313157	-1.164355	-0.522827	0.850160	1.799495	-1.045977	1.381903	-3.533121	1.009242	1.110403	-1.149478	-0.999705	-1.761221	-0.097817	-1.169683	-1.302672	0.200628	-2.415476	3.359756	0.337833	1.074183	2.348138	1.979496	-1.855151	-2.708106	1.378290	-0.788316	1.359766	1.562170	-1.919135	0.194761	0.588624	-0.245118	-2.747752	1.155075
3.155620	-0.626103	1.986056	-2.548578	2.563874	-0.480291	0.207648	0.308853	2.025233	2.611122	-0.681533	-1.846605	-1.469870	-0.340648	-0.203867	-1.077857	-1.527726	-1.195917	0.297330	-0.096394	-1.014391	-0.343506	-2.078059	-0.604551	-0.102005	0.583697	1.149696	-2.397876	2.537414	0.408387	-0.839606	1.372469	-0.921732	1.224995	1.361414	-1.464220	3.288225	1.009280	-0.532044	-1.835527	0.138280	-0.314242	0.058859	1.261979	4.005085	0.175879	0.604370	-0.256510	0.995836	-0.912390
1.532783	-1.136205	2.773190	1.959392	0.909961	0.758504	0.301824	1.772456	-0.802054	1.259074	-1.354392	-0.038878	1.525028	-0.471507	-0.066070	-0.534318	1.358455	1.083811	-0.790358	-0.811532	-2.659114	2.207387	0.666733	-3.500052	-0.686097	-0.816030	1.666580	-2.069054	-0.580850	-1.078918	-2.141911	0.299068	0.564638	1.305206	1.359984	-0.520556	-0.953958	0.399567	1.256057	-0.848051	-0.737077	3.707286	-1.747433	0.960025	0.391356	0.344897	0.084309	1.526786	-1.542312	-0.689200
2.756567	1.118716	-1.527710	0.549161	-1.238932	-0.981708	-0.256018	-0.559269	-2.072486	-1.164331	-0.889715	-0.737090	2.068751	-0.678873	0.752873	-0.276614	0.538159	2.130663	0.021902	-0.792900	-2.206125	-1.546339	-0.049487	0.392556	3.947226	-2.456435	-1.300774	-0.610524	2.178816	-1.507884	-0.513489	-1.494694	0.431712	-0.040972	0.973161	0.067365	-1.428808	-0.854521	-1.490756	-3.051453	-1.831733	-1.734740	-0.240907	0.380111	0.942240	2.552177	-0.183824	2.242776	0.822647	-0.327089
-0.243324	2.679326	-0.686780	-1.287694	-0.508142	0.258234	1.005449	-0.518996	0.513890	0.034757	-1.689887	-1.634247	-1.406850	1.579570	0.036487	-0.905382	1.109703	2.396477	-3.539678	-0.508027	0.712448	-1.546793	0.840485	0.654350	2.373995	-0.516430	0.978234	-1.578310	0.697741	-0.606107	0.295333	1.646016	-1.873621	2.629204	0.773044	0.067754	1.090293	1.271617	-1.676706	0.386007	1.792517	-0.490665	-2.902024	-3.405876	0.931186	-2.013228	-0.320222	-2.421213	0.487603	0.356406
-0.929421	-0.932044	0.009255	2.275231	-2.178012	-2.390488	1.628749	1.856784	1.990691	-2.987230	1.489864	0.061663	0.260635	-0.843885	-1.745882	-1.775638	0.607643	0.337967	-0.250617	-1.474870	-1.870349	1.234447	1.019540	1.526875	-1.382743	0.630098	-0.253558	2.032322	-0.673859	-1.295434	-1.702347	-0.651810	-3.365500	-1.247714	-1.452564	-1.418233	1.116332	0.359852	-0.473611	1.486890	-0.246909	-1.378320	-2.113642	2.235207	-2.062427	-0.956113	-1.299008	2.457136	1.190024	-0.777791
0.804386	0.186085	-2.435378	-1.639994	-3.194408	1.178949	1.491018	0.128927	0.123870	-0.579882	1.015972	0.699978	-0.096393	1.828377	1.883913	-1.019860	-3.085539	2.081450	1.417998	-0.318337	-1.455185	-1.014969	2.426600	6.057187	-1.083538	0.173955	-1.233535	-1.519681	-1.692496	0.995210	0.202575	1.072358	-1.924176	-1.051497	3.506044	0.948952	0.019118	-1.428752	0.367014	-3.822115	-0.884636	-0.873404	1.212711	0.166554	0.966491	1.122775	3.531907	0.328963	3.556372	-0.483799
-0.838114	-1.995621	1.530197	-1.112462	1.206574	-0.410597	-0.112345	-1.662849	2.585918	-0.924998	0.548925	-0.465543	-0.711110	0.815726	0.004581	-0.563184	-1.225485	-1.535522	0.677320	1.465328	-0.528178	1.430825	1.445342	-1.239602	1.727090	0.841047	-0.530065	-0.092380	2.340616	3.306163	-0.530473	-0.109601	0.293401	-2.337630	0.139048	3.728889	1.527417	1.834515	-2.151508	0.827827	-2.744706	1.085473	-0.329385	0.167978	1.523543	-1.060564	-1.505460	-1.621348	0.295164	0.327128
0.056970	0.445846	-0.687168	-1.104169	0.236716	0.576074	0.223671	-2.207900	2.874093	1.479986	1.281486	0.545371	1.722551	-0.291418	1.811610	-0.154157	-1.438142	-0.177102	-0.446924	2.178394	-1.052776	-0.021123	1.805909	-1.641262	0.558960	0.444079	0.738615	-0.459787	2.292703	2.832491	0.716059	0.217907	0.080743	-0.387118	-1.150150	-1.729262	0.950870	-4.412141	-2.516067	-2.749980	-0.288923	2.053545	-2.638764	0.707963	-1.342996	-2.035994	-0.773821	-3.027810	0.614091	-0.112342
-0.221772	1.111212	-1.839340	0.178943	-1.196083	3.693995	-0.010269	-2.951433	-0.715260	-0.927033	-1.428223	1.071995	0.211705	1.520898	1.033552	0.604595	-1.255965	-3.465073	-1.971992	-0.567350	1.278242	-0.505722	-0.686002	-3.326104	0.711983	-2.839004	-1.150668	0.726397	-0.641635	0.023818	0.839445	3.333196	2.717554	2.889240	-0.347437	0.567657	0.845822	-0.601779	-0.868712	1.413431	-1.769537	0.669454	-0.909603	2.113082	-3.543626	1.702515	-0.809356	-2.632852	-1.378233	-0.134984
-1.694564	-0.941976	-2.150451	-0.666226	0.250785	-1.132699	-3.195269	1.328387	-0.298569	-0.958389	-1.584038	-0.014600	-2.415267	-0.401771	0.850366	0.923760	0.415677	-0.256787	-1.093463	-3.100551	0.505307	1.483448	-1.384402	-0.172300	-2.401030	-0.502682	0.504549	1.050243	2.157231	-1.227590	-1.127402	-0.544940	-3.346035	-1.259318	-0.618322	2.157023	0.092427	-0.066023	-2.295982	-1.847654	1.157996	0.464707	1.881722	-1.135267	2.156471	1.301918	-1.614012	2.082646	2.071953	0.713407
-1.004667	0.327433	-0.993051	0.911713	0.541091	-0.494070	-1.310996	-3.464638	-1.345081	-0.477426	0.125190	2.042839	-0.847641	0.114785	0.742671	-0.449352	-0.155937	-0.115529	-1.749663	-2.203817	3.628339	-0.607190	0.060262	-0.539788	-2.435040	1.948951	1.264902	0.911372	-0.894762	-1.590267	-0.742752	-1.398097	-0.990772	-0.648548	-1.212863	1.219215	-2.303968	0.115775	-2.336699	1.301646	-2.028521	0.002241	0.881457	1.591341	0.797736	-0.501521	-1.393563	-2.764103	-2.178807	-0.914804
-3.150512	-2.080160	-1.988536	-0.002778	-0.017601	0.056288	-0.235588	-1.210819	-1.633943	0.216655	2.725492	-1.910347	-1.411651	0.017854	-0.410118	0.963527	0.369950	-0.464580	-0.476460	1.647349	-1.473138	-1.920652	-0.328545	1.875084	1.417660	-1.273788	2.154628	2.030968	-1.670256	-0.790214	-0.257433	-0.191783	-1.381862	-2.090827	1.886007	-0.026650	0.584345	-0.754923	1.641952	-0.303355	-1.755813	1.694939	1.254552	-1.030398	2.531791	-0.704498	-0.319137	-0.627529	1.480562	-2.883909
-0.022568	0.559827	1.339542	-3.655621	0.515359	0.130767	-1.609502	0.928767	0.732729	-1.822831	-2.462589	2.069847	-0.584563	-1.392871	0.836287	0.509006	-1.524736	-1.803479	2.136110	-0.919099	2.986388	-2.110658	-0.717426	-0.776361	-1.307570	1.536430	1.943460	-0.105270	-0.544994	-1.511786	-0.148065	-3.304034	-1.767642	-1.676846	-0.337368	1.261651	-3.298622	2.551831	-1.450975	1.758696	1.946650	-3.248137	-1.173657	-0.513980	1.218080	-0.199667	-0.049835	-0.723521	-0.358700	-0.598881
-2.918807	-1.823901	2.308116	1.586361	-1.130755	-1.371763	-1.060877	0.559387	-1.096920	1.586248	1.171869	2.591203	-0.768643	-0.487422	-1.315277	-1.638456	-0.236196	-0.137792	-1.620301	1.006996	0.272013	0.304458	-0.141432	0.666046	-0.023342	-1.356557	2.305071	0.357497	-0.316895	0.733826	0.314931	-0.646219	-0.236661	4.121266	1.204337	-0.514440	0.097033	1.077870	-0.875954	2.065780	-1.137702	-0.463701	-1.509779	-2.133774	-1.018918	1.102392	0.203404	1.045482	0.646984	1.154812
-0.301125	1.177387	-1.611640	2.430928	1.381057	2.532584	-2.894666	0.297784	0.106001	-2.223029	1.842084	1.368918	0.986998	-3.455739	-1.548744	-1.522031	0.499267	-0.016023	-0.077645	0.941343	-0.863087	-0.242661	-1.297838	-1.943757	-1.589044	2.028260	0.410828	0.888859	-0.011074	1.856299	3.311334	0.147484	0.622530	1.443230	1.402058	2.719033	0.445545	1.274823	0.086109	-2.478748	-0.217902	-0.023724	0.339958	0.890613	-0.400260	-1.542731	0.789441	-3.633941	0.463480	0.158338
-0.084953	-1.387256	-0.519963	0.474875	0.435237	-0.090836	-0.901023	-0.805991	-0.099991	-3.315087	-1.004362	-0.275853	-1.564218	1.302496	-1.694177	0.687943	-0.651901	1.243190	0.666926	-1.889764	-2.376189	1.232106	-0.340555	1.070391	0.172694	0.813158	1.172550	0.795114	0.325612	1.579069	-0.356962	0.245300	0.223692	-1.924015	-2.039098	-0.259456	0.582401	-0.194204	-0.082949	-0.119390	-0.153707	-1.364541	-1.468568	0.365540	-0.668054	1.577790	1.816111	1.466433	1.980082	0.312173
1.098253	-2.027891	0.238562	0.074962	-4.546159	2.459944	-1.292222	-3.861681	-0.278125	-1.588101	-0.476977	1.741078	-0.866255	-0.756724	-0.062871	1.904684	0.354297	-0.853815	-4.011076	0.901691	-0.145336	1.618093	-2.467423	-0.642106	-2.627663	0.614140	-1.504898	-0.104538	-0.769066	1.023246	1.576878	-0.404971	-0.506668	3.750048	1.394510	0.590777	2.023041	-1.191487	-5.175352	-2.430410	-0.814650	-1.938040	2.272819	1.871843	-1.729264	1.997679	-0.234341	0.722551	1.269061	1.522361
0.087900	-0.933228	0.884482	3.274204	2.521249	-1.543049	-2.875832	3.133408	-1.724627	-0.943656	-2.450067	2.220412	-2.156494	-1.207362	1.450834	1.381455	-3.350279	-4.433095	-1.548921	1.177335	-2.234366	1.180258	1.084978	-0.295819	-0.665262	-1.291987	0.202512	1.884640	0.816324	1.633131	-1.831730	-1.022627	1.623656	1.385359	1.411211	1.045262	-1.760825	2.823304	0.412414	-0.026898	-0.623376	2.830840	0.627508	-1.147506	1.241102	-0.774757	0.227381	-1.639507	-1.535671	-2.010374
-1.155428	1.603249	2.521347	-0.712232	-0.028334	-0.858103	0.290352	-0.762755	1.624837	-0.429663	-1.026414	0.764544	1.487852	2.873141	-0.556527	0.980166	-0.373112	3.694855	-1.100515	-1.102488	0.171128	1.907588	-1.501001	-1.539731	1.653044	0.440328	-1.675344	0.808667	3.968939	1.289395	-2.366446	1.994678	0.004549	-0.930212	-1.666562	-0.447113	-3.817287	0.886072	-1.264816	-0.315417	0.113872	0.024464	0.838399	-0.149173	-0.178125	1.706497	-0.182260	-0.869719	2.088996	0.616312
1.592057	1.246038	-1.015625	-1.000125	-0.169202	-0.229733	-0.718816	-1.461700	-1.175455	-0.797968	0.593936	-1.268040	-4.897773	0.571705	-2.188387	-1.745664	0.489179	-2.283619	-2.890538	-0.962808	1.703870	-3.471994	-1.701245	-0.871241	0.304170	-1.104479	1.049753	1.511916	-1.569313	0.951639	-1.325787	-0.236616	2.216371	-0.271334	1.447229	0.433582	-0.874935	-1.246571	0.040905	-2.914608	1.331747	-0.551575	0.020932	3.417256	1.438061	0.421462	1.279437	0.202524	0.181532	1.021290
0.595954	0.642591	1.607476	0.747305	0.720191	-0.707407	2.957484	0.108315	2.851749	-1.052573	1.130456	-0.443836	-2.696350	1.766056	-1.109730	2.769742	0.865837	-1.911869	0.445288	-1.303191	-1.812087	2.606013	0.992589	-1.052563	1.639591	0.107220	0.712006	-0.052826	1.067843	-0.149090	-3.098864	0.709927	1.188096	-1.436428	-1.763705	1.075945	-1.545644	-1.374884	3.926026	-3.276972	-0.945306	1.587766	-4.318966	-2.012594	-2.082443	2.195277	-2.655818	1.973633	-0.502901	-0.295999
-0.283172	-0.131700	1.162072	-1.711710	0.782889	1.174786	-0.336164	-1.202576	-0.468803	0.441319	-0.493800	-1.953794	-0.669761	-4.147305	-1.143954	1.555306	-0.158609	-0.926787	0.212270	-0.712513	0.692650	-0.717297	0.563966	0.252579	-1.552980	0.758906	-0.426883	0.494839	-2.221619	3.280512	-0.286553	0.816350	-1.617259	-1.712877	0.133031	-0.591773	-1.684671	-2.408275	0.926639	2.400297	-0.920799	-0.962645	-0.815298	-1.243735	-2.427223	0.620668	1.158824	-1.846434	-0.327435	-1.308659
1.688789	-1.863798	-3.406404	1.887040	-0.590790	1.518624	-0.918213	0.639439	-2.523315	0.847071	-2.028875	-0.901004	1.788180	-0.028820	0.694619	0.565972	-1.330716	0.175670	-2.815224	-1.528136	3.456230	1.333801	0.077655	-0.486424	-0.512662	-0.118003	1.841306	1.691463	-0.497146	0.941292	-1.697755	2.710738	2.365742	-1.540046	-0.385615	0.713507	-1.766829	3.574665	-1.076945	0.066922	3.232270	-0.373894	2.225206	0.045195	3.277678	-0.629927	-1.110499	-1.028057	0.482606	1.551240
-0.671357	0.228449	0.406151	-2.014434	-0.011746	2.844191	-3.305195	2.273694	1.909372	-2.141001	0.639198	-1.474968	0.886205	-2.473733	-0.385412	-2.786697	2.800577	1.322692	-1.769734	4.999084	1.255284	3.869597	2.496807	0.078494	0.194876	-2.787852	-0.858559	-0.214430	-0.991355	-0.529092	-2.331687	1.480110	-0.734286	-1.124396	-0.945445	-0.829132	-0.024180	-3.216571	-0.743416	-0.679522	-0.060155	0.393155	-2.121517	-0.699520	-3.921495	2.187494	-1.603957	0.961822	0.257616	-1.163803
0.055749	0.406574	-0.621269	1.622137	-1.895764	1.016348	0.223098	-1.119172	0.163819	-0.944474	-1.163668	-0.271411	1.635771	-1.969823	0.187450	0.497610	-0.423669	-1.464278	0.700804	1.940972	1.443865	-0.207105	-0.355974	-0.753694	-5.723915	-1.179449	0.781604	-3.448490	0.263470	-1.298592	1.377397	0.350365	-0.915945	-0.680209	-0.218584	0.896430	4.394545	0.874848	-2.421625	-1.270365	-0.990002	1.141066	-1.381075	-1.532785	1.599989	0.482003	0.729868	-1.924850	1.862454	1.596942
0.265344	-0.105415	2.210614	-1.836252	0.742777	-1.827346	-2.376844	-0.496149	-2.001396	1.425493	1.035084	1.689491	-1.646035	1.430131	2.868991	-0.413159	1.117180	-0.792378	-0.787989	0.426027	0.071559	2.015279	2.188524	0.128210	0.595329	-1.383906	0.488318	-1.042787	-0.197831	2.040501	-0.638109	0.622378	0.620010	-3.577182	-0.608369	2.400830	-2.317869	-2.633273	-0.906650	-2.490908	-0.131590	1.147789	0.651269	-0.562506	-3.416868	-1.287130	1.480832	1.473345	-0.923735	1.025046
2.994793	-2.055092	3.115072	-0.787419	1.895608	-2.244619	-1.356781	-0.865550	0.167867	0.172872	-0.234356	-0.175055	0.534210	1.919434	1.931687	1.596558	0.615051	-2.215869	1.443726	-2.295475	0.956469	0.839197	-0.016931	1.723446	0.314688	-0.337951	-0.382290	-1.006305	0.338014	-2.186812	0.366712	0.132501	-0.452601	1.041628	-0.923838	-0.948754	0.775723	1.293351	0.269633	-0.530679	-1.894057	0.814443	2.343545	0.306030	-0.286796	2.712832	-0.363864	1.015126	2.308799	-0.952474
-0.420144	0.314296	1.931412	-0.650831	-0.402777	0.305174	0.635179	2.467416	-0.834553	1.660629	-0.679846	-0.346235	0.980393	0.262869	1.570042	1.480567	-0.363663	1.220855	-0.077158	1.388332	0.180840	0.047916	-3.743895	-1.482326	0.821828	2.383996	-0.311266	3.229486	0.656194	1.131262	3.833142	-1.692323	1.108743	1.678121	-3.521294	2.078712	0.917993	0.532821	-0.342591	-1.085160	1.311002	0.223327	-0.428287	1.875177	0.496709	-0.542390	1.471759	0.484883	-0.205846	-2.568536
-1.448941	-1.135347	1.502481	-1.532260	-1.553925	-1.873032	1.008865	0.327966	0.798828	-2.676887	-1.366231	-2.140506	1.211580	-0.943308	-0.509231	-1.777930	1.885628	0.577708	-2.085017	1.032106	-2.177572	-1.059194	0.052880	4.441301	0.751234	1.606754	0.017339	-0.224701	-1.628012	-0.799894	2.478250	-2.049849	0.357489	-0.748402	1.499392	0.356356	-1.454475	-0.304808	-1.393560	-0.344485	-1.753375	-1.123472	-0.194695	0.451592	-1.191728	0.819850	0.246316	2.288752	1.002500	1.899692
-0.325022	-0.892686	1.378964	-2.124046	3.690183	-1.575140	-1.213819	0.287506	0.471506	-1.491373	0.435603	-0.431387	1.728681	-0.569599	0.987067	-1.362127	-1.962486	2.503600	0.279495	-0.169913	0.648360	1.251374	-1.567684	1.291915	-0.307765	-1.783301	-2.740362	2.542536	0.751749	0.450410	-1.055512	-0.547437	1.050647	-0.370851	-0.616622	1.246056	-0.677533	0.968353	-0.696785	-1.724789	-0.291303	0.950722	0.896642	2.836618	-3.153171	0.157992	0.626129	0.750348	2.388689	-0.464220
1.471519	-1.358135	-1.898925	2.233020	-1.221300	1.328476	-2.368111	-0.321133	-2.992796	-0.904524	0.487195	-0.283153	1.816585	-0.243478	-0.425470	-0.587787	1.534097	-1.563565	3.244071	0.502342	-1.142392	-0.983048	-1.607370	-1.706291	-2.093204	0.520959	-0.412436	-2.228537	-3.367861	1.465816	0.089060	-0.335862	-0.838906	-0.230400	-2.108484	-0.068013	1.812936	2.643902	-0.500241	-0.939817	-0.046319	-2.722226	0.371241	0.314088	0.645815	2.845399	0.307684	2.206946	1.723305	-2.078239
0.881427	1.003425	0.766941	-1.123374	-2.631412	0.542060	0.298038	2.362250	-0.153124	-1.066212	1.693455	3.485876	-1.054862	3.622865	-0.652410	-0.172959	-0.595751	0.271220	-2.061879	0.705970	-1.980348	-0.584332	-1.792425	-0.989108	-1.689646	0.059948	0.261751	0.347849	0.604074	0.938052	2.476435	0.824482	0.701303	2.415814	0.026173	0.226715	0.435507	-1.005324	2.965061	1.269362	-0.415739	-1.702999	-0.023331	1.489503	-2.102324	-0.810598	-1.535352	1.176229	-2.997593	0.471738
-0.732308	0.917919	-1.499536	1.603786	-0.545366	-0.478348	-2.148817	-0.374296	2.089819	-2.583259	2.303048	-1.692067	3.184198	0.040882	-1.320500	-1.603776	-0.152191	3.298273	-1.432075	2.205989	1.267051	0.673958	-1.010591	-0.198931	-1.815130	1.344438	2.261136	0.763303	-0.410887	1.022032	-0.618645	-0.017638	-1.615008	-1.119883	-2.622255	-1.402473	-0.712963	1.066505	-0.133636	1.097203	-2.448097	-1.852601	-0.197141	-0.377850	1.749733	-0.618142	-2.064691	-1.768079	3.147302	-2.809241
3.274924	2.386888	1.560703	-0.792248	-0.919042	1.048845	2.655944	-0.256329	0.552996	-1.833421	-1.450545	-0.406140	0.373660	-1.186720	-0.353727	-2.227146	-0.812105	1.111638	1.626589	0.305017	2.782011	-1.983285	-1.730998	-0.180217	-1.352640	1.706913	1.285421	-1.304540	-0.507350	-1.643514	1.301577	-2.669318	0.512429	3.537019	0.153765	-1.618235	-0.906967	-1.673014	-0.810611	1.302745	-1.162593	-0.917115	0.214820	-0.859730	-0.249503	-1.876303	-3.228479	-0.230387	-1.045400	-2.441506
0.688123	-0.274987	1.856667	-1.189943	0.922886	-2.049426	0.636084	-0.165491	-1.560323	-2.795136	-0.555597	3.353355	-0.386987	-0.727153	1.661322	1.300681	-1.128842	-2.775919	-1.186461	0.405242	-1.960540	-2.955756	1.327527	-0.357517	1.434226	2.219091	0.182983	-0.194421	-0.425768	-2.883629	4.387305	-1.070659	-1.312086	2.569470	-0.275665	0.548871	0.451553	0.249403	-0.390369	2.365853	-1.535710	3.343112	0.807294	-0.632880	0.995624	-0.491307	0.250685	-1.510799	-0.900125	0.733744
-3.084540	-1.634376	-1.433701	-0.678712	-0.496495	1.971200	-2.568302	0.869426	0.870461	2.188826	-0.296907	2.625035	-1.434349	-1.750884	0.607298	-4.145853	-0.118024	-0.280148	-1.814917	-1.146932	0.350032	2.023113	0.789337	-1.792980	-2.573039	-2.754086	0.445488	-0.749180	3.550321	-2.930928	-0.928613	-0.444936	2.397371	1.566617	0.442338	-0.902606	-0.476830	0.277580	-1.727273	-1.605782	0.099815	-0.929860	0.077367	-2.813557	-0.951445	2.405598	-1.248974	-0.729444	-0.232371	0.484983
-1.085802	0.469322	-0.018271	0.028647	-1.438373	-0.610604	-1.505625	0.455669	0.714353	-0.732175	0.103205	-0.300192	-2.526086	0.245833	0.076533	-2.201521	-1.000703	1.606856	0.011215	0.443308	0.360137	0.955542	-3.265970	-1.038804	0.598789	-2.120862	0.139410	-2.134993	-1.514728	1.295600	-0.792123	-1.284485	2.596364	-0.843291	0.472960	1.253015	-1.233177	-0.376556	2.254027	0.130228	0.908596	1.878390	-0.152099	-0.590021	0.517784	-2.076104	1.202330	0.778219	-0.972411	0.313138
1.656645	1.958039	3.378122	2.584138	-2.573902	-0.152220	2.340776	1.003128	-1.126320	0.439823	-2.170495	-1.025929	-0.423585	-1.032289	-0.698531	0.794056	-2.170145	0.328028	0.044314	1.130630	3.962001	0.082367	1.095003	1.535643	2.892327	0.034904	-3.198173	0.640288	0.182086	-3.002738	-0.909628	3.454850	-0.813775	0.021198	-1.380066	0.545616	-1.382522	-0.324937	0.944471	1.160143	-2.830477	-0.299954	4.178427	-0.613378	-1.172256	-0.143781	1.941494	0.571970	2.030995	2.358324
4.229601	-1.749867	0.811462	0.290454	-1.378864	-0.457752	0.721515	-1.906871	-1.161595	1.211140	-0.457199	-2.872884	0.768258	0.675291	-0.561708	0.678439	0.711187	2.029565	2.785161	-1.664867	-2.253210	1.352722	-1.424759	1.605897	1.034093	0.773823	0.173011	-0.745080	2.654658	-0.136106	-0.928156	1.587664	-1.806481	0.104648	0.656755	1.217422	-1.180017	-0.799114	-0.360240	1.942037	0.605982	0.332006	-0.973666	-1.422469	1.614130	-0.370185	0.676618	-0.823330	1.042169	-0.738980
-0.995362	0.495759	-2.983027	2.154560	-1.836016	1.891845	0.786878	1.367457	0.563196	-1.208759	0.393260	0.339913	-0.845815	-0.660506	-0.020287	-2.210515	1.491314	-3.302778	-1.200594	0.174119	0.109020	0.185873	-0.888175	-1.281856	-0.393630	-0.617481	0.614503	3.878809	-2.755674	-1.122061	-0.157328	0.399230	-0.150144	2.445671	-0.104361	0.498308	-0.699408	0.985054	-3.426542	-1.064472	0.981012	1.976536	1.268750	0.774428	-0.842502	-0.501370	-0.178789	-1.544623	1.890337	-0.005800
0.612628	0.895832	-1.993615	-0.478300	1.326986	-2.291167	-0.284539	1.261736	0.194981	0.378005	0.885285	-2.372763	-0.177039	1.703381	1.067260	0.260207	2.182964	-0.646012	0.719394	-0.198355	-0.248482	-0.753859	-1.878225	1.102580	-1.759974	0.887259	2.175509	0.752771	2.394277	0.445325	3.350892	-3.697689	-1.294291	-1.519703	-0.020925	2.493090	-1.083067	-1.457706	-0.818630	-2.515924	-3.048200	1.504362	0.245907	2.017698	-2.391658	-0.561383	1.583097	-0.490070	0.635123	-1.777214
-2.008326	0.265894	1.525733	-1.237158	0.188549	0.748371	-0.419607	0.020601	-3.376104	-1.340774	-2.258517	1.165501	-1.201769	-1.635429	4.390160	1.556208	-0.377139	-1.134286	-1.908185	-1.720294	-0.316767	-0.675103	-0.568821	-1.141886	0.375857	-1.686609	-1.883270	-1.327690	0.786245	-0.618545	-1.239760	-1.482895	0.731180	-0.936772	1.241442	-0.443652	0.627065	0.073113	-0.134668	0.678899	-3.916663	-3.485592	1.010907	2.637325	-0.491802	-1.641097	0.660689	-0.042904	-0.312055	-1.388198
-2.012749	1.893564	-0.812335	1.918355	0.555963	0.289669	-3.485720	-0.182110	1.618235	-3.043825	-1.507059	-1.805305	0.641443	-2.437140	0.339256	0.517723	0.808259	-4.848421	-0.774088	1.711909	-2.161753	0.589867	-0.625047	-1.883325	-1.402951	-3.952401	-0.526288	-0.800088	-1.544019	1.666051	-0.023083	-0.405360	0.778344	-0.101059	1.067860	-1.405848	-1.517292	2.150740	1.767879	-2.009118	-1.171009	0.279482	0.882493	0.294403	-3.059217	-0.952767	-0.131577	2.016061	-1.260665	-2.052708
0.951488	2.502920	-0.260756	0.666019	-0.284617	-2.698696	-1.271050	0.117211	-3.156597	1.427923	-1.462772	-1.658262	0.798132	0.296044	-1.496534	0.613212	1.817546	0.882609	1.697191	0.023535	0.943413	-1.646240	1.155630	0.114773	-0.938739	2.254440	-0.281414	-0.798504	2.201402	0.332831	3.154284	1.458369	1.273787	-0.042725	-1.522326	-2.960502	-0.269022	-0.971098	-2.278594	-2.502221	-2.031771	-0.862375	1.850304	-0.650859	-2.782739	-0.207720	1.367141	-1.384813	1.128559	0.141112
2.455859	-1.622902	0.790182	-1.033878	-0.141964	4.290770	1.502766	1.067589	0.675555	0.962301	1.862977	-0.893231	-2.058492	-0.849510	-2.142595	0.256227	-1.629475	-0.845437	-2.244804	-1.502104	0.223655	0.464227	0.215197	0.951890	1.432936	0.846783	-0.217993	-1.765567	-3.238385	-2.383138	1.032775	-2.092328	0.855774	-0.810694	1.077723	-0.157560	-1.061816	1.080914	2.893322	-1.642463	0.354322	-0.689438	0.484493	0.533026	1.562007	1.731953	-2.167486	-1.398794	0.343402	1.861918
-1.662851	1.742236	-0.432324	-0.078316	1.912479	1.376992	0.164698	-0.400714	1.346867	3.111249	-1.258348	0.026081	0.035614	-0.324612	0.216748	-5.435035	1.277346	0.892775	-0.947174	0.376360	-0.942840	0.050732	-1.001984	0.412760	-2.513060	-1.536995	0.673682	-1.396950	-0.833852	1.312575	0.914720	-1.559694	-1.569150	1.246845	2.882263	-0.596830	-0.354239	-0.340406	-2.788981	-0.784230	-0.223221	1.080849	-1.875052	-3.037965	1.123775	0.324561	3.156231	-1.832414	1.615173	0.396937
0.704415	0.217804	-1.124223	-2.573987	-2.163129	0.338507	-1.088752	0.958431	-2.040884	3.520241	1.368762	1.066633	-1.252484	-0.950351	3.149371	-1.149711	-0.569203	0.478495	-2.333027	1.008496	1.322633	2.606562	-0.528562	-1.292594	1.371760	-2.995688	0.954967	0.060933	0.259965	-0.081652	2.365691	-0.772691	0.240583	-1.093662	-1.590243	-2.742196	2.207503	-1.020812	-0.494087	1.963550	0.386416	2.469962	0.453083	2.679243	-0.773848	1.901189	0.342181	1.131863	1.359710	1.253198
-0.807882	0.398378	2.440125	0.579632	2.433863	0.921406	1.078639	-2.927942	-1.757287	2.452454	-2.525994	-3.498880	0.297458	-1.257548	0.193915	0.332374	-0.621187	3.536529	-0.669646	-0.200777	-2.195182	0.584593	-0.468113	-1.676404	-0.100979	-2.990894	0.554049	-0.790713	0.064124	-1.426777	-0.630835	-3.471590	1.673201	-2.913714	0.336582	-2.302953	-1.034810	1.032979	-1.666036	1.418906	-2.316805	2.608087	-1.048245	1.230952	1.062296	1.567173	2.301157	1.951813	-2.555382	-0.669098
-2.695814	-2.356635	0.308182	1.383440	-0.924252	0.942897	0.481702	-0.885753	2.248085	-0.944595	0.844123	0.649412	1.005531	-2.308758	-0.387065	-1.203538	0.571264	3.060192	0.570939	0.747683	2.253337	-0.620284	-0.414138	-1.649091	-1.432402	-1.463653	-4.033659	-0.440141	0.737622	0.041038	-1.148885	-1.222457	-1.181360	1.000876	0.208643	1.507088	0.314244	0.672926	0.837815	-1.084559	-1.108997	1.057940	0.084994	0.489429	-0.408340	1.421311	-0.001265	-1.230944	0.760181	-2.218364
-0.931483	1.068865	-3.512989	0.294492	-0.592490	1.520778	-0.920036	0.559514	-3.876472	0.231672	-1.165412	0.019223	-0.662868	0.642359	0.100593	-2.015326	0.042093	-0.056839	0.576268	-1.344003	-1.396937	1.693668	0.001729	2.774307	0.523914	-0.724953	-0.997616	-0.143167	-1.495181	2.749831	-1.674672	0.273765	-0.565092	0.512862	0.549108	2.038865	-0.937435	0.436055	1.224748	-2.252976	0.397724	0.328904	-1.111088	0.306826	-1.446966	-0.153475	-1.106179	-1.529611	-0.522123	-0.225682
-0.480799	1.551978	-1.530373	0.496553	1.669100	-1.124516	-0.238746	0.342088	3.362385	-0.609793	-0.477365	-0.302734	1.096910	-1.026164	-1.949369	-0.412125	1.557229	1.663142	0.419564	0.615827	-1.561824	-1.934729	-0.497743	1.511891	1.316653	0.409405	-0.638143	0.950810	-0.300379	-1.149809	0.442497	1.069766	-0.767953	0.501659	-1.800820	-0.617857	-2.639604	-0.006581	2.350593	-2.834985	-3.095282	-0.658972	0.181751	-4.390609	1.309902	-2.301651	0.200164	-2.406573	-0.142488	-0.637015
-0.800211	1.256954	2.600750	1.610623	0.348656	0.073552	-0.234936	0.196493	3.071206	-0.783389	-0.863743	0.402828	-0.858858	0.838443	1.093939	0.255270	2.416810	0.930939	0.304412	1.063646	1.089235	0.442153	0.195302	-0.091624	-2.051011	-1.437402	2.158600	0.677636	-1.714087	2.785048	0.272444	-0.035087	0.236931	0.852270	2.507427	0.197344	2.626903	-1.459956	1.086626	1.238616	-1.947462	1.477638	0.750073	0.533126	-0.322139	1.052721	3.200166	0.867983	0.303691	-1.662718
-0.101079	-0.119230	-0.187894	-0.713603	1.635578	-1.239406	0.938498	1.337319	1.336047	0.361261	0.836633	-2.489051	0.496416	-0.058531	-1.472736	3.743935	0.861613	1.637336	-0.521047	2.382473	1.062940	1.164610	-0.993863	-1.622165	-0.209184	-2.965226	1.090223	-1.558264	-0.512312	2.928187	-3.183106	-1.776178	-0.285163	3.905195	0.094606	-0.276075	0.069824	0.712189	0.576797	3.000803	1.509131	1.574306	0.929501	0.759212	0.484202	-0.050811	-0.303478	-0.719284	1.571397	-1.581465
2.225474	-0.776535	0.408406	1.879313	-3.359786	-2.951227	-1.774680	0.498749	0.356220	1.817753	0.364872	0.712206	0.807918	1.049068	2.416189	-0.809180	-1.784024	0.642346	-0.452504	-1.218833	-0.067298	-3.485217	1.042506	2.591900	0.454498	-1.984239	-1.876799	-2.471210	-1.254193	-0.633027	0.159349	1.003281	-1.263739	0.180190	-0.367135	-0.097467	-0.163483	-0.123710	0.433532	0.870380	1.315682	2.889855	-1.629417	0.301033	-0.971448	2.743219	-0.274857	-3.240484	3.171254	2.178770
1.575356	-2.220537	-1.587252	-1.116968	0.607486	-0.211137	0.254204	0.235744	1.509162	0.321049	0.991934	-1.096405	-1.576626	-3.321930	-0.198766	-2.819678	0.431732	-0.824107	-0.545852	1.226795	0.201728	-0.673682	-0.847665	-0.671978	-0.585064	1.157474	-1.453711	0.131983	-1.263129	1.193923	-0.822058	-1.514039	-0.248116	-0.432954	1.617327	-0.859582	-0.251069	1.528108	2.274931	-0.366497	-0.384849	-2.946954	0.581435	0.226356	0.590202	1.400005	-1.373474	0.391606	0.067811	1.099031
2.540656	-1.032788	2.452521	-0.411719	-0.273597	1.212016	1.872357	-0.919582	-2.840356	4.966858	0.314818	1.345928	-0.788975	2.115433	-4.107840	-0.820473	-1.916925	-1.360495	0.396344	-0.306554	-0.578001	-1.636931	-1.681181	-1.691113	-2.805927	0.935304	-0.024887	0.485908	1.409594	-4.178458	3.257630	0.090495	0.168333	-1.312308	1.296312	-0.335315	-0.180572	-0.748673	0.959203	-1.300362	-1.441580	1.674849	1.818802	-0.225677	-0.705123	1.308873	1.947499	-0.777929	-0.726698	-0.516429
0.281798	-1.012469	0.147837	-0.218447	-1.487003	-0.339173	-0.250732	-0.530706	0.339529	1.905657	-0.635053	0.017248	-0.221445	1.643889	3.114559	-2.445854	0.718346	0.970728	0.924231	-0.797333	-0.818256	0.669468	-0.997254	1.878898	-0.545191	0.175960	1.665596	-1.322026	-0.663790	0.625176	1.102616	-0.369584	1.766321	0.441090	-1.413602	1.825025	-0.301312	1.813391	0.331107	-0.192957	2.548685	0.134831	0.784998	1.510211	0.115072	0.187184	-1.223644	-2.924862	-3.243781	-0.248366
-0.898877	1.073994	0.905937	0.117604	1.621473	1.734170	-1.949088	-0.038144	1.888822	-1.908414	0.279641	1.670567	-1.810159	-0.697796	0.922089	1.714860	1.236728	-0.853633	-0.281070	-0.605466	0.216862	2.503821	-0.044910	0.576639	-1.627634	2.161489	-1.172485	-0.291648	2.203230	-1.543523	1.807364	0.573110	1.373948	-1.941454	-0.291152	1.182581	1.389769	-1.768187	-0.510425	0.231155	-1.928172	1.612157	0.019986	0.019183	2.437371	-1.328632	0.747067	1.956640	-3.605088	0.191724
-0.084146	-1.154351	-2.535173	2.341922	0.617343	1.809710	1.253673	0.457776	-2.728025	1.721222	-0.080521	1.151985	0.465008	-0.411562	-0.387871	2.175616	1.873225	0.278789	-1.204446	-2.348394	-0.128559	1.695519	0.564219	-0.043929	-2.063584	-1.710891	1.928852	-0.522989	-2.416561	1.613719	-1.399225	1.271840	1.064221	-0.794042	1.225121	1.487047	-1.075457	0.147703	-2.892563	-1.771580	-1.871928	-0.742753	-2.698620	-1.302161	2.299351	-0.408519	-0.077038	-4.962163	1.449350	-0.006555
-1.751026	-0.635079	1.118772	1.567214	-2.914989	-1.630237	0.547423	0.931810	0.124541	0.870877	-0.033122	1.504702	1.972800	2.428855	0.473175	0.337648	-0.289492	-1.189101	-1.139839	-0.045142	-0.475959	-3.530022	-0.739605	-0.848337	-1.181676	1.005735	-0.699548	0.282077	-2.067465	-1.079201	-1.065041	-1.702614	-0.001411	-0.475180	0.532782	-2.051578	1.513276	-2.265815	0.489443	2.146745	-2.503246	-1.647096	0.312247	-1.487297	1.036660	-1.010695	-1.967706	-2.247741	2.201502	0.450545
-0.540373	-0.737242	0.689207	-0.269996	3.001112	-0.637036	-1.055515	0.993595	-1.411596	-2.018694	0.874982	1.734035	0.928033	-1.845666	-1.321859	0.693211	-1.282432	-1.580535	-0.455612	0.395965	0.286604	1.282597	-2.206076	2.966630	1.541914	-0.067304	-0.192702	1.564509	2.807925	-1.057164	-0.700463	-1.248997	-1.375741	0.837102	2.011452	1.405412	-0.110847	-2.063267	0.942910	-0.843872	2.280152	0.975384	-0.153441	-1.443916	5.151670	-1.020471	0.755135	-1.314084	1.150904	-1.774201
-2.001884	-0.278282	-1.110011	-1.997156	1.855489	-1.560273	-0.005907	-2.310620	-0.267959	0.205364	2.627822	0.136777	-0.988432	0.416735	-2.030540	2.160334	0.250551	1.790876	0.083983	-2.255800	1.075789	-0.658721	1.691848	1.883830	1.038659	0.756965	-0.327208	0.124864	0.796109	-2.041483	0.667327	-0.267037	-3.679770	-0.453326	0.200177	1.033437	-1.988328	-4.193193	-1.545603	-1.197662	-0.192347	3.026273	-0.648091	-0.895959	-1.202779	0.073271	0.645708	1.135429	0.701194	-2.339197
1.924113	-1.042355	1.223930	1.794409	-0.345455	-0.325806	2.651524	0.319219	-0.967021	0.415972	-1.199005	-1.192027	-2.474281	-1.604344	-2.256063	-0.466097	1.013659	-0.523456	0.821849	-1.845351	-1.585108	0.507794	2.301090	-3.300008	0.721790	0.606562	-1.136218	-0.338080	2.046314	-1.970967	0.727947	-2.229642	-2.541663	-1.766609	4.267140	0.638002	0.021073	1.450653	1.162114	1.129489	0.366732	0.275799	0.112168	0.636024	1.225621	0.438012	-0.251816	-1.035336	0.706509	-0.648434
3.215423	0.019463	-1.329048	2.790134	-0.596866	-3.046764	-3.078400	0.063361	-0.358420	3.063918	0.102231	-2.394448	2.173525	-1.061486	-0.351883	-0.760818	-0.267879	1.888874	-1.072518	-0.628989	-2.312645	0.637362	-2.063635	1.585955	0.224562	0.508442	-1.977265	-1.285591	-0.077900	-1.100256	1.524229	-0.075593	-0.315504	-1.143837	-1.340816	-2.615580	-2.358496	0.401333	-0.165899	-0.801685	-0.372083	1.528956	-0.976178	-2.395984	-0.442352	2.621430	1.279359	1.746306	-2.178714	0.238505
1.524038	2.341360	0.300439	-1.932744	-5.021327	-1.305100	-0.210471	1.213148	2.811691	-1.921146	2.000601	0.260245	0.643428	1.419693	0.416280	0.662718	1.033194	-0.909476	2.165702	0.404571	0.250026	-0.244225	0.269545	0.058718	0.628234	1.299733	0.315292	0.448123	0.139185	0.878364	-1.322498	-1.159770	-2.005771	1.828810	0.626141	-1.327760	0.000067	-0.044588	-1.172071	0.762479	0.066179	1.661638	-2.361575	-0.910079	0.715927	-2.171705	0.374523	-3.165277	3.164913	1.775879
1.122747	-0.308145	-0.665198	2.319806	-0.064708	0.524491	-1.433188	1.971112	-0.263656	0.096394	2.238947	-0.020101	-1.277649	1.100307	1.075796	-0.243520	-3.794000	1.275819	-0.039549	-0.321487	-0.515661	-2.010748	0.757233	0.258496	-1.098400	0.802674	1.882574	-0.273648	-1.570676	1.893297	-2.916338	-0.235982	-0.766978	1.419297	-0.792758	2.154795	-2.282117	-2.199911	0.527071	-0.078312	1.365150	-0.361230	-0.733569	3.119203	2.532508	-0.731614	-0.342598	-0.736944	-1.575583	1.029656
0.237985	1.280392	1.751746	3.292937	-0.067136	1.192142	0.690873	0.266976	-0.076473	-1.708017	1.151658	-0.024632	-1.019435	0.066885	2.859967	1.893101	1.565517	0.095854	1.490382	0.348541	0.523488	2.533476	2.313257	-1.773705	1.311316	-0.817814	-0.745603	2.360119	1.323508	0.652963	-0.939876	-0.663648	2.036055	0.727876	-1.101493	3.912970	-1.408384	1.982356	0.630981	-0.385119	0.811010	1.668019	0.982318	1.183356	-1.835247	-0.895645	2.056798	1.855624	-0.242267	-0.038687
-1.075776	0.182018	4.704622	2.023953	2.543277	-1.007745	0.042361	-0.325204	-1.252874	-1.355586	-0.985024	1.095971	-3.011172	0.151752	0.167385	0.214098	0.429288	2.171151	0.829968	0.921554	-0.274751	-0.914399	0.327432	-1.269032	2.654641	1.433305	-1.119356	2.340547	-1.407266	0.592445	1.557497	-1.111589	1.959326	-0.651152	2.296633	0.268398	-0.894893	1.560472	0.755421	1.477823	0.187905	0.336424	1.442241	-0.860649	1.870271	0.034115	0.695017	0.134037	-1.795000	-1.164138
-2.912354	0.531638	1.293571	1.132555	-1.541567	0.577807	-0.877795	-2.029755	-0.894064	1.097149	0.248738	1.916819	-0.041319	3.724618	-1.423560	-1.604849	-1.338718	-2.646668	-0.627841	-2.149599	-0.423183	0.182547	0.935854	0.053049	-0.118521	1.101194	3.242781	0.648390	0.309203	1.751189	0.469121	0.507409	0.501634	-0.178078	1.521127	-0.363707	-2.297040	0.786984	-0.561068	-3.171628	2.253807	0.003510	-2.716384	-1.947004	-1.803201	1.035645	-1.795700	2.700920	1.605689	0.413119
-0.070539	-0.286922	0.343992	-0.180196	-0.097892	2.062280	1.298244	-0.989954	-1.197001	-0.580155	0.131947	-3.048757	0.660750	2.134396	-2.441586	-0.168039	2.977024	1.389806	-1.203236	-2.234102	1.125562	0.623160	-0.642740	-2.385871	-2.110178	-1.146942	0.593690	-0.533712	-2.308793	0.598605	-1.069880	0.439399	-1.810099	1.938805	0.992377	1.642067	1.815040	-1.540519	0.421465	0.649913	0.213631	4.046096	-0.128263	-0.423693	-0.935945	-1.829748	-1.289318	0.590241	-0.491278	0.550257
2.024218	-0.119765	4.824004	-1.552810	1.815958	1.435211	1.325806	-2.911567	-2.463538	0.559728	-0.197178	-1.112920	-0.139908	-1.569671	1.281371	1.918645	-0.918310	0.249678	-1.878453	1.526647	-1.803274	-2.713067	-0.051964	-0.246031	0.566897	0.414897	-0.703982	-1.376094	0.286126	-1.903150	-2.183020	1.114683	1.780164	-0.808801	-0.396820	1.219410	-0.638924	-1.169821	-0.402681	0.045965	-4.141525	-0.354125	0.700840	-1.475223	-0.343994	1.464952	0.225059	-1.678471	0.544894	-0.272941
-0.783686	-2.581248	-0.131201	-1.995024	-1.183811	0.483799	-0.429711	1.838216	0.748207	-0.790904	-0.008948	-0.139310	0.624621	-0.442265	1.102023	-0.937840	1.178889	2.436823	-2.170285	0.348951	-5.461733	0.362978	0.178048	-0.768566	-1.385202	-0.328202	-1.052429	0.580854	0.043953	0.110333	1.514942	1.401371	0.673244	0.635039	-1.726510	-2.630467	1.667293	-0.659186	-0.166439	0.910777	-1.071355	1.422504	1.675892	0.647281	-0.149382	-1.803258	-2.942773	-0.324933	3.066679	-0.349704
0.843748	1.902049	0.853554	0.684586	0.016150	0.420508	1.069017	1.355801	2.629045	0.107092	1.818050	0.171806	0.345381	-0.935941	0.823258	-1.926494	-0.343955	-2.167247	2.812112	0.772370	0.087114	-0.466207	-2.629812	-0.420276	-0.363341	0.414140	-0.084495	1.212574	0.762284	-0.426954	-1.096087	2.307416	-0.725730	-1.556185	-1.260375	2.129049	3.006368	-0.640003	-1.522531	0.297803	-1.099910	-0.109901	-1.044689	1.047107	-0.481450	-0.670550	-0.514361	3.041131	-0.155801	0.558926
-0.587647	-0.179066	2.115043	-2.883289	1.305570	1.645389	1.152340	0.979899	2.549670	2.155239	2.431120	3.262412	0.753535	-0.705726	0.731148	0.340847	0.945219	0.078327	1.934480	1.360733	-0.486898	0.190642	1.699331	0.871076	-0.593252	1.205498	0.053406	0.905133	-0.789237	-0.918525	0.399218	-0.412238	0.213082	-1.973586	1.851888	-2.320359	1.521065	0.993387	-0.078652	-0.899895	-1.991324	1.136302	0.070976	-2.147489	1.747633	2.328047	-1.631929	1.444698	-0.423629	0.379719
-2.470039	-1.123018	0.422533	3.173790	3.080187	0.136209	2.081845	-1.903317	-3.169442	-1.537612	-1.798728	3.009642	0.377842	2.586499	2.985586	0.015152	0.368545	-2.351134	-2.137500	0.684446	0.191640	1.308342	4.687084	1.165252	-2.587486	0.241840	-1.904756	-0.449338	0.660796	2.217606	2.798249	0.234043	3.774229	0.557942	-0.235454	0.010996	-0.087159	-0.105339	-3.445043	-3.191426	-1.711157	-1.037579	1.112067	-0.511952	2.086929	-0.554093	1.928094	-1.295105	0.739769	-0.368625
0.339654	0.938190	-1.528844	-0.639108	-2.694612	0.462850	1.211725	-0.343530	-2.618986	-0.542570	0.156187	0.955944	-1.718722	-1.997575	0.625122	0.475301	0.747973	-1.914013	1.916521	-1.826329	-0.753275	-0.868626	0.167503	0.211191	-0.456523	-3.485723	-0.596447	-0.927011	-0.517493	0.114351	-2.867039	-2.645369	0.988504	1.976852	0.402921	2.850811	0.557282	-2.725240	0.574142	-0.172386	-0.941924	1.368606	-0.538734	-2.169023	0.465522	-1.723200	-0.057974	0.263655	0.297947	1.892884
1.105986	1.052780	0.935883	-1.305938	-0.096363	-0.279232	2.531625	-0.055791	-0.304510	-1.004182	1.863975	2.322337	-0.794430	0.737139	0.183284	-1.307975	1.312209	1.465865	0.072225	-0.101212	-4.962993	1.774573	0.324182	0.112781	-1.301238	-0.457855	0.674880	1.014972	1.775842	2.007551	-2.616869	3.471836	-0.097919	-0.789648	-2.383873	1.782514	-0.939255	-0.967751	2.120107	1.570624	1.284081	-1.646218	-0.166713	2.125503	0.376026	-1.902261	1.399914	0.911998	0.407667	-1.052716
0.136497	-1.299851	-1.626399	-1.389789	-1.577667	-1.718242	0.262768	-2.220539	0.397927	0.040499	1.508629	1.828933	1.816710	-0.808639	-0.513554	1.261137	-0.562128	-1.184091	-0.854446	-0.796608	2.086725	1.990282	-0.861951	0.658460	1.429426	-0.128720	-0.064416	-0.234483	-0.305830	-0.071196	2.593408	0.930147	-0.123319	1.793385	0.657414	0.011356	-0.109590	0.702114	2.011312	-0.282188	2.832053	1.726198	-1.357655	-0.515914	-3.693140	-0.650805	2.359375	1.572749	1.172160	1.373870
0.792490	-1.193781	-0.739389	1.731680	0.225082	-0.254257	-1.727681	-1.918453	-1.125662	2.068254	1.617566	2.334692	-1.809193	1.680395	-0.338035	1.445543	-0.667767	-0.887124	0.988186	0.383637	0.598964	-0.048494	-2.465759	-0.068467	-0.823906	-0.099870	1.131720	0.846258	-1.283766	0.132590	-2.606524	2.492021	-0.896603	-1.245079	-0.881173	0.727698	1.211602	-0.899410	-2.514848	0.763442	1.254034	3.521340	2.025061	-1.460557	1.674962	-1.331147	1.924751	-2.776433	-1.141596	1.648534
0.318980	-0.181582	-2.078958	1.587921	-0.937925	0.172706	0.066759	-2.855666	1.887242	0.804846	1.100765	-0.561819	-0.981076	1.907995	3.253611	-0.262973	-0.699054	1.925668	-2.036358	-0.444969	0.861445	-0.121460	2.199921	-1.255298	0.944820	2.879168	-1.429855	-3.186921	0.339245	1.471686	-3.152581	2.186427	0.798383	-0.458538	2.710320	0.654619	-0.399654	-1.012187	-0.963220	4.063318	-0.229907	-1.830963	-0.816333	1.341518	1.060659	-0.132680	-0.459340	-2.790515	0.370000	-0.044127
-0.607449	-1.577056	1.490566	1.375237	-1.649036	0.193677	0.690361	-0.451760	2.348586	0.394675	0.871431	0.611922	-1.321554	-0.419277	0.862395	1.292524	-2.186751	-2.256723	-1.641228	0.211060	0.242752	-0.550803	1.882385	-1.227268	-2.222222	0.130303	-4.170860	1.011440	0.296007	1.745403	-0.347696	-2.249407	1.557917	3.947344	-0.303375	-0.097069	3.458150	-0.119635	0.614872	-1.017169	-1.902628	2.147649	-1.423161	-0.928135	-2.183089	3.982912	-1.514737	-1.847301	-0.674500	-1.205287
0.660924	-0.574931	0.390948	0.188450	-2.275030	-2.257612	0.263408	2.802105	5.502820	-1.031005	0.451815	-0.072494	0.503103	-0.984418	-0.538240	-1.186539	-2.121319	-0.035922	1.990028	-1.444099	1.142965	-0.229239	-1.716272	-0.725553	1.313376	-2.056600	1.796204	3.963867	-0.470558	-2.871183	1.193594	-2.153463	-0.194862	0.558343	2.685399	-0.726665	-0.872963	-2.266794	3.126374	1.214795	-1.602244	-0.844415	0.738471	-2.081498	-0.425320	1.295202	2.451168	0.458042	0.746258	1.778772
-2.524947	1.281712	-1.096384	-1.848886	2.426760	0.641536	1.007355	1.763142	0.579600	0.539917	-1.645797	-1.484951	-1.087087	2.303883	-2.696053	2.565286	0.180900	0.245304	-0.763386	1.196246	-0.694174	-0.810112	-0.502674	0.134140	-0.196271	3.058210	-3.194449	1.547446	1.372272	0.762554	0.906337	3.442011	-0.307023	-4.364446	-1.798716	-0.831728	-1.101266	-0.963073	-1.133432	0.158631	-0.355864	1.649580	-1.726427	0.490608	-0.960978	0.309753	0.525162	-1.655757	-0.783600	-0.629401
-3.073205	-2.592691	-1.249016	0.625689	2.845703	-0.346729	-1.756695	0.806508	0.218548	-0.141932	-0.343276	-0.320013	-1.779024	-0.913281	0.018300	0.798799	-0.009635	-0.915394	-2.733639	-2.159272	0.784739	-0.756761	3.075158	3.675911	-0.438935	-0.296885	-2.256395	0.836387	-3.931142	0.492762	-1.143717	1.668019	-2.257672	0.332619	1.601982	0.300074	-1.236953	-1.351276	0.659227	0.123830	1.457202	-0.120461	1.044666	0.187632	1.832723	0.209015	1.051135	0.832153	0.807640	-0.279982
0.929136	1.861089	0.201780	0.293185	-2.153930	0.684271	1.073708	-1.881108	1.263477	-1.129986	-1.154643	-0.553495	1.675768	-0.289510	-1.393712	1.107521	3.372088	-0.743771	0.435344	1.618473	0.305463	-1.541910	-0.519377	-2.933092	-0.046378	-0.463216	-1.521772	-0.908420	-2.697642	-1.540483	0.420625	-1.770007	-1.594028	-0.693111	0.091465	0.164957	-1.354653	-1.008219	-2.512317	-0.714713	0.592372	0.126065	1.112850	-0.566641	-1.390346	1.707009	-0.680936	1.025664	1.745013	0.025490
2.203791	-3.455817	-2.277911	-1.917687	-0.585762	-0.646820	1.021658	-2.183998	1.503391	-0.493358	-1.995969	-1.296123	-0.749888	-4.771262	0.113982	-0.040461	2.155039	-1.748766	-2.483664	-0.292451	-1.127247	-1.043300	1.629989	0.899919	-0.514181	-2.032445	1.255689	-0.668003	0.675327	-0.871271	0.332547	-0.935932	-1.044648	0.691918	-0.239314	-0.329963	-0.856968	2.152187	-1.597481	0.447955	-0.204418	-0.956519	0.666334	0.202318	-0.619651	-0.034783	-2.716989	0.068259	1.776504	-1.431794
0.114651	0.560318	-3.147419	2.001759	-0.333933	2.667840	0.622221	2.805365	-0.893086	1.474654	0.586063	2.568780	-1.593520	0.344383	-1.169184	-1.308123	0.308131	0.500254	0.810482	-2.373145	-1.847007	2.869591	0.622279	0.139397	-0.618433	2.638704	0.503843	-1.369005	0.310318	-0.731066	0.481943	0.000223	0.134324	2.978370	-0.641253	1.279856	-2.754582	-2.742914	0.339346	-1.548653	-0.835311	0.065555	0.503727	3.582739	-1.724118	-0.913996	-0.323822	-2.199790	-1.610756	2.028599
-0.973682	-1.662578	1.606697	0.079235	0.314238	2.758184	-0.244003	2.116314	-0.322560	0.545689	1.636769	1.957666	-1.185543	-0.179783	0.331384	-0.374678	1.487292	-2.526993	1.405768	-1.614963	-0.545064	1.857117	1.742218	3.320590	-0.840513	-2.318953	-1.323299	-0.562184	1.809702	0.069773	2.993071	1.289974	4.911699	0.382533	0.500865	0.230121	2.111114	-0.124799	-0.267557	0.046396	0.696462	2.532182	-0.754102	-0.429893	-1.853014	1.893488	-0.506897	-0.457786	-3.106567	-1.719106
-0.579949	1.522745	0.341237	-0.580136	0.858101	1.949594	3.305089	0.876029	-0.876127	-0.986412	0.337097	-3.340239	-0.495737	-0.805464	3.661919	1.545812	0.456346	-0.094418	-2.743862	0.145200	2.785218	-0.484663	1.609271	-1.501831	1.044820	0.455821	-0.830933	-0.311557	1.522667	2.094382	-1.504787	0.287531	-2.074278	2.648423	-0.365833	-0.120039	-2.934472	0.940659	-3.704731	-1.629093	-0.961136	0.472719	-1.001319	-0.370806	1.746870	-1.852058	-0.030694	0.069967	-1.401810	-3.274523
0.926045	-2.643493	-0.063498	-1.890973	-0.657001	-0.197319	-0.332623	-0.978080	0.870043	-2.807209	-0.396288	0.948048	2.629580	-0.788374	0.559619	1.938357	1.933929	-0.484534	-0.254145	0.783947	-0.019585	1.508907	-1.123211	0.820039	0.435517	-2.135866	1.122971	-0.666936	-0.097796	0.006476	2.252612	-0.560098	0.167597	-2.721908	0.147139	-1.506024	1.406941	-1.598344	0.599294	-0.872618	-1.475350	1.035876	-1.258625	2.650802	-0.582553	-2.112440	2.006567	-1.035941	-0.629125	-1.403801
0.326976	-3.035908	-0.531169	0.977067	-0.692123	-1.788975	1.334001	2.475272	-0.509933	2.195411	1.534883	1.152747	0.032997	1.651316	0.343287	-0.448174	-1.387121	-1.475554	0.209075	0.925451	-2.295000	3.862495	-3.285627	0.734289	-0.026906	1.384130	-4.314933	1.275878	-0.901416	-3.738499	-0.402481	3.377809	1.406119	-0.576626	0.731880	0.148642	-0.966152	-1.289240	0.075774	1.855785	-0.067263	2.515809	-1.603943	0.401919	-1.158484	-1.690167	0.725592	-1.910807	0.793825	-0.667732
-0.063811	-2.806692	-0.247539	-2.689895	-0.735304	-1.920155	-1.052081	-1.206488	1.770016	2.128742	-2.192855	0.221555	-2.077819	0.849493	0.942279	0.648516	0.493650	0.883269	0.717195	0.056310	-0.522045	1.647111	3.918131	-2.062053	1.357687	-0.410080	0.337387	-0.599113	-2.841924	-0.060322	-1.288162	-1.233372	1.501835	2.908485	0.086516	0.906907	-1.942659	-1.444099	-0.191210	0.204355	-0.135805	-1.696453	3.868847	0.816842	-0.429239	-0.637298	-0.453117	3.032233	-0.273914	-1.268122
0.532704	-0.083117	2.118259	1.534271	1.989304	-1.715045	-1.586018	-1.247153	-0.586269	1.359110	2.248553	-2.547454	-1.065985	2.057108	-0.238986	0.361352	-0.656050	0.396456	0.442512	0.415780	0.852021	0.020553	0.811133	-2.014907	-1.303765	-0.334015	1.374288	0.419040	-2.022995	1.675787	1.256317	-0.084507	-1.940296	3.010406	-1.293664	3.623793	-0.746903	0.618871	0.381421	1.256917	-1.512579	0.197260	-2.112870	-2.955631	1.103351	-0.461254	-1.861168	-1.457780	-2.058260	-1.372082
-0.375916	-1.245050	-0.054070	-0.417505	-1.709261	1.385695	1.256559	-0.342145	4.600888	-0.724795	-2.195921	-0.489807	0.774367	1.583441	1.603483	1.846476	0.320391	-1.353452	-1.245719	-1.002849	0.362019	-0.885246	-2.213024	-2.138997	-0.805695	-0.439527	-0.746873	3.174204	1.150858	1.049715	0.589296	-1.478504	0.095170	-2.049906	-0.889568	-2.484152	0.955162	0.961773	-0.658088	-0.814571	-1.280754	1.117833	-0.071063	0.943716	1.291536	-0.946448	-1.284453	2.698124	-1.510824	0.874667
1.579108	1.093513	-0.690782	1.316214	0.270828	-0.402888	0.078381	1.445622	0.037896	-1.940120	1.827135	-1.477651	-2.143090	0.624746	1.349738	2.591579	-0.839702	-2.775927	-0.167868	-4.508317	2.068633	0.835293	0.696345	0.868979	-0.521364	0.457010	-1.488774	1.319197	-3.059920	-1.311224	0.990924	0.312260	0.937958	0.834409	-0.304420	2.858648	0.648219	-1.069661	2.535506	-1.336289	-1.042460	1.077688	0.277506	0.663444	1.225857	-0.056358	-2.125258	1.814267	-0.112541	0.238968
-2.202707	1.008424	-3.621316	1.460191	0.260351	1.548672	1.523383	-1.649695	0.455749	0.236796	1.155718	0.905082	-0.176265	-3.581386	2.097901	-1.340089	-0.492589	-2.279185	-1.704407	-1.311428	-1.392887	-0.243305	0.028117	1.240349	1.061791	-2.935166	-1.562340	-0.238365	1.950965	0.205578	-1.315703	0.440090	-0.185859	0.447700	0.118726	1.399820	-3.925873	-0.375928	-1.495122	3.946378	-2.446761	0.488766	1.168778	-2.940198	0.183896	0.602275	-2.647264	-0.907172	2.064628	0.819916
-2.911314	0.805142	1.495549	-0.655016	-0.756243	-0.290005	0.029953	0.659205	1.635555	1.820501	1.204441	1.584540	0.448856	-1.522087	-5.861536	2.924880	-0.462484	-0.544043	0.003613	-0.597626	-0.817253	-0.180045	-0.006199	-1.438514	4.383127	-1.200044	-3.366488	-1.058863	-1.791252	-0.417127	1.880796	1.524321	0.375728	2.691791	-1.076451	0.200541	2.516308	-0.639004	-1.688669	-0.618738	1.100900	1.578408	-2.521699	-1.429381	1.546043	-4.037729	0.505400	1.157146	0.325682	0.097726
-1.851357	-0.066113	0.625684	-0.088202	-1.147910	2.521794	-3.588750	-0.813967	-0.316368	-0.058920	1.838760	-0.935376	1.662223	-0.115761	-1.474212	2.460446	0.589753	1.751590	-0.368362	-1.058981	-0.873427	-2.289976	-0.122049	-0.582907	1.640960	-0.640600	0.170827	-0.111768	0.099711	-0.987796	-2.452481	-0.816306	-2.018453	0.390626	0.597387	-0.003817	-0.884806	1.411714	2.162246	4.816460	-1.003079	-0.939374	-0.860860	0.729761	-0.399788	-0.243488	2.008941	-1.403637	1.713034	1.444436
-1.771998	1.413979	-0.056650	-0.247910	1.113290	2.540305	-5.012564	1.318580	1.157696	-0.101978	-0.704984	-0.995062	2.971830	-0.271731	0.191464	-0.130007	0.006066	0.966475	0.220862	-0.751988	-0.878101	1.104672	-1.669649	0.300643	0.680875	0.249593	0.063133	2.431443	-2.268705	-0.932439	-0.432142	0.155019	3.038188	-0.011066	-1.008037	-2.419261	0.429230	1.136809	-0.429323	-2.358703	2.139108	-3.121960	-0.054893	0.240484	-1.338291	-3.316125	1.038983	-3.315936	-1.927728	-1.554323
-1.610711	2.625854	-1.157722	0.847916	3.436401	3.453240	-1.502574	1.110884	3.640991	1.357992	-0.037511	-0.385151	1.199058	0.294233	3.576634	-0.450501	0.842074	1.126106	-1.852287	-1.672711	-0.948862	-1.394657	1.791474	0.860466	0.786045	-0.911281	-1.120406	-1.140952	1.624856	-0.480457	0.521102	1.922694	1.579618	1.963190	2.254537	0.847181	0.791679	2.191595	-0.435673	-0.384199	0.744661	-1.420216	-0.417124	-2.402472	0.285444	-0.714590	-0.242716	0.760792	2.005618	0.984420
0.724332	-0.859397	1.919721	2.563415	0.501119	2.858672	-0.581799	-1.998118	0.482964	1.486364	-2.694710	0.279375	2.244359	-1.336750	1.197686	-0.957341	-2.531475	-1.557308	-0.080797	-0.849680	0.106742	2.090297	5.335450	-0.330889	-0.275593	-2.522797	-0.842182	-0.348380	2.769964	-0.370507	-0.399726	-2.730254	-0.012527	2.658013	2.897301	1.227305	1.418573	-2.613372	-0.341750	0.059613	0.274619	0.007300	2.578142	2.027312	-0.830764	0.556599	0.725780	-2.543451	-3.916355	-2.784436
-1.955732	-0.206900	1.553256	0.619464	2.044436	-0.599532	-2.117187	-1.140005	0.689283	0.575508	-0.486801	-0.551471	-2.309511	0.486288	-0.137189	1.244206	0.399257	-2.400048	0.686200	1.804635	1.735714	0.198198	1.441238	2.217327	-0.505788	-0.560794	-0.033548	1.974504	1.070480	0.210536	0.047878	-1.978216	1.120757	-1.414745	-0.100158	-1.815176	0.668975	1.015206	0.215107	1.535493	0.245642	2.627143	1.788225	-0.627308	0.495780	1.399195	-1.110915	-1.260392	-0.149036	-1.118851
2.393374	-0.501294	0.405877	-0.363095	1.297574	0.653670	2.814259	0.110403	0.261966	-0.468666	-1.914908	0.446415	0.069339	0.386557	-2.329627	-1.707560	-1.619803	0.161182	-1.043694	-0.567820	-1.734637	0.748775	0.998369	-2.207811	-2.378621	-0.296294	-0.474774	-0.234779	3.655011	-0.598624	0.386451	-0.685770	1.293133	-0.066838	0.663788	0.504315	-1.660368	0.640765	-0.037965	-1.261425	1.455868	0.103822	1.386460	0.036447	-1.303266	-3.033131	0.021893	0.938072	-1.540785	-2.240249
-0.745886	-0.394472	1.178520	-1.867383	-2.803637	2.661018	-1.769594	-0.080771	-0.572748	0.036282	1.163382	-2.361917	-0.800872	0.290512	-0.817475	-1.178479	2.706343	-0.495063	-0.927964	-1.277999	-2.348315	0.791080	0.064762	-0.401411	-2.030076	-4.107607	-0.838274	0.556062	2.979684	-1.001141	0.245950	0.833832	-0.757295	1.421916	-4.301563	0.150219	0.439929	1.502473	1.409618	-3.537561	1.041844	0.433327	-0.180423	-0.143034	1.586515	-0.681819	1.481344	1.981214	2.479500	0.673735
-2.049224	-0.019541	-1.246461	1.265563	-0.174877	2.206211	-0.627819	-0.166955	-2.129928	0.388297	-1.568868	1.708315	-0.991475	1.909355	2.197990	-0.516161	2.891305	-0.099607	1.039573	-3.595729	0.008966	0.252147	2.302014	-0.329797	-0.254884	2.874907	0.726639	-0.970402	1.244521	1.671879	-0.889241	2.016411	0.290365	-1.639853	0.077922	2.256795	1.354588	-1.473416	1.121047	-1.091180	0.912508	0.094272	-0.154622	-0.974057	-2.788112	-2.491365	-0.066044	-0.464900	-1.291755	-0.887554
0.302998	-2.136491	1.159360	1.282003	-1.198900	-1.856157	-0.791770	0.539708	0.710556	1.495198	-5.679178	-2.962826	-0.418118	-0.864606	-0.262690	0.800827	-3.367894	0.078323	-0.748774	0.055032	-0.139090	0.077019	1.073738	-0.336694	-2.975693	0.168835	1.738532	1.473947	-2.101056	-1.097067	2.600126	-0.063135	1.906575	0.810287	-0.975278	1.532413	-0.868175	-1.631582	-0.302581	-0.012450	2.889262	-1.870674	0.920554	-1.194195	0.989274	1.325730	0.454104	-2.879402	1.868176	1.284091
1.923383	0.950178	0.857792	-1.974347	1.402198	0.081642	0.074653	-0.553520	0.368304	0.357139	1.295023	0.309751	-0.542992	-1.218407	-0.029333	2.474388	-1.488235	0.312325	0.583415	-1.407278	-1.276565	0.815240	3.622919	-0.771910	-1.794675	-1.148488	1.750640	-0.793264	1.891430	2.532665	2.300226	-0.375119	-0.288744	-1.375425	-0.681046	0.435229	-2.466495	1.737265	1.201634	2.121607	0.147869	0.963813	-1.434098	-0.507446	2.885609	-2.056260	1.426881	1.495193	1.717114	-0.650442
0.618701	-2.871113	1.121694	-0.599401	2.131743	-0.328248	-1.503460	-0.025809	0.257008	-1.573794	-0.826583	0.151066	1.231869	-0.093690	-2.097064	-0.229324	2.086117	2.578924	2.592356	1.359283	-1.622227	-3.758721	-2.056934	-3.117486	0.884445	-1.585639	-2.798499	-0.781250	-1.851266	-1.995059	2.290431	0.440043	-0.143359	1.461983	0.548824	-1.619314	-1.660931	-0.342899	-0.589777	0.557504	0.130911	-0.497760	0.348310	1.538922	-2.642913	-3.132126	-0.411212	1.662252	3.003125	-2.185397
2.785541	-0.413343	-1.077706	1.051119	-1.361725	-1.170857	-0.647312	1.479246	-2.061384	1.715486	0.226795	-1.735024	1.520126	-1.495061	1.549784	-0.110794	0.421185	0.394662	-0.556029	-1.957207	4.153468	2.835290	-0.996803	0.877352	0.814109	-0.403245	1.736241	0.624888	-1.985432	1.571824	-0.256975	2.796425	-1.549559	1.951232	-2.717300	-0.394308	2.991094	0.113380	-0.423328	1.028207	-2.931348	-1.993362	-0.888565	-4.337255	0.781384	-1.065116	-0.064875	0.133405	-0.682476	-0.508193
0.452025	0.671829	-0.801869	1.026064	0.618892	0.818660	0.161740	1.285704	1.476964	0.863941	0.345011	-0.471496	-2.637214	-1.300316	2.923590	1.537287	-1.892373	0.663503	-1.407101	0.330316	-0.484681	-0.502654	-1.541965	0.088923	-1.618202	-0.631434	-1.006448	0.252350	0.565809	1.359940	-0.411451	1.823906	-0.274304	0.655113	-0.354020	-0.558023	-1.218114	0.622797	-2.892481	-1.655345	1.248764	0.123188	-0.615072	-1.769139	-0.297426	-3.239085	2.641318	0.010269	0.374049	-0.944258
-1.274504	0.326834	1.357992	0.958177	4.824751	1.806842	2.691811	-2.205953	-2.512144	2.320699	-0.053289	2.826439	-0.020048	0.800574	-3.016809	-1.139485	1.174341	1.642055	2.241989	-0.245774	1.655397	1.015918	1.218467	-1.643565	2.566387	-0.401369	-0.033718	-1.628490	0.129874	0.605013	-0.029016	2.277419	-0.811600	3.788713	2.143517	0.760577	2.296748	-3.121884	3.132174	2.508383	-0.206785	-0.067317	2.830080	-1.302193	-1.843561	-0.393573	-0.935825	-2.911280	1.485613	-0.486316
-0.957169	0.767774	0.710272	0.969245	-0.121152	2.383608	-1.090637	0.384370	-3.558774	-0.487780	-1.227525	2.294912	-1.026795	0.089127	2.903611	-3.144796	-0.834399	1.049611	0.874336	-1.831077	-1.623551	1.709042	1.552662	-1.538475	-0.638411	1.271929	-0.982258	-1.096497	1.129622	-0.680177	0.182034	0.599498	3.644888	0.248064	-1.343294	-1.238684	1.226837	-0.580800	-0.639145	-0.992612	0.033728	-0.217056	-0.175412	2.089761	-0.489128	-1.841316	1.379091	0.056310	-1.898494	0.142805
0.289524	-1.561194	1.660093	-3.946481	2.730248	0.692360	-1.194976	2.934271	-2.875849	-0.290665	-0.714979	-2.472193	-0.810114	2.287733	1.472806	1.606119	-0.482605	1.607937	0.457640	1.058385	-2.595468	-0.884518	-1.517072	1.352105	1.142899	-0.084807	-0.697197	0.740682	-2.128479	1.049586	0.409180	0.931890	-0.220897	0.249870	-0.925754	1.828119	1.805451	-0.867480	-0.525906	-1.016055	1.213687	2.630199	-2.566383	1.414546	0.327408	0.877171	0.894223	-1.803029	-1.371076	0.555051
0.921078	-1.753417	-2.433850	1.446140	0.884540	0.953515	-1.162478	0.403810	1.710698	0.538709	0.995347	1.088274	-0.021114	0.278116	1.381585	-0.384899	0.886403	1.572921	-0.715976	1.955590	2.916793	-0.188419	1.990339	1.612449	0.123131	0.491074	-0.998113	-1.487824	-1.018090	1.879864	-1.736002	-0.654883	-1.776541	-0.575843	-0.925442	-3.214028	1.728035	-0.236367	-0.376053	-1.556316	0.455703	2.192784	-0.368250	-0.525588	-1.285745	-1.089404	-0.203039	-1.232400	2.327311	-1.510301
-0.406117	2.022917	0.012931	1.494921	0.135220	0.648593	-0.375951	-0.593606	0.956348	-2.828293	1.057164	-0.074313	-0.618504	-0.889729	0.220061	-0.028583	1.544449	0.685277	0.670692	0.296511	-1.311750	-1.031576	-0.676970	-0.357839	1.569210	-2.356769	-1.222757	-1.423242	-0.569253	-1.009226	0.208968	5.637096	-0.874797	0.897538	-1.092748	-1.125244	0.453293	2.363227	-0.532909	-1.549283	-1.631615	-0.461329	-0.351964	0.957169	-0.461085	-2.187463	0.814920	1.538874	0.606712	-0.377229
0.697042	0.832036	-1.629184	0.377005	0.035504	-0.558852	0.496563	1.506519	-0.542783	0.675867	0.145933	3.146565	-0.638919	-0.496170	-0.421980	-0.341136	1.750770	-0.814274	1.039505	-0.212912	-1.208813	0.719096	-0.032291	0.351479	0.713936	-1.093880	2.848294	-0.589950	0.028106	0.060592	-0.385088	1.101219	0.000519	-2.534870	0.186822	2.688322	2.357592	-1.071337	-0.796594	-3.742471	-0.017250	-3.966975	0.433692	0.360435	-0.429218	2.232484	0.793554	-0.033761	-0.607196	-2.567679
1.839667	-0.075564	-0.608025	2.889412	-1.563322	-0.547271	-0.839739	-0.362876	-0.466846	1.175087	0.233773	0.386771	-1.456667	2.569603	-1.443394	-2.192374	1.314521	0.076788	-1.809139	1.317647	0.001292	-0.640102	0.830558	0.064063	1.920827	-0.857310	-2.266774	-0.469950	-0.282754	-1.204373	0.235902	-0.275388	1.602858	3.552673	-0.314441	1.941660	0.488465	-0.096223	-2.648778	-1.316467	2.058569	1.445896	0.492374	1.164110	0.125490	-1.137966	-0.487972	1.118387	-1.701215	1.723603
1.430841	-1.861111	-0.734847	-0.426826	-1.083918	1.190173	0.423750	-1.368768	-0.827444	-0.470133	-1.249694	-0.643932	1.023994	2.662409	-0.533193	0.148432	0.740045	2.417589	-0.121624	-1.546971	0.642216	-0.264593	-2.773332	-0.463407	0.315330	1.246131	0.382899	1.788745	-0.625515	1.418876	2.877587	-1.268277	0.926742	2.630477	-1.340559	-3.493767	1.224737	2.568495	0.295682	0.186619	-1.371889	1.388070	-2.779362	-1.128564	3.226184	0.726717	1.302445	1.314504	0.807498	-2.999162
0.215157	0.520718	0.603330	1.879619	0.957355	1.487807	0.379037	-1.695821	0.383133	-0.092148	1.531703	-2.061151	-0.811474	-0.857024	-1.228473	-1.433408	-0.662159	2.918772	1.430374	-0.861960	-0.746243	0.480236	0.881107	-0.055051	2.554666	1.671010	-0.261098	2.388449	-0.456735	-0.393693	-0.505697	0.871742	-2.315385	0.545321	0.852019	0.873610	-1.458513	2.947899	3.386081	-1.823241	-0.889745	-1.991169	-0.397314	0.165033	-1.774539	0.760225	0.073876	-2.195905	0.933514	-0.030869
-0.807854	-1.396203	-1.321712	-0.877574	0.237659	-0.926439	1.340564	0.594455	0.064371	1.858017	0.395601	-1.615084	-2.853179	0.122876	0.464884	1.090575	0.011940	-0.039812	0.959942	-3.860788	1.321084	-1.280000	-2.298486	1.768333	1.309478	-0.335739	1.396301	-0.166218	0.100985	-1.771867	0.002661	1.771664	-0.304788	-0.393791	0.680760	-2.349978	1.689655	-1.876952	-0.814876	1.667166	-0.486908	0.000696	2.433320	-0.848278	-0.287707	0.803376	0.975924	0.521764	0.279065	1.464308
3.104103	1.904641	1.518608	1.073162	0.916252	-0.840758	-1.016691	-0.447703	1.260089	1.457745	-0.710342	0.105796	-0.819221	2.146808	0.385149	1.109739	-0.079891	-1.095630	-1.294980	1.380542	-4.324169	-3.354622	-2.676841	0.244123	1.388854	0.443513	-0.500477	-0.100370	3.307626	-2.590979	-0.980511	1.031117	0.156125	-0.597425	0.210069	-1.050040	0.328491	1.387079	-1.655340	-0.500984	-1.466127	3.510446	3.265763	1.253664	0.962937	-1.046873	-0.827632	-0.031611	1.314406	-0.742062
-0.045509	3.063994	-1.036362	0.005052	-0.222466	-0.855713	1.238414	-1.830205	0.360549	-0.377861	-1.855954	1.371544	2.070428	0.738966	-0.965142	-1.576418	-1.390904	0.329308	0.211642	2.191076	-0.561340	-0.712793	-0.607227	-0.660395	2.030129	-0.681754	-2.120234	-0.520810	-1.557365	2.718510	1.549498	0.417210	-0.563986	1.194291	-0.644338	0.234023	-0.685847	-2.264593	-2.455836	3.200705	-2.561748	-0.093456	0.275908	0.424981	-3.187683	2.040226	-0.031987	-0.708363	-0.591061	-0.042818
1.040922	-0.176599	0.734136	-0.545568	0.817979	0.505169	-2.774719	-1.181060	-1.799904	-2.076379	1.632228	-0.560183	-0.789118	-1.579163	-3.653693	-0.432821	-1.216868	0.620687	-0.885182	-0.796796	1.262002	-0.253748	2.434639	-0.089063	-0.774844	-1.119184	0.367968	-0.716234	0.547070	2.748822	0.728139	1.852494	1.933176	0.738723	-0.030584	1.177480	2.809694	-1.008294	-2.624975	0.241912	-0.174840	-0.291319	-0.658215	2.220531	-2.598070	-0.559767	0.174388	-0.396826	3.564435	1.697846
-2.190350	-1.070960	-2.511155	-1.276697	-3.541043	0.774364	-2.256025	2.339770	-0.214821	-2.369758	0.775585	0.207982	0.353920	-1.328943	0.744913	1.049191	-2.983538	1.134499	-1.292597	3.724461	1.183210	-1.190380	0.926557	-1.929474	0.604833	-1.807239	0.802734	-2.632246	1.467918	1.600225	1.463416	-2.237266	0.685783	0.146521	-0.155035	1.232620	-2.852060	-1.891318	0.841915	-2.354036	0.387872	-0.551503	2.088078	-3.131456	-0.382301	-1.705132	-1.588039	-0.511441	2.222190	0.765808
0.931261	0.019813	0.093081	-3.960385	-0.417419	0.799509	-0.928510	2.896417	-2.443330	-2.069750	-1.784729	0.350366	-1.463421	0.003796	-1.556037	-0.822634	0.282418	0.382797	2.220719	-1.611869	1.189767	-0.131884	-1.409577	-1.589034	-1.275798	-1.099416	-1.851755	-1.270400	-1.943255	1.161328	2.164254	1.758183	-0.422935	-0.172475	-0.800547	2.955662	0.331874	1.172693	2.170373	-1.642397	0.006028	-0.580543	-0.038939	1.079521	-2.002902	-0.156561	-0.725711	0.233415	0.775479	0.384690
0.886413	-3.687287	-0.652533	-0.618733	-3.230431	0.782894	0.656563	-2.733959	0.551995	-0.939398	1.360537	-0.002889	1.967439	1.149055	-1.227908	1.869539	2.082611	1.073728	-0.967002	1.157729	0.747777	-1.190651	1.630271	0.786126	0.399360	-1.494745	-0.419019	-0.661466	-0.675254	-1.462061	0.787104	0.266621	-1.024094	-1.392852	0.249366	-2.925639	-0.136783	-2.406674	-0.865302	0.504978	2.173685	-1.346179	0.904267	1.286304	0.049667	1.122408	-0.442377	-0.788065	0.739175	1.323630
-1.254863	-0.961716	-1.052916	1.099337	-0.107506	-2.141541	-0.540890	0.979697	-1.361219	-1.410774	-1.412038	0.389606	2.822403	0.148760	0.358496	-0.746756	2.525069	0.666914	-1.018278	-1.089844	0.709159	-0.570056	-0.434172	-0.115759	-0.326145	-4.249312	0.286133	0.211657	-4.172839	-1.474882	-1.748054	1.424966	-1.575976	2.184669	1.626571	-0.899320	0.212713	-0.440451	-0.165783	1.685376	0.598359	0.620035	0.517127	1.204147	1.488261	2.688905	2.462906	-4.504570	0.641244	-2.659231
-3.072238	1.462731	-1.623837	-1.189865	-0.566554	-1.039663	-1.520415	-1.330717	-0.465573	0.122890	1.672394	0.346988	0.316977	-0.506694	3.007709	1.957221	-1.491821	-1.476803	-0.448245	-1.718106	-1.283592	2.431098	0.792794	1.743223	-2.158353	-1.825206	1.661824	1.211474	2.437498	-0.853751	0.204520	-0.265096	-0.780912	-0.354664	-0.765831	2.375474	-1.316598	-0.625694	1.404437	-1.341610	0.795761	-2.154281	-1.151611	-0.484828	0.322422	-1.534580	2.024511	2.255905	0.845575	-1.204648
-1.091650	-2.472094	-0.445339	-2.665719	-0.107841	1.129307	1.471791	1.934768	-0.029274	0.222571	3.809809	-1.484293	-0.816263	0.833829	0.906908	0.736174	-2.504531	-3.059429	-0.647894	2.071438	0.196713	1.676485	-0.115661	0.538427	-2.207601	-2.503357	2.647103	-0.673609	0.332484	-1.215949	0.727600	-1.085793	1.510789	1.333795	0.903890	0.147334	-1.420333	-0.669115	0.994703	2.667092	3.515785	0.042712	-2.588947	1.017213	-0.130346	-1.807498	0.259855	1.529396	-1.462525	-3.290709
-0.258106	-1.350503	1.604348	0.187802	1.121196	0.293744	1.987799	-2.209178	-3.103081	-0.612216	4.200162	0.780830	-0.781229	-2.291865	-0.111772	0.487264	1.453835	-0.160925	0.259246	1.410127	-1.278275	-0.455017	-0.505677	-2.314440	2.199516	0.448872	-0.647988	1.134669	1.024537	-2.862228	3.682069	2.798315	0.962580	0.615810	0.663188	1.835375	-0.619173	2.909080	-0.337924	-0.992804	-1.332448	0.081291	0.251181	-0.083685	0.626251	-2.275777	0.341849	-0.842001	1.647047	-1.503309
0.578792	-0.913146	2.376644	0.458109	0.996753	0.408233	0.590683	2.605884	1.240454	1.285250	1.260811	0.336619	-0.805087	1.193323	2.485654	-3.255875	0.502581	2.428267	-2.197260	-0.068806	-0.636309	0.388786	-1.157247	0.728543	-1.626790	-1.314709	2.627258	1.588558	-0.289973	-2.835617	1.608168	-1.737191	0.432959	0.253272	-1.190858	-0.507644	3.410371	0.791843	1.517412	1.252220	-0.799654	-2.209321	-1.916280	1.184143	2.683075	-1.461649	-0.079669	1.884006	-3.031532	-0.786306
-0.026118	0.058323	1.254597	1.553755	-0.231030	-0.109663	-1.599892	0.619966	3.223891	-2.041429	1.130557	-0.023496	-1.720746	-0.930697	0.401734	-0.151662	-2.633958	1.922969	2.256288	-2.150831	2.122405	-1.562243	-1.316011	-0.861243	-0.185191	0.262126	-1.263070	-1.587306	-2.007183	-0.539872	-1.059073	1.263823	-2.626161	-0.752176	0.161845	0.195935	0.781482	0.045812	0.053925	3.149683	1.123598	-0.766936	-0.340985	1.227093	-3.753499	-2.442128	2.541248	-1.665401	1.306109	-1.575850
2.861968	-0.912080	1.110312	-0.602309	1.166851	-0.983642	1.649593	1.005781	1.849917	1.064766	1.064262	0.468091	-2.579119	0.470585	0.733724	1.030995	0.543903	0.784919	-0.989176	-0.248663	-2.011926	-1.414933	1.085345	-0.604024	-1.469877	-0.815370	0.588130	0.773271	1.693130	-1.423023	-2.855366	0.304406	-0.461038	0.590338	1.365977	0.065885	2.847137	-1.424376	0.632923	-2.336677	3.645666	-1.712253	-0.395181	0.810986	0.963040	-1.524849	0.131503	0.549788	0.153732	-1.652902
1.780354	1.333136	1.254700	0.672338	0.888902	1.393398	-1.851546	1.287230	0.025096	-2.405662	3.838155	1.196765	-0.103475	0.122147	1.812208	-0.964773	1.777360	1.980820	-1.425150	1.411404	-0.232282	5.021571	-0.153749	-3.521291	0.387885	-0.416291	2.858922	1.058463	-0.982312	0.554442	0.204298	-1.328230	-0.166624	-1.794590	1.786267	2.080464	0.017690	2.267156	-0.374279	-0.230224	-2.798131	-2.331231	-0.980127	-2.558122	-1.007159	-0.128841	-2.180450	-1.412989	0.973443	0.368785
-0.526905	0.645603	-0.267255	-5.116827	-1.356229	-1.973687	2.012622	1.813463	1.032696	-0.299214	0.843271	0.373290	-3.753709	1.368182	0.223724	-0.060614	-0.448759	-0.456779	1.062485	-0.250240	1.740349	1.889061	2.695811	-2.081538	1.098385	1.210824	1.195526	-1.392570	-2.064159	0.864190	-1.414766	0.105423	-0.867562	-0.657749	0.336977	-1.657595	0.688282	-1.817563	1.827680	0.162059	-0.508061	1.659910	1.753037	-0.467442	-1.438256	0.992167	-0.639673	0.359473	-0.452398	0.025478
-0.064964	0.313538	0.841382	-1.549382	-0.045663	-1.957281	-0.775977	-1.836396	2.912544	1.782517	-0.709424	-0.036695	0.150247	3.067624	-0.980163	0.393578	-1.705549	-2.470898	0.453903	0.680411	-1.896416	1.265372	-1.569709	0.392336	-1.561627	1.250316	3.465183	-0.202449	-0.131965	-0.991265	-1.570609	2.039298	0.454707	-1.720640	2.062942	0.695778	-0.385035	-4.494997	0.031836	-1.378707	0.289787	1.079714	-1.119434	-0.708684	-1.450641	-1.274935	0.791776	1.728514	-0.032979	3.499189
2.369561	0.159130	-1.000256	1.681156	1.272523	-0.368734	0.747972	-0.002980	-0.245714	-0.340845	-2.100259	1.189626	0.129453	-1.133701	-0.255826	-1.862701	0.994358	0.613865	0.884489	0.313387	2.374037	-0.605071	1.856851	-3.713564	-2.452011	-2.258777	-2.144497	1.801742	1.788875	-0.291018	-0.923016	-0.571086	-2.533146	1.217770	-1.704090	-1.142404	1.661286	-3.166718	-2.438834	-1.656325	2.130290	3.681453	0.640655	-1.982731	1.549934	-0.214677	0.793552	0.955750	-0.926252	1.791105
-3.277446	-1.302057	-0.101079	1.534825	-0.233101	0.282020	-0.222880	-2.235733	-0.850558	-0.455402	-0.910408	0.342837	-3.702586	-1.293584	-2.564034	-1.072441	-0.894755	0.823138	0.444415	0.234690	-0.158477	0.889910	1.485708	-0.132585	0.941206	-0.825515	1.650715	-0.693816	0.200352	0.155544	1.816761	-0.744529	2.111463	0.213185	0.347994	-1.226417	1.567160	0.357962	1.357554	-1.453399	2.078055	3.089714	-0.573014	-0.263583	0.204745	-0.469447	0.766424	2.862094	0.099786	-0.538079
-2.019936	-1.664818	-1.469258	-2.192840	0.365742	-2.087870	-1.948554	1.290293	-1.356675	-0.661461	0.873632	-0.327055	-0.602248	2.334060	1.211177	1.967931	-1.619869	-0.798696	-5.328287	-1.427297	2.071394	1.993383	-0.495883	1.857846	1.391347	1.064726	1.096861	-0.031392	-0.252468	-0.684138	1.082769	2.671215	3.184348	-0.060172	0.889907	1.548953	-1.261383	-1.083855	1.339906	-3.509546	1.197952	1.110002	-0.733416	3.687366	-1.927596	1.467392	0.908767	-1.707378	-0.679606	-0.155328
0.901853	-3.101611	0.683785	1.131074	-0.580233	0.407816	-0.073605	0.104911	-0.374790	-0.975222	0.724866	-0.488152	1.446674	-1.731665	1.162820	-1.203409	-0.911364	0.817756	-1.196651	-0.184077	1.067276	1.531341	-0.886354	2.167849	2.462706	-1.178185	-0.680387	0.774377	2.237989	1.379881	1.876945	0.283514	-0.235223	1.591177	-1.016193	1.252395	-2.223486	0.448066	-2.412077	1.222674	0.795850	-1.513538	1.383761	-0.905154	0.857100	-2.514137	0.818137	1.532808	-0.982566	0.754551
-2.083081	-0.744820	-0.777007	-2.582459	-0.771226	-1.264666	-0.637846	0.690457	0.104523	-2.184439	1.186969	-0.096698	-2.735823	2.596353	-0.772758	0.048810	-0.473392	-1.842903	1.170992	1.194932	-1.893613	-0.064188	-0.929359	-2.320000	0.852593	2.985470	2.846781	-3.367044	0.954669	-0.494772	-1.507488	1.048839	0.853352	-0.082239	2.354463	-4.065718	0.223555	-0.991233	-0.540076	1.646897	2.696407	-1.107046	1.190133	-0.703457	1.848781	3.122441	0.566044	0.032057	1.685887	3.788214
2.184486	0.686613	1.729035	-1.377591	-2.297537	3.184732	0.001681	-3.535128	1.293106	3.331249	2.122213	1.505860	-3.249861	-0.645419	-1.013192	0.167103	-3.895745	0.012169	1.353239	-0.571607	-0.899656	1.296710	1.928323	1.447948	-3.078773	-1.788796	-2.609740	-1.283463	0.535176	1.893916	-1.758817	1.468889	-1.879582	-0.866586	-1.422686	2.069374	0.037918	-3.226935	-3.269581	3.117961	3.369140	-2.041778	-2.153874	0.300009	-1.050292	2.375358	-0.839664	-2.107242	0.752573	-1.028586
-0.421672	0.174018	3.744358	-0.237193	0.643020	0.705403	-3.224085	0.304508	1.354275	1.762964	0.009325	2.991354	-0.000453	-1.227393	-0.097828	1.809776	1.257325	1.463591	-0.633477	0.562943	-0.374995	0.483850	2.859589	-0.326908	0.064767	2.434869	1.501207	0.745135	3.700271	-1.156325	-1.627331	2.167873	0.179152	-0.783647	1.276027	-1.956144	-1.868562	-0.329055	3.516716	-0.697433	-3.294261	-2.181862	-1.338070	0.426788	-2.498438	-1.425703	-0.257083	2.430818	-1.962415	0.148433
3.470511	-0.818942	-0.994782	0.869694	1.411127	-0.753275	-1.334071	-2.768064	1.256969	0.663884	0.166139	1.944007	0.189773	-0.390102	-0.779367	-0.574000	1.114847	-0.107503	1.716909	1.025800	-0.691114	-0.733504	-2.384797	4.207725	-0.363559	0.824909	2.414159	0.225379	2.219708	-0.702442	3.486694	-3.457917	0.609481	2.966140	0.445206	1.918771	0.539656	5.282650	-4.043504	2.061415	0.231470	-1.293716	-2.106108	0.485608	-0.322186	0.700403	-0.177073	0.295820	-0.778285	0.604132
0.482152	-1.155791	0.866796	-1.503336	-1.002709	-0.238451	0.298051	-0.164606	-0.252734	-2.912082	-3.735216	0.531897	-1.658077	1.094713	-1.690688	-0.359451	2.067966	-0.072339	-0.311459	2.789341	0.118756	1.502913	-0.701596	-0.716278	1.501279	-0.566678	1.454313	-0.315533	-3.057295	-0.371333	-2.791744	-0.103392	0.834270	-0.778115	-2.736173	-2.275699	1.899188	1.409629	1.122526	-0.435247	-0.912174	1.745835	-1.261223	-1.070160	2.099078	-0.231852	1.548010	-0.846039	0.874750	3.482813
0.538424	2.195144	-1.914721	-0.055260	-1.937630	-0.180887	1.193246	0.549663	0.815409	-0.545142	0.120207	0.281474	0.962113	1.352002	-2.209527	1.304142	-1.357885	-1.148006	-1.600892	1.081098	-0.788090	1.247296	0.217427	0.913376	-0.502376	0.168944	-0.079522	0.954684	0.025804	-0.153082	-0.174585	-1.208582	1.848192	0.539759	-0.190524	-1.770695	1.261079	-1.868115	-1.792028	-1.885973	-1.159784	-0.019001	-0.237654	1.122590	3.074624	1.234960	-1.739965	-0.135250	2.078639	0.913214
0.328487	-0.074926	0.204198	0.473152	2.726126	2.688358	0.113226	3.017059	1.655219	-0.178617	-0.241159	-1.129741	-0.085344	0.227210	0.624776	0.338980	1.043961	1.705919	1.044270	-1.439670	0.759884	1.513553	1.906687	-0.192432	1.908520	1.353700	1.341811	2.593766	2.506244	0.458852	0.360236	-0.495833	0.196287	0.603483	0.073186	-1.862274	-1.767233	0.912818	2.038290	0.589203	-0.404186	-2.293139	-1.809008	-0.171382	1.065678	-2.687133	0.291926	0.322919	0.000507	-1.642267
-3.796894	-3.433117	-0.024190	1.099967	4.730335	0.132173	0.760041	-0.207804	-1.654543	1.084151	0.725588	-1.420474	-1.315346	0.561976	0.164889	1.213656	-0.245479	-1.055336	0.071370	-0.630848	-0.453597	-1.503265	1.215596	1.136963	1.929998	-1.122746	-1.015645	-1.102840	-0.276051	-0.295525	0.793580	2.318876	-1.956869	0.844893	-0.247270	1.638572	0.964550	0.802069	0.133192	-0.640983	-0.726035	0.056412	1.582012	-0.562483	-0.198456	1.127043	-1.453717	-0.113351	-0.874599	-0.698074
-0.452692	-0.309840	0.958256	-0.360358	-1.296803	-0.229392	1.098105	0.253433	-2.037298	0.141583	-1.087917	0.706037	0.537083	0.728770	2.496404	-1.002765	1.852153	-0.095399	1.326727	-0.643199	0.067200	-1.527070	2.248199	2.196899	0.934647	2.480424	0.642954	0.504691	-2.024093	0.660911	-1.826684	0.356504	-2.013957	1.320229	-2.483234	1.467150	-1.341142	1.306108	-1.944871	0.268881	1.821519	-3.803767	-0.876985	-1.717306	-0.063055	0.280718	-1.188485	0.331611	0.177291	1.333088
2.117046	-0.651736	0.225259	-2.209189	0.474196	-3.616030	3.100831	1.369682	2.634905	-0.386614	2.718551	0.257702	2.612384	0.381854	1.679815	-1.979292	-1.931496	-1.081773	-1.327441	2.728083	-0.432606	-2.948614	0.949718	0.129700	1.305614	0.248281	-1.296278	1.680592	1.734048	-0.317695	0.734186	-0.793329	-0.225766	-1.092354	-0.322351	1.123586	-0.605396	1.329653	0.363034	-0.783839	-2.733573	1.755693	1.870826	-0.209227	1.427596	-1.392931	-0.050752	2.037135	3.000738	-0.872392
-1.755947	-1.002377	0.312183	1.200462	1.663493	0.450028	-0.428873	0.376099	0.152618	-0.785633	0.050310	-0.539497	-0.101537	3.142327	0.620347	-0.336246	2.094722	-3.646947	2.799843	-0.557799	-0.653898	-2.798514	-0.493181	0.466049	1.529550	-0.775385	0.435308	-0.722290	1.078505	0.865313	-0.434063	-1.194951	1.388315	-1.772626	-2.688751	1.755371	1.305392	-0.174415	-3.863007	-2.469223	1.595331	-0.538777	0.638577	0.453745	1.092504	2.349139	0.250406	3.594193	-1.876552	-0.562968
-3.375720	2.986029	-0.138987	0.660526	0.560044	0.646360	-0.025350	-0.277411	-1.267336	2.931642	-3.054548	-0.074089	-1.459330	0.057904	-0.581325	0.715908	-0.962435	-2.743389	0.648144	1.583714	-0.959030	-0.103382	2.132134	-1.090408	2.481785	-2.226233	0.031953	0.679177	2.960682	2.245302	-0.761800	1.570330	-1.407005	1.990910	1.333858	-3.112327	0.825093	2.011706	3.571486	-0.020996	-0.382632	-0.569008	-0.961170	1.392592	-0.940526	-0.061802	0.280308	-3.161971	2.893161	-0.296733
-1.004831	-4.298571	3.293471	-1.858452	0.480049	2.176441	-0.601561	-0.781791	0.289690	-2.946192	-1.382271	0.556817	1.359847	-2.338694	0.817350	1.553478	0.078447	0.578082	-1.143759	-2.535587	-0.656288	0.704206	2.913674	1.012151	-0.850167	0.049587	-0.047371	-1.513488	-1.145912	-1.985638	0.426768	-2.057431	0.635522	-3.503199	-1.487622	-4.400960	-0.150293	0.766632	-0.020733	-0.145198	0.296583	-0.886277	2.372258	3.994554	-3.367962	2.838203	-0.270937	-0.797926	-1.800131	1.158295
2.358808	2.347855	0.523295	-1.482579	-2.258459	-1.839590	4.396520	-0.228443	0.887204	-2.511417	-1.303289	1.451390	-0.303968	-0.297727	-0.075769	-0.035471	-3.167687	-2.562215	0.653317	1.643050	2.825238	-3.223744	-1.093740	-3.039508	0.768381	-0.184957	2.007321	-0.892676	-1.198888	-1.721668	-1.464787	-0.855902	3.270387	1.482324	3.192546	-0.348922	-1.544315	-0.185715	2.275935	-2.118030	0.976525	0.299541	0.067200	0.741990	-3.394182	-0.615418	1.559264	-0.565140	-0.719628	0.950394
1.237566	3.040253	-2.454995	0.016537	-0.371454	1.384174	-0.102143	0.718504	-3.299532	2.451761	-0.466212	-0.868151	1.760257	0.111769	-0.404744	0.412926	1.352174	-1.843538	1.314134	-0.304123	0.789421	-0.186227	0.503580	-2.478031	-0.272363	3.690685	-0.457032	4.178945	-0.040997	-0.083881	0.815833	1.674783	-0.715418	-0.322709	-0.275371	-2.772624	-0.340431	2.251444	1.201990	0.779690	2.343588	-0.402115	0.610339	1.221528	-2.347914	0.079184	-0.112412	-0.432705	-0.161769	1.469729
0.132332	-1.018077	-2.165469	0.868140	-0.104862	-2.407274	-0.159103	1.870187	1.075664	0.111367	-1.773405	1.388447	-0.166053	-0.614205	-0.075935	-1.439290	0.694906	-0.449082	-1.746032	-0.437419	1.694418	-0.418809	-1.645592	0.436574	2.139366	-0.068176	1.292659	0.136967	0.644180	1.180116	-0.093566	-0.025404	-0.001210	-1.565449	0.508082	1.254618	-1.976194	0.710794	-0.052425	2.224831	2.303244	1.942908	0.976406	-1.300237	-0.582838	0.608768	1.670140	-0.145172	-0.226920	0.555361
-1.075419	0.973223	0.463535	1.270958	-1.724174	1.055099	-1.687207	0.723646	-2.451186	2.059307	-0.469089	-1.902098	1.871368	-1.761362	1.238908	-2.388472	-1.486940	0.789054	-2.560645	0.283555	0.847245	-2.781769	-2.629318	-2.150317	0.240023	0.814035	-0.830406	-1.461666	-1.017863	0.397431	0.809698	-0.732337	1.181197	-0.215677	-3.706458	1.453769	0.433677	-1.386388	0.287535	0.261539	-2.160031	-0.016695	0.719064	0.186735	-1.687966	0.070409	-0.178004	3.417053	0.895699	-0.261739
-0.575713	1.803158	-2.241617	-0.394984	1.066782	0.430501	-1.528528	2.790530	1.972361	-0.031110	0.908235	-0.157103	0.775328	-0.851985	0.571982	0.078861	-1.018936	-0.106007	0.604758	0.243847	0.414768	0.037828	1.047974	-2.075887	2.486933	-0.324628	-4.104097	1.876687	0.009061	0.361065	0.018815	1.379149	1.405364	-4.291686	-1.102799	-2.434214	0.650392	-0.751480	0.142389	1.666749	3.792093	0.115859	-0.819177	0.359269	0.789555	-3.050254	-0.108641	3.420330	0.944861	1.667203
-3.277641	-1.550781	0.587248	4.793168	1.833749	-2.896259	4.759179	-0.130943	-0.854931	-0.283149	-1.857945	3.896165	1.294912	2.379071	-2.506436	0.764799	0.284173	-1.198519	-1.214433	-0.477553	0.770529	0.917885	-0.635299	-0.086098	-0.736145	2.471726	-1.240499	1.829027	-1.121431	-1.578783	-1.743443	-1.776731	-1.033936	0.204730	-0.372495	-0.848719	2.738943	-0.141236	4.139905	1.323859	0.382618	1.035924	-1.238345	-0.100299	-0.116566	2.240936	0.769257	-0.585900	-0.426946	0.155137
-1.052489	-3.503359	1.338396	-0.322094	0.065872	-1.421834	0.554202	1.671875	-0.019189	0.528525	-3.199385	-1.456941	-0.619375	-0.241412	-1.378479	1.550285	0.250955	-0.701383	-1.380013	0.503964	0.680581	1.726528	-2.541702	2.246828	-0.475897	-0.116191	0.437290	0.579471	-1.481029	-0.773052	-1.072532	0.601291	-0.046778	-1.352515	-3.006717	0.211738	1.847465	-3.042334	-0.779214	1.762235	0.166963	-1.253417	-0.719963	-0.906275	-1.039983	1.424913	-0.692695	-0.862962	-2.604233	-1.654873
-2.044532	-3.068508	-0.673388	-1.835559	0.682968	1.443849	-2.264022	-2.429117	0.392741	2.688092	-3.493464	-0.295379	-0.200871	-1.544492	-2.177615	0.076210	-0.625026	0.638616	0.623645	-0.547713	0.279104	-0.861042	0.402760	-0.619713	-0.409167	-1.488067	0.542985	-0.526486	2.387388	-2.263341	-0.326659	-0.717574	-0.401992	0.416571	1.550180	0.067000	-1.744306	-1.399084	-0.944676	-1.959909	2.532362	-1.184264	-0.563813	-0.845028	4.581166	-1.098316	2.143711	0.973238	0.426212	1.460955
-0.710192	-0.510459	-1.278353	-1.396454	1.079432	-1.290853	-2.048371	0.395774	1.629271	-0.248188	0.197350	-1.926405	2.300694	2.720051	1.410323	-1.944860	-0.422246	0.810027	-0.015298	-0.992251	2.098496	2.594533	0.292203	4.553727	-0.167100	-5.445346	1.338936	-0.934895	0.770734	0.712446	-1.989080	-0.614280	2.478799	0.791953	-0.460853	-0.373223	1.726434	0.571088	-1.820232	-0.155765	-3.330292	-0.700229	0.548897	1.731526	-0.559028	-1.010256	-2.002376	-0.794100	-0.116638	0.069353
-3.022510	-0.588265	-1.179457	2.131915	2.442697	1.750357	1.778074	-0.903565	-1.391922	-1.116342	0.094156	-0.651361	1.750733	0.115540	1.006953	-0.711017	1.137309	-0.967558	-0.709667	1.561701	-1.197230	-0.325726	-0.868107	1.178075	-0.668191	-1.631715	0.861923	2.578147	0.412946	-2.171266	-0.720321	-0.356503	-2.516745	2.093154	-1.900518	-0.769231	-4.752794	-1.912710	-0.980433	5.178204	-1.070547	-1.428092	-2.110859	-0.836330	1.776290	-0.084650	-0.628511	-0.141561	2.154684	-1.416426
2.058796	0.454770	-2.956360	-0.683519	1.933493	-3.146529	2.704339	0.747133	-3.471444	1.573416	0.734171	1.200466	-0.082510	-3.676151	1.557439	-0.432896	1.744141	1.133229	0.514637	-0.238789	1.307063	0.792656	-0.483411	-1.675200	-0.636190	-0.062979	-0.183292	1.479405	0.205748	1.707339	0.998503	-0.104696	-2.482094	1.273206	-0.233556	-1.446632	0.508831	3.969897	-0.983792	-0.919303	-1.376465	-0.882698	0.000083	0.088650	-3.399988	-0.439431	-0.835497	-0.811198	-1.634349	1.574870
-1.176592	-1.660396	0.341738	-2.052634	-2.217296	1.726575	0.040636	0.800929	1.705017	2.727883	-2.118406	1.653415	-1.304784	-0.579337	-0.962419	-0.313322	0.251193	2.023485	-0.765570	-2.395238	-2.962108	-0.357011	0.656926	0.478438	0.036512	-1.254046	-1.459010	1.255634	-4.044746	0.237424	0.929969	-2.449031	-1.328707	-0.142780	-2.120516	-1.647738	-0.255621	1.885891	3.250275	0.877935	0.454086	1.396201	1.443146	1.120548	-0.486905	1.835089	-1.542694	-0.648570	1.510410	0.552596
-0.108017	0.906401	-2.974472	3.041586	2.986699	-2.372752	-0.263216	1.350359	-0.943680	-2.764372	-2.108615	-1.493855	0.424865	-1.063859	2.531864	1.754864	1.138246	-1.448120	-1.787764	0.128002	0.118343	1.912828	2.125629	1.719148	-0.637220	0.881020	-0.202564	-1.073607	-0.314220	-1.405992	1.097947	-1.161221	2.039603	-1.770517	-0.307701	2.277368	3.245938	1.446861	0.460315	-0.739157	-1.157900	-0.443343	-0.489385	3.904218	0.504676	-0.976977	1.002866	-0.268976	1.317905	-2.574793
-0.054368	0.994776	-0.300880	-4.367168	0.188700	-0.360563	-1.063981	-0.032304	-0.024096	-0.848610	0.968754	-3.530250	-1.449978	-0.293723	2.372470	1.148068	2.987640	0.958150	4.500441	-1.324829	2.411908	0.345175	1.850057	-2.102345	0.803709	-2.840492	3.811518	2.456559	-1.080139	-2.749335	0.709904	-1.009037	1.527940	-1.508856	2.537830	0.714968	2.093339	0.502156	0.517681	1.256789	0.127572	-0.496277	-3.878840	1.494279	1.150165	-1.861857	0.523559	1.520834	-0.185785	-2.235726
-2.974891	1.781289	-2.016089	0.968584	2.432860	1.693610	2.163599	-0.442812	1.710714	1.618241	0.355782	2.385262	0.161793	3.244951	-3.559437	-0.828551	0.414205	0.043145	0.477471	-0.770445	3.349600	0.470476	2.567171	-1.102921	-0.663602	2.460556	0.638847	0.309914	0.866544	1.380374	2.787892	0.823777	-1.405322	-0.654054	-1.277848	-1.932389	1.574868	0.945796	-1.010169	0.644805	0.932554	0.463595	2.526007	1.494412	0.077648	-0.350331	0.901465	-2.282257	-1.141181	0.795689
1.295551	-1.645073	-1.606561	0.953744	-1.211128	-1.260399	2.947115	-2.764426	-0.171899	2.822953	-3.935975	0.572764	-1.720622	2.778916	1.866051	0.324716	-2.411112	1.946065	2.739380	0.331723	3.052856	-2.217566	1.173394	-0.377364	-1.006850	0.223240	0.037709	-0.763935	0.333795	0.141539	1.211406	1.618045	-1.516795	-2.043735	1.317017	-1.235988	-0.016040	1.522712	-0.647098	0.480556	1.006804	0.736506	-0.229117	0.499943	-2.096957	1.174665	0.695409	-2.461014	-3.146232	-1.919457
0.406579	0.229000	3.297918	-2.561271	0.200613	-1.593694	-1.553886	-0.749303	0.040869	-2.036725	0.884919	3.063862	-0.016506	0.070633	0.075422	-0.029018	-0.453988	1.445457	1.425050	1.888168	1.861859	-0.926899	-4.547610	1.008081	0.221659	-0.014852	-0.823268	0.076780	1.498504	-1.215670	-0.204469	1.962270	1.220505	-0.661563	-2.767473	0.306443	-2.686643	-0.756552	-0.296848	-1.240117	2.043782	0.810422	0.143716	-1.755142	-0.470646	2.158218	-0.875245	1.810717	0.219690	-1.426430
0.234236	0.397535	-0.532491	-0.719862	0.074116	1.344311	1.181275	1.501377	2.562562	1.921858	-2.675419	1.809236	0.599060	1.195675	1.243374	0.339092	-1.728596	0.928041	1.515576	-1.050064	-0.215304	1.318735	3.082914	0.413122	-2.648282	0.102708	-0.275675	0.064568	-0.832034	0.281055	0.145538	-3.065251	2.452751	-0.125695	0.340486	0.472929	-0.852969	-1.936685	1.025041	2.003288	-1.552001	-2.079567	0.721448	-2.775273	0.393903	3.291150	-1.131544	0.195714	-0.569556	1.779972
1.024154	0.149997	0.952245	0.807880	1.234428	-0.550074	1.521312	0.414953	0.119458	-0.627446	-0.733827	-0.067968	0.599007	0.825389	-1.551842	0.401056	-0.770908	3.584357	2.868087	0.444219	0.975392	3.056570	-1.589102	0.204165	2.544294	-1.647082	-0.362116	-1.333733	-1.327399	-1.034085	0.392282	-1.146253	-0.193273	-1.291806	0.377572	2.274914	-3.085540	0.511792	1.813934	-1.391130	-0.029083	1.281041	0.288633	0.177261	0.205379	1.194567	0.203734	-1.646807	1.857381	-0.717394
1.437876	-0.998755	1.385709	-0.005031	-1.572491	-1.576190	0.554186	-2.407992	-2.336947	0.362048	2.201740	-1.941954	0.175407	-0.051050	-0.234177	-0.047845	-0.803769	3.639213	-1.547142	0.561648	2.128190	0.098865	-0.090907	1.167666	1.397771	0.987365	2.518002	-1.766131	2.040247	-1.234994	1.564237	1.305480	0.539318	0.251845	0.064566	-2.694545	0.960949	0.339848	1.696331	-0.266884	-0.717610	0.111307	0.019316	-1.764578	-0.006815	-1.942089	0.185537	1.839050	0.249920	1.352353
0.642786	-1.123893	-0.878661	-1.533568	-1.057282	-1.470424	1.481271	2.020976	1.827152	2.200909	3.214691	-1.688600	-0.181550	-0.555006	0.710647	3.627768	2.186479	-1.027399	-0.277274	-0.495800	2.018396	0.300005	-1.976550	-1.149886	2.016912	-0.025083	-2.032121	-0.096003	0.856516	1.435565	-0.025180	-2.425262	-1.526998	2.239112	-0.583530	1.823364	-1.808729	1.203268	-0.606338	-4.592781	-3.036942	-2.496969	-1.838090	0.459437	-0.848823	1.583934	0.754313	1.901483	-3.118631	0.636087
-3.205791	0.919990	-0.561111	0.067640	-1.566413	-0.409819	0.267116	-2.592267	-1.067819	-0.363647	0.092705	-0.792199	-0.423596	-0.214034	-1.777629	-0.415777	-0.973956	-2.377519	-0.582333	0.789824	1.930805	-0.141892	2.217304	0.450367	1.459971	0.748913	-0.403786	-1.115809	-0.701208	0.556403	1.864759	-0.752551	0.041317	0.252533	4.536118	-0.374078	-0.476027	-1.266681	0.628814	-0.749451	-2.484348	3.758358	-1.100108	-2.684061	-3.413541	1.475633	4.191844	-1.130843	-2.782389	-0.559426
0.017964	0.240685	-0.652106	0.337920	-1.912512	0.800396	-0.853660	-0.902989	-0.273309	0.286233	0.653373	1.714878	0.400551	-0.741503	1.427411	-1.789011	3.462094	-1.473703	2.599389	-2.601620	-2.436473	-0.820451	0.179205	-0.952453	0.230092	-0.523399	1.482412	1.384745	-0.774719	0.051413	0.938218	1.057944	0.654673	-2.559103	-0.979420	-1.437398	-0.128301	1.506157	2.146943	-0.480913	1.303292	-1.839896	1.543294	-0.198791	-1.283421	3.506264	1.185275	0.443598	-0.901566	-1.057142
0.325596	0.795173	-0.657385	-1.004936	2.925967	0.618694	3.675755	1.683427	-0.651080	0.440848	-1.072278	0.602377	0.371845	-0.410813	0.607763	-0.434962	0.037156	0.409398	-0.011445	1.122581	-1.622357	-0.140840	-0.755243	1.013869	0.024032	-2.566830	3.742259	-2.616936	0.191501	2.620262	0.075292	-4.006992	4.052122	-0.406737	-1.645256	-0.274379	-1.973231	1.445974	1.791160	-0.901533	0.470536	-1.400997	0.367907	-0.579062	-2.705324	-2.411359	1.245947	-3.077339	0.401408	0.418615
1.733977	1.534807	0.714535	0.638671	0.538389	0.203997	1.520876	2.189208	2.051971	-0.454328	1.309885	2.063992	1.235620	1.446200	-2.287110	0.747136	1.229993	1.210030	-2.620301	0.257690	-2.809853	-2.042529	0.736413	-1.559442	0.856236	0.236604	2.345483	-0.776066	-2.552800	1.609584	1.218590	-0.467977	3.044293	-1.433319	0.101791	1.562551	-0.578408	-2.421092	1.803845	-0.338245	0.681092	2.671455	-1.255210	2.588926	-1.382653	-1.576940	0.228514	0.751885	-1.561936	2.120752
1.003131	-1.716771	-0.364819	-0.767239	-2.092522	1.147646	-2.892911	-2.179275	-1.192174	-0.058475	-0.270294	-5.078091	0.157193	0.804342	0.550625	-2.440857	0.011314	2.194003	0.490575	3.145072	-0.531664	-1.638784	1.118900	0.069886	-0.581295	-2.209104	2.923913	1.362143	-0.457208	-2.213452	-0.108857	-2.680290	-1.195280	-0.554096	-0.925976	2.189287	2.520261	0.248175	0.708319	-1.540475	-2.274952	-1.145003	-1.412745	-0.555318	-0.238147	0.192672	0.886671	0.048739	-2.826361	0.223904
0.547241	1.236399	-1.902440	2.772065	0.178052	0.121833	-0.328228	-2.600298	0.924144	-0.872365	0.394014	-1.545042	-0.110969	-0.342165	0.611762	-0.063201	-0.004648	1.508644	-0.858874	1.424753	-0.536282	0.469007	-2.818494	-0.322118	-1.476586	-2.994434	0.841380	-0.778860	1.725984	-0.139785	-2.090406	-1.990010	-1.438272	-1.241226	0.100612	0.585836	-0.249214	1.294711	-1.682442	-0.427939	3.418006	-2.624288	-1.525579	2.389155	-1.125714	0.983679	-0.104583	-1.635097	-1.902990	-2.601549
0.221567	2.389202	2.518205	3.219783	-1.884489	0.748678	0.656952	-0.216315	2.171272	0.579856	1.924171	0.731861	3.153896	1.621763	0.728779	-2.456047	-0.957085	-0.363226	1.198659	-1.786275	-2.400553	1.206237	0.635410	0.632378	-1.179944	0.044792	1.243255	-3.264714	-0.664126	-0.187042	-2.627927	-0.032066	-0.560998	1.796862	0.898807	0.687702	-1.328703	-1.895888	-2.351853	-0.029781	-1.944094	-2.580543	-0.194933	-1.892018	0.951582	0.368192	-0.360145	-0.044665	-1.110686	-1.338589
0.498558	0.022734	3.637293	1.283995	-1.615829	0.858966	-0.077117	1.396622	1.350879	-2.246651	0.731490	0.271326	0.390409	-4.419167	-1.161477	1.759270	-1.387427	0.234409	1.483749	-0.981344	0.516265	-2.405060	1.406306	-0.247347	-0.720957	-1.651168	-3.040985	0.645361	-0.808955	-2.715413	1.755067	-0.996945	-1.545688	0.083468	-2.351088	0.345954	1.039558	0.701386	2.879520	-0.254614	1.121149	1.224773	-3.371017	-3.496558	-2.143203	1.950145	-3.750632	2.282640	3.616034	1.452682
0.331351	-2.409616	3.570155	-0.609871	1.458610	1.824573	-0.003261	-1.759086	1.238114	1.572436	1.297356	-0.430465	4.802411	2.067273	-1.434094	-0.794681	2.673407	-0.288974	-0.524195	0.560006	-0.576742	-3.385545	0.900494	2.457931	1.669191	-0.062280	-0.907871	1.614156	-1.663269	-0.846285	-0.778506	-1.184069	-1.669043	2.294559	-0.566431	0.108758	1.322392	0.888542	1.427384	0.288396	0.393799	1.212027	2.638982	1.496186	-1.468379	-0.772166	-2.622617	-0.021521	-0.136599	1.645955
-0.834524	0.404371	-1.762503	-2.163793	0.816792	-0.259734	1.178919	-1.782294	0.397379	-1.522285	-0.073664	-1.801166	1.414073	1.136050	2.365545	-0.385065	-0.534178	-1.511844	-0.353271	-0.784631	1.304029	0.212446	-0.632479	0.775127	1.339716	3.015955	-0.099632	-1.813791	2.273855	0.140230	-1.281630	-1.386209	-0.798510	4.595656	-1.425294	1.557658	-0.250147	-1.914249	-1.495419	1.755465	0.422320	0.587435	-0.162950	0.617884	1.264064	1.947737	-0.435376	-0.941295	-2.591171	0.202657
3.917430	-2.500374	0.554878	-1.802409	1.556670	2.411372	-1.689399	0.952509	-1.565028	-1.703755	0.794104	1.121149	-1.981934	2.004748	-1.126091	0.121936	0.340778	3.096976	1.732086	3.011565	0.692431	-0.726550	1.360111	0.499273	-0.546819	-0.851936	-1.075668	1.648718	-0.372703	3.026923	0.542626	0.925247	0.087184	-0.301493	0.098964	2.352406	-1.400046	0.143843	-1.334830	0.559660	3.122249	2.197267	1.476676	0.879499	-1.586275	-0.810914	0.644450	0.358166	-1.842392	-1.007982
1.181660	-1.291532	1.610880	-3.403143	-0.100957	0.174727	-1.241638	2.070838	1.594154	1.226735	0.196330	-0.988496	1.695186	1.307099	-1.413848	-0.833208	1.044659	-0.342245	-3.159793	0.783226	-1.342957	1.996198	-1.492586	1.794011	-0.136271	0.865318	1.416115	-1.479529	-1.076444	2.800189	0.603926	-0.063773	2.303992	-0.524822	-0.756133	2.172602	1.841932	-1.132246	1.283097	1.647029	0.049636	-1.459946	-0.217353	2.199603	-2.189444	1.056177	-2.182534	3.603941	-1.675748	0.330077
-2.281225	1.159969	-1.781590	-0.704548	2.573074	-1.822951	0.402193	-0.347754	2.383554	1.356631	-0.071609	-1.108193	0.597945	-1.398759	0.030477	0.016203	-3.767393	-0.696314	0.219594	-0.020453	-1.002858	0.258209	1.044721	0.112973	0.552303	1.002735	-0.175354	-1.249704	0.631426	-1.647539	-1.331815	2.367789	-1.076603	-0.007460	-0.622860	0.077615	-1.564895	-0.143632	0.258556	0.569602	-2.739016	-0.807199	-0.187658	1.312125	0.564531	-1.940175	-0.976178	-1.785765	-0.043854	0.437733
0.373100	0.857474	-1.544746	-0.787271	0.003759	1.667386	-2.229802	0.303745	1.494730	1.253226	-1.041969	0.675291	-0.092714	-2.350646	-0.569554	-0.543352	-1.034905	-1.983588	0.381940	0.091198	-1.565585	-0.578201	0.467346	2.538731	1.347621	0.993412	1.385989	0.027088	0.624761	2.415401	1.125241	1.046121	1.351097	-1.391765	-2.003252	-1.059872	-1.288156	0.779199	0.210217	-1.157457	0.834021	-1.091169	1.987137	-1.965441	-1.521499	2.594083	0.255918	0.380804	-1.695670	-3.484444
-1.849232	-0.499635	0.595710	-0.724555	-1.013756	-2.310791	-1.209799	2.248379	0.388432	-0.915822	0.686558	-1.735348	-0.014971	-1.200613	1.131859	-3.635278	-1.183832	-1.426501	-1.622370	0.119673	0.353589	-1.289603	-0.395958	-1.282471	-2.351244	-0.016037	-1.950214	2.650772	-0.291572	-2.465536	-2.606287	-2.631967	-0.971415	1.600193	-1.053157	1.436867	-0.321899	-0.216005	2.648519	-0.800111	0.807365	-0.021635	-0.448116	-2.238350	0.162241	-1.203053	0.285360	0.993820	2.857279	0.951852
-1.178526	0.070989	0.557741	-1.958425	0.329912	2.125078	1.623936	-0.613179	0.820577	-0.929138	0.292903	1.004002	4.160421	2.079683	0.414788	-1.257278	-1.099421	-1.010630	1.370782	0.518419	0.504754	2.811745	-1.510553	-1.366340	1.149258	-0.101092	-1.492438	0.597109	1.290980	2.999883	0.179551	0.413069	-1.225007	-2.455628	0.122175	-4.250204	-0.135932	1.844415	-0.926811	0.226471	2.643737	2.943550	-1.294540	0.394871	3.163717	-0.065552	-3.731565	1.317954	1.675627	-1.310276
1.307060	-0.485960	2.071090	-0.197823	2.274732	-0.420307	-2.371332	1.290386	1.036721	-2.539301	-0.414069	0.379986	-0.621375	1.008761	-0.416997	-0.259957	1.815438	-0.951881	-0.412806	-2.020433	3.277408	1.370150	-0.126511	-0.350782	0.016764	-0.121793	-2.531619	-2.553455	-0.131561	0.171739	-2.153891	-0.786915	4.200709	1.574913	-0.510640	-0.218131	2.199402	1.356580	0.020214	1.942101	1.682914	0.037367	-0.017598	-0.763861	3.232468	0.074749	0.035826	0.698384	-0.944967	0.606756
0.195519	-2.929765	-2.574724	0.185421	-0.050310	-0.456845	-1.493809	-0.472584	0.645166	0.128445	-0.309674	-0.927674	0.357002	2.846978	2.487794	0.166986	-0.701740	0.818126	-0.478281	0.289940	0.672009	-2.556471	-1.470536	1.103163	0.507623	0.353428	0.235342	1.861360	1.838673	1.759473	-0.390453	0.560229	-0.795644	1.347627	0.741675	-0.192016	0.279475	-1.983167	-0.927356	2.058722	-1.483637	-3.461179	0.385214	-1.643272	-0.656299	1.152513	-0.733799	0.311725	-1.515721	-0.429030
1.717062	0.836446	0.477026	-1.344924	-0.979072	-2.673892	-1.478564	0.491285	0.801108	1.281583	0.586296	0.347782	-0.668820	-1.661802	2.350614	-2.681397	-1.780518	-1.400427	1.140584	-2.458720	1.345751	1.583309	0.634465	-1.111128	1.243249	0.185075	0.918023	-2.217037	1.283501	-2.227361	1.260796	-0.056006	-0.952448	3.822902	2.491600	1.209648	-2.816214	1.085357	-0.483815	-1.179761	0.013860	1.005442	0.201756	-0.641421	-0.917716	-0.660379	-0.684147	1.876313	0.490434	-0.921815
1.058749	1.917339	0.436167	1.551905	3.494863	-0.228829	0.246000	1.546089	1.614260	0.836018	-0.967385	0.356621	0.824734	-1.591596	3.142376	0.388636	1.505176	0.383560	0.250117	-0.536770	1.593583	1.312261	-0.440336	-1.400495	0.523517	3.314072	-0.880834	-1.658954	0.904786	1.411826	-0.632958	0.050839	-0.029423	-1.905169	1.077083	0.509405	-0.966318	-1.235198	-1.669050	0.000111	0.431491	1.520503	-1.736113	0.482321	1.209118	0.416468	-0.612806	1.350823	0.265550	3.860879
-0.008287	1.704359	0.130786	0.906631	2.920300	0.137228	0.750374	1.267958	0.941616	0.971623	1.972537	2.255396	0.909732	1.511777	0.592494	-0.136540	1.550538	0.206850	1.424802	-0.965651	1.334138	1.460599	-0.896717	-1.704487	-0.685916	-1.091239	2.065456	-1.666703	-1.826051	0.661087	0.705315	1.399922	-2.138023	0.914615	-0.446750	0.502726	0.763085	-0.019233	0.139498	1.221792	-0.590623	-2.170598	-1.228630	3.203233	0.670660	-2.562340	1.441831	-3.152820	0.360129	-2.151000
-5.047922	0.423465	2.204015	1.046348	0.119035	-0.450858	-0.435556	-0.828461	2.283370	-0.094431	2.064315	0.074960	1.382272	1.739804	1.072330	-0.792427	-2.072052	1.252776	1.851204	0.199321	-0.347094	-3.438216	2.059281	-1.319739	0.214904	0.307119	0.316340	0.017921	0.859300	0.294569	0.082919	0.502889	1.082086	1.400805	1.011661	1.647736	-0.216438	2.934610	2.048209	-1.177833	-1.953183	-1.489658	1.576259	1.068158	-1.261382	-1.315798	-2.242088	-1.045933	2.671330	-1.221580
2.055447	-1.029559	-2.879738	0.771717	1.131445	-0.550649	-0.665455	-1.899695	-0.581621	1.839463	0.186259	-0.052646	-2.173766	-0.018196	-1.063240	-0.028655	3.564210	-2.488545	-0.645262	-1.079227	1.966114	0.118209	-0.444115	0.344060	-1.554263	-0.724925	-0.574071	0.728007	-1.768680	-2.442603	-0.762685	0.708477	-0.265252	1.240906	1.473888	-0.431281	0.524922	0.933722	-0.418183	0.247438	-2.694096	0.710105	0.612472	1.448154	-1.229850	-0.985821	1.268264	-0.823548	-1.502571	-3.183290
1.229818	0.042654	1.410881	-0.004663	-1.487403	-1.598161	-1.096414	0.901697	4.303837	0.183633	-0.154248	0.409493	-1.963078	-0.352445	0.033844	0.891413	1.924564	-1.848481	0.786815	-0.026251	-3.135864	-0.727339	-2.343693	-0.306083	3.536457	-0.977415	-3.904406	-1.604316	0.348157	0.233255	-1.743528	-1.132470	-0.292319	-0.549280	-0.035993	0.215122	0.252810	0.193446	2.936986	1.482309	-0.193750	0.908583	2.077986	0.310804	-0.810813	1.710756	-0.591095	-2.462694	-0.290349	0.111534
1.147927	3.864818	-1.700819	2.978846	1.075691	3.528505	1.214252	-1.913347	0.938444	0.633458	2.094408	-0.134239	-0.854735	-1.058037	-0.245523	-0.631099	-0.006416	0.572677	-0.472677	-0.773459	0.611175	-5.276809	-0.508142	2.667881	-1.280673	-1.884102	1.169574	-3.681260	-0.954564	0.847711	-2.892755	0.306714	-1.261128	-0.094223	0.833701	-0.538739	1.217451	-1.041214	-0.853034	-2.323380	-0.678116	-0.214503	0.701298	1.992344	-0.429957	-2.359021	0.727904	-1.508226	0.053152	-1.900477
-1.540759	-0.171581	-1.895023	2.714841	1.222608	2.914227	0.297713	-1.854856	1.858626	0.819929	0.889765	1.661492	-0.922646	0.646773	-0.169373	-3.010568	1.001170	0.587709	-0.226713	-0.106589	1.997155	2.038566	0.920298	0.301594	1.207324	-0.896287	1.923836	0.473157	0.147760	0.145290	-1.514918	-2.235254	-0.279188	1.670613	1.041658	1.235572	0.407424	0.637118	-2.801020	-0.945342	2.555073	1.864667	0.294107	3.339097	1.594715	-1.611304	0.956153	-0.554254	-0.561270	0.632309
0.438057	-0.758659	-1.431867	-0.884184	-0.699470	-0.780201	-2.535984	1.773975	-0.684615	-1.593686	-1.314912	-3.142294	-0.363200	0.482586	-0.448698	-0.897761	-1.281983	2.552604	0.313912	-0.757193	0.998481	-2.255449	0.729333	-1.483715	-2.356431	-0.783976	3.130253	-2.158801	-0.237755	1.010243	-0.666431	0.853490	1.366782	0.578080	-3.206772	0.729907	-0.521043	0.394593	0.838936	-0.709056	-2.714209	0.101172	-3.307994	-2.523762	-2.979948	-0.270204	-1.405569	3.424553	0.676490	1.172598
1.456375	0.706998	2.300756	1.235433	-1.105803	-1.298691	-0.306161	2.433492	1.329257	-1.775894	2.502139	-1.754072	0.813745	0.293124	-0.169600	0.822069	0.881337	-3.196235	-0.744389	-0.549367	1.203814	1.875916	1.146514	2.057862	-0.257744	-2.550562	-0.025739	-0.382853	-2.562425	1.887365	2.076441	1.094303	1.735261	-0.150596	1.149468	-1.912965	-0.893411	-0.043201	0.283144	0.986552	1.193919	0.646416	0.019110	-0.432684	-0.865466	1.745084	1.793464	0.428213	1.039912	-0.040387
0.074142	2.112167	1.222716	-2.623826	-0.881241	-0.277632	-0.883771	-1.416464	1.970688	-0.937061	0.970698	-0.117648	-0.955315	-2.274910	1.384484	1.209090	-0.649567	1.845542	0.615214	-0.060328	-0.901823	0.846299	-0.459715	-0.687120	-0.528249	-0.794540	-2.105583	-1.777566	-0.040158	-3.117115	-0.857811	2.212261	1.090148	-1.356010	-2.149417	1.639659	-1.431785	-1.949625	3.236742	-2.697333	0.053578	-0.289474	-0.409405	-3.863096	1.660094	0.593042	-1.418846	-1.340489	0.661582	1.307313
-0.997947	-1.406372	0.287498	-0.413456	0.396323	3.194902	-1.828087	0.027820	-0.626450	-1.782396	0.786800	-0.862371	0.933805	1.390339	2.049247	-0.208524	-2.816470	2.221252	-0.530141	0.610265	2.992213	-3.041486	-1.399625	-0.956593	-0.249615	-0.856386	-0.446673	-0.251380	2.637048	1.446743	-1.150215	-0.007885	0.211422	2.854715	-0.450765	0.416620	0.305967	1.096517	1.845680	3.067676	0.132258	0.073800	2.620566	2.518922	-0.368316	2.228654	-0.615130	0.339661	-0.453890	2.746001
-1.439655	0.987021	2.371492	0.091863	-0.402475	-0.734489	0.246382	0.168308	-1.872906	2.140918	0.963887	-0.224828	2.946649	0.062574	-0.599357	-0.624115	2.655725	2.777919	0.139852	-0.780038	-1.088974	-0.789413	-1.538969	1.982429	-2.952126	0.348335	-0.115510	2.524804	-0.583018	-3.994842	0.758890	-0.117027	-2.516847	1.283568	-2.163772	1.480954	0.919977	2.922734	-1.249754	-1.932354	-2.267667	-2.759406	-0.645895	-0.810831	0.421293	-0.439555	2.636919	-1.639179	1.607846	-2.708994
-1.030507	-0.084548	0.564472	-0.683028	-0.512202	-1.011696	2.233967	2.484022	-0.263579	-0.345085	-1.620339	-0.184270	1.031201	-3.280613	2.835427	0.487323	0.087737	0.229585	-0.854543	-1.038465	-0.737108	-2.022245	-2.678216	2.163655	-0.640833	-1.098047	-0.166257	0.425407	2.992138	-0.828523	-3.621615	-0.981410	-0.883749	3.209946	-2.910230	-0.526974	1.962860	0.656786	2.276167	1.143991	-0.884530	0.900743	-1.715039	-0.755437	-0.692395	-2.083259	-1.602254	0.817292	1.633682	-0.353274
-0.256133	1.511675	2.708858	0.969279	1.464964	0.295573	0.991413	1.919328	-1.177716	0.152443	0.152724	0.189917	-0.655189	-1.376546	-2.049998	0.437163	1.808950	-1.015494	0.677406	-3.223179	-0.911048	0.983210	1.257744	0.132095	-0.003156	0.399801	-0.300341	-0.309405	-0.055186	-1.722980	1.517754	1.965722	-3.432084	-0.402468	4.026733	0.716556	2.280041	-2.334349	1.023089	1.222807	0.498338	1.056873	-0.103457	1.664902	0.925760	1.481411	0.028376	-2.161439	-0.834123	-0.849620
4.262677	1.402969	1.846719	-0.741998	2.416939	-0.515128	1.650827	0.677843	-0.469193	-0.794860	0.596011	-1.894454	1.155036	-1.124943	-1.801805	0.060709	1.585567	0.213001	1.143042	-1.255952	0.224821	-1.386937	-0.739997	-1.694822	1.127022	0.514673	-1.693739	0.874995	0.324426	-2.532019	0.488089	-1.434362	0.191569	1.003834	-1.109748	1.019730	0.092919	-0.519399	-2.008612	-0.593608	2.744093	2.806724	0.332722	-1.869683	0.980429	1.462494	-0.966931	-2.910396	-0.098109	0.217306
-0.489750	-0.003290	-0.876250	-1.032200	0.954472	-0.181823	-1.227471	0.051088	1.240684	2.269251	-1.495645	-1.706603	0.442261	0.746372	0.149675	0.001972	-2.037949	-0.706160	-1.281618	-1.104562	0.568982	-0.835532	0.620334	-2.314714	-0.449394	0.497840	-0.292584	3.628214	1.051213	-0.957851	1.888723	0.980118	0.704881	2.174199	0.178860	0.410285	0.469368	1.168730	2.348147	-1.090170	-0.755074	-1.944712	1.559641	-0.725189	1.881012	-3.076802	-0.445840	1.530013	0.135103	-0.648198
-0.892340	2.086210	1.720559	0.158721	-0.535684	2.469451	-0.096683	0.129848	0.738524	-1.451367	0.499331	0.793175	-0.668101	-0.777998	0.018250	-2.317181	1.533864	2.971354	0.479200	1.590872	-0.519563	1.127773	-1.508472	-0.381720	-1.294774	1.872289	0.404374	0.046087	-2.807939	3.113989	0.957022	-0.420662	-0.927698	1.604535	-2.599363	2.273136	-1.024586	-0.832043	-0.454407	1.788822	-0.039485	2.213032	-2.480275	0.599352	-0.171810	0.395584	-1.546758	-0.986877	-1.516855	-1.498417
0.465616	-0.977986	-1.152175	-1.393500	0.770187	1.215451	-1.871139	-1.738142	-0.218862	0.762297	0.200914	1.517645	0.884933	-2.521738	-0.060096	-0.481726	-2.249018	1.107033	0.382365	3.502754	2.650320	-2.847137	-2.262232	1.145744	1.998071	-0.733939	1.233229	-0.826197	-1.681989	-0.402712	-3.625870	-1.170764	-2.156596	1.055534	-2.057722	1.377193	1.878947	-0.383198	0.335235	-1.012570	-2.280720	-0.692348	0.016147	-0.209110	-0.467380	0.142317	-2.867029	1.710295	-2.644146	0.047594
-0.023351	-0.503752	-0.769001	-0.151936	-1.325821	0.552877	1.572891	0.395253	-0.530819	-0.083626	-1.306799	0.935402	0.600457	1.794042	1.346721	-0.582232	2.382504	-2.003532	-0.181227	0.114363	-0.364416	0.857231	0.546058	-1.218259	1.710926	-3.008357	-0.438018	-1.062285	-0.029305	0.386455	-1.560380	0.167567	-3.614777	-0.202658	-0.106113	-0.142092	-0.169031	-0.129943	-0.569324	-0.416592	2.818677	-3.130939	-1.606734	-0.367349	0.255171	1.217541	2.414567	0.823838	0.055716	0.094446
-0.071703	0.531139	3.221800	0.509340	-0.520082	-0.694015	-0.844852	-0.853657	0.633505	0.686836	-0.165485	-0.298201	-0.978159	0.868325	-2.621970	0.775819	2.223306	2.676465	-2.418992	-1.574741	-0.258432	1.499889	2.380618	-0.022048	0.156104	-0.039144	1.424491	0.050389	0.206305	2.493592	1.459685	1.012270	-4.828690	-0.193720	1.126051	-1.252756	0.092653	0.745206	4.315523	-0.246936	2.159721	-2.382179	1.071884	-1.644226	0.811513	0.176384	2.134626	1.510426	2.755449	0.272530
-4.196811	0.431594	0.136587	0.298453	-1.268090	-3.471908	-0.893793	0.554220	1.415873	0.686998	-0.253741	0.353200	-1.704084	1.065572	-2.347852	0.715189	-2.035663	-3.138373	-1.963150	0.754528	0.779943	0.979561	-2.551643	0.301685	-1.712874	0.935418	0.244558	0.219625	1.560718	-1.681826	-1.561624	2.894068	-0.926585	-1.060025	0.434216	-0.322937	-0.889073	1.730950	1.340746	-0.467340	1.933144	-0.213043	-0.449755	-0.676415	1.943506	1.363650	-0.278460	-1.878844	-0.367600	0.720289
-2.059460	-1.331474	0.073967	-0.674553	0.533725	-0.455122	-0.320905	0.295863	0.501400	0.046698	2.481629	-3.325196	0.897245	-2.508664	-2.881045	1.299152	0.348729	0.965118	0.226414	1.243447	-0.469726	0.322689	0.671832	-0.267868	-1.710186	-0.379144	-1.777653	-4.370049	-1.735458	-1.922559	-0.895117	-2.041378	-0.576120	-0.368726	-0.309225	1.864492	-2.916702	0.588612	-1.464404	-0.731452	1.884319	1.506362	-0.626779	-1.315979	0.437120	-2.813452	-0.264953	1.732481	-0.229733	0.324057
-0.920069	2.216506	2.108043	-0.925480	0.373361	1.897595	0.776790	1.738623	0.253408	-0.442387	1.403440	-1.894537	2.288624	-1.239939	0.957608	0.628102	0.879486	-1.231323	0.205225	0.195223	-1.037926	-1.680601	-1.291929	2.491998	0.091235	-0.593734	-0.361935	-1.071207	1.245871	-1.114888	-1.546065	-2.685916	-0.979042	3.138816	-1.879144	1.576743	0.300013	-0.062379	2.444533	0.435943	-0.263095	2.545099	0.814902	-1.022021	-0.434028	0.644645	-2.703907	-0.140528	-1.421404	-1.467537
-0.016592	1.400121	1.034738	1.963027	0.987996	0.617542	-0.237588	-2.759526	1.388996	-1.945167	-1.698322	1.374282	-1.485342	-1.609770	-0.402006	0.301249	0.474310	0.338864	-0.287227	0.776798	2.400348	1.430626	-1.633024	-1.979623	1.641774	0.363946	-1.325991	-0.680244	0.284001	-2.474164	1.470115	0.901689	-0.400499	0.338947	-1.416026	-0.626911	-1.496682	-0.500869	1.647086	-0.610199	-2.342576	-2.689514	0.468695	-0.687982	-0.881434	-2.115855	-1.557697	-0.346875	-1.279696	0.712580
2.220378	2.368726	0.607587	1.508071	0.665977	1.486901	0.143904	-0.496194	-1.912341	-2.325032	1.564853	2.228212	-1.292183	0.640085	-2.043532	1.307142	-1.138069	1.523390	-0.898019	-1.336551	-0.295047	-2.214759	0.945240	3.144048	0.289168	-0.652354	-0.228823	-1.184588	-0.483988	-0.298290	3.167530	-0.525347	-2.903561	1.767070	3.217681	0.320388	1.955362	2.646115	-0.558781	1.800869	-0.117588	0.139894	-2.808380	-1.667604	-2.326459	-1.069614	-0.924524	-0.247303	-0.051258	3.293195
-1.125762	-2.148027	-1.830699	-3.267889	1.954847	1.130389	-1.334089	1.367419	3.570378	0.745128	-1.774561	1.519250	-1.087129	-2.965826	-1.730264	-2.421825	-2.901209	0.253459	0.213308	1.665451	2.588833	-3.201860	-1.984649	0.685939	-0.230827	-2.122211	0.061699	-2.260359	0.187144	0.074047	-0.043158	-1.328044	1.840327	0.699137	0.475827	-0.245990	-3.194488	1.358490	0.807776	-0.558316	-1.837115	3.340941	0.892569	-1.160825	1.237219	-0.550779	-0.546890	-1.156229	1.948146	0.314200
-1.044591	0.210935	0.878645	3.653202	-1.761893	0.762616	2.564882	0.585993	-1.498554	-0.604699	0.154306	2.158192	1.263135	2.360961	-1.958722	3.512521	-2.992773	-2.174929	-0.702724	1.884693	1.374747	-2.611242	-0.858467	-2.691735	1.387697	1.552566	0.591249	1.423122	0.846857	0.402687	-3.344750	2.858151	0.004015	0.351800	0.282728	-3.028001	-1.836406	-3.103216	-2.600069	-0.239058	0.578852	-0.787142	-0.402041	-1.106910	0.162551	0.367701	4.176377	1.708748	-1.094900	-2.451747
1.262437	-1.991944	0.054298	1.026906	-3.352124	0.962362	0.963710	-2.754136	-1.301092	-0.219763	0.265365	-0.292222	1.701412	-0.898065	-0.456282	0.173172	0.181560	-0.576721	-0.872109	1.039847	-1.819638	-2.342093	1.777827	0.536216	-0.349847	-0.190491	-3.394004	1.573403	0.160439	-0.290194	2.005515	0.523901	1.603651	-2.894134	-0.897869	-0.975226	-2.117720	-0.328108	0.291432	-1.684356	-0.693721	-1.824378	1.091065	-1.570148	-1.203672	1.139967	0.212633	0.129824	-1.988599	-0.085768
-1.523637	1.012155	3.846249	1.059508	-2.924272	2.569705	0.099940	-2.757318	0.110339	0.262043	-2.148628	1.492663	-1.888450	-3.444417	-0.081800	0.869615	1.815044	-1.612339	-0.210852	-1.706754	-0.629631	1.628097	-0.127734	-1.954367	0.006330	-0.157823	3.365421	0.287007	1.205372	0.053518	0.720703	0.087472	-1.249984	-2.258724	2.772917	-0.892014	-0.186431	0.189198	1.653504	-0.763348	0.623963	-0.696899	-0.018212	-0.862735	-1.136417	-0.893387	-0.903343	3.403106	2.529655	0.013093
0.876367	2.343814	-0.906700	-2.866190	1.940501	1.041893	1.479366	-2.380823	-1.560219	-1.733932	0.036938	-0.204186	-0.248272	2.270241	-0.002899	2.004558	-0.808271	0.763728	1.435713	3.606732	0.637279	2.409463	1.229872	-3.549776	1.473361	-1.091639	1.294692	-1.181257	-0.884061	-1.362241	0.186928	2.909130	1.102283	-1.000471	1.638646	2.319720	0.547151	-1.767360	-0.418989	-2.716104	0.698773	-0.418595	0.902291	-1.888528	-1.558034	-0.316692	-1.516622	0.118113	-2.081508	-0.463850
0.930681	0.867978	0.021530	0.910231	0.520562	-3.219412	0.879067	0.990583	-0.343330	0.160327	-1.266261	4.215743	0.280269	-2.402727	-0.849429	0.481816	-0.899327	-0.424380	0.175090	1.026589	0.382884	-0.182686	0.033184	1.276830	2.123587	0.538663	0.294462	1.692628	-0.233903	1.393059	0.344919	1.535979	-0.570833	4.340473	-1.218095	-2.388107	0.295836	0.884567	3.887045	2.200145	0.948417	-0.103397	-2.061526	-0.365936	2.056432	-0.126647	0.384857	-0.025165	0.636774	-0.778120
1.633573	-0.284127	0.078049	0.139215	0.096925	-1.585576	0.780438	1.156007	-1.237359	0.320390	0.289774	-1.655335	-1.812340	0.529778	-1.104892	-1.388060	1.720514	3.139860	1.672315	-0.473093	-1.406398	-0.184807	-0.077797	0.000695	-0.305965	2.072250	0.749974	-0.875455	-0.805294	-0.746578	1.023683	-0.090011	-1.643709	0.407996	-1.007075	-1.326027	-0.500196	0.762460	-0.072931	0.885912	-2.123699	-0.812735	-2.138490	-2.751967	0.895078	1.866628	-1.369032	-0.594144	-2.314753	-1.218349
0.897244	0.916133	0.678096	-0.605487	-0.306759	1.369772	1.567913	-1.133215	0.991978	0.830837	2.624551	-2.822377	1.897049	0.329095	-1.741947	0.661092	2.740749	0.463950	3.113890	0.120809	-0.282607	0.181461	-0.122939	0.757548	-2.392769	0.109358	-0.306486	0.268486	1.244384	0.791789	-1.638355	0.190357	-0.657004	-0.467291	-2.425620	0.082000	-4.023515	-1.521141	0.580359	0.259223	0.904170	-0.322947	-0.206670	0.027203	0.976785	-0.277714	-0.069982	-3.056716	-1.400613	0.186803
1.330304	1.005123	-3.561234	1.251441	-0.989962	-1.972072	-1.977605	-0.567670	1.851174	0.141172	0.963380	1.157835	0.174793	-0.585028	2.816988	0.231582	1.879369	-2.146366	-1.191748	0.734459	1.831123	-0.257666	1.722921	-0.739974	-0.233633	2.352845	-1.370863	2.565155	2.159251	-0.476074	-0.820688	-2.916799	1.731088	-0.307645	0.620210	1.546259	-0.393809	0.135139	-1.197972	-0.409613	0.749343	-1.255134	-1.198809	2.630308	-0.150681	-1.702559	-1.805006	0.668583	1.046549	0.707082
-0.736856	0.783958	-0.952327	1.622812	-1.393360	-0.372011	-0.914167	1.514943	2.862720	0.647422	-0.686317	1.078369	0.885537	-3.377887	-0.805460	0.262128	0.800750	0.974808	2.524254	2.545114	1.993266	-0.465771	-3.403493	0.712095	0.766982	-1.610033	0.279996	2.483463	-2.447917	0.412204	-1.575005	1.791892	1.402040	1.723098	2.112112	-0.364964	0.570521	1.132135	0.841011	0.415371	0.215088	-0.705547	0.090860	-1.078330	1.002909	-0.063887	-0.085396	-2.240760	2.905232	0.811731
-0.067468	3.978397	0.429536	0.176317	-1.015259	0.072733	-3.617153	-0.631553	0.668774	2.269465	0.714941	5.060693	-1.024333	0.839070	-0.782841	2.362464	-1.081643	1.464715	-1.672117	1.280562	-3.311732	-0.971453	-1.425832	0.725182	-3.234203	-1.175029	0.204817	-0.816734	1.731767	-0.082336	0.864850	-0.503083	-0.250083	0.840991	0.196492	-0.579721	-1.025023	-0.287904	-1.810839	-1.936919	1.598096	1.892357	-1.135623	0.706617	1.832345	1.981802	-4.881604	-1.406445	0.725301	-0.081212
0.081068	-1.780422	-1.811486	2.867919	0.556507	-1.429421	1.440723	-1.260780	1.160739	-1.337535	0.529828	-0.798440	1.785090	0.597814	0.935985	0.404194	-0.952373	-1.629663	-1.911968	-0.836484	-2.687387	0.317077	-1.495226	-0.504553	-1.833702	-0.802516	-1.500298	-0.724116	-0.395896	-0.319291	1.259684	-4.113151	-1.579244	-1.727283	-0.256761	0.898399	-1.294291	0.171048	1.173356	-2.728985	2.315232	-1.179810	1.195363	0.118033	-1.215366	3.286595	0.425692	0.589552	-0.871486	-4.214247
0.459492	2.678539	-2.017885	0.000002	0.293610	-0.416610	2.270494	0.329206	-0.971626	0.713808	1.220414	3.397572	2.121900	1.207848	-0.827816	1.067087	-0.221263	3.658169	-1.981393	-0.437516	-2.453274	0.318482	-0.620298	0.080260	0.479571	1.292763	-1.444850	1.186885	3.954446	0.851220	-0.253403	-1.319256	2.962322	0.619528	0.426118	1.245871	1.062651	1.091557	-0.367636	0.071879	-2.155088	2.799091	0.540944	-0.845803	-0.023961	-0.336782	2.069264	-2.064722	0.180372	0.066990
0.326098	2.500248	1.428317	2.686865	0.977348	-0.835412	-1.369007	-3.069814	2.160516	0.044922	-0.559431	-0.159807	-1.462077	1.141377	1.000148	1.181298	-0.106904	2.066526	0.080839	1.071816	-1.736398	-1.268558	-2.395014	-0.615533	0.915029	-0.021527	3.402840	1.501730	1.749636	-3.980793	-2.092194	0.795928	-0.114627	-3.303333	-2.080898	0.113114	-1.278110	-0.879507	-0.730354	0.434829	1.774680	-0.706392	-0.293146	2.014880	0.037745	1.479946	-0.653952	-3.243714	-1.875053	0.020512
-3.380383	-1.137812	-1.236507	-3.294077	-1.623474	1.956101	0.390854	1.906644	-0.763503	-1.236506	0.294800	-2.509893	-0.107078	-0.926052	1.297709	1.769159	1.837840	0.149455	-2.758795	-0.717120	0.006645	-0.575831	0.637399	1.695999	0.203386	-0.563047	-5.521720	-2.555578	1.983310	-1.001866	0.982444	0.641422	-1.274988	-0.747053	-1.263028	1.270434	1.915522	-0.222824	0.906822	3.243520	0.815969	-0.402455	0.181248	1.909319	-1.198729	0.288003	-0.476644	-0.491079	-1.098482	-1.064244
1.757625	0.624025	1.591478	-2.147920	0.308152	-0.800139	-1.492403	-0.023930	-1.323496	-0.658408	-1.709913	0.520051	-0.643488	2.757059	0.946906	-0.430361	-0.712604	0.466773	-4.630789	-3.367172	-2.945966	-1.344776	-0.781540	0.356896	-0.849557	-3.351223	0.249630	-0.888992	0.223157	-0.588107	2.091388	2.570965	-2.977346	1.817871	-0.223367	1.255762	0.976434	0.427360	0.432352	2.276401	-1.670715	-2.263648	-2.046890	1.593972	0.364634	0.593015	0.840977	2.273487	1.839654	-1.443739
-2.014159	-0.951069	1.231198	0.494574	-1.406341	-0.028985	-0.797549	2.769591	-1.434430	1.121988	-1.476587	-0.187308	0.977688	1.470069	-0.037692	-1.076868	0.213206	-2.314017	-3.263458	-1.658651	0.805475	1.050136	-0.045535	0.126369	-1.958595	1.509127	-1.326861	-4.080746	0.031049	0.690056	-0.834699	-0.610899	-0.735857	-1.129197	2.761536	-0.414394	-0.747891	-0.733352	0.490161	-2.646298	1.223594	-2.273467	3.168554	2.002207	2.624284	0.156293	1.543400	-1.064522	-0.687513	3.654587
1.113621	0.752254	1.162697	-0.826273	2.031655	2.181738	1.051540	4.182609	3.379278	-0.410114	1.774180	-3.088915	-1.168713	3.740011	-0.705239	-0.534266	-2.265046	2.799514	-1.017293	1.355846	-1.934095	-0.723139	0.402085	-0.273748	-0.598324	1.613580	1.345469	-0.427787	1.083391	-0.911560	-0.768982	-1.951168	-0.891206	2.022537	-1.498800	1.764466	-2.181253	-1.666082	-1.412371	1.496023	3.124179	1.667295	-2.689746	-0.316823	1.008252	1.675553	0.714908	1.865988	-1.409590	1.889355
-0.361781	-2.906468	-0.864419	2.064605	-2.194254	0.357197	-1.280623	1.010591	2.120755	-2.421680	-0.066457	1.190684	-0.985787	1.643281	-0.777201	0.112162	1.289217	-1.002501	0.112559	-1.006329	-1.556473	-0.083679	-2.923393	-1.016722	-1.721608	-1.308808	-0.066032	-0.692685	-1.356366	-1.484169	1.855487	0.911612	0.582346	-2.378010	0.826656	-1.018040	-1.699004	1.482725	3.860693	0.369041	0.984882	-1.362638	-0.226812	1.509133	-0.046082	2.886967	-1.114933	3.558338	-0.315186	-0.664722
-1.239369	-0.245823	-0.955834	0.259829	1.279899	-1.067996	1.276859	-1.319402	-1.575912	-0.412136	0.783330	-3.171525	0.102771	-0.192476	0.586725	3.090147	0.733118	-0.667055	-0.014423	-1.311116	-3.006674	0.050852	0.148233	1.207434	0.762127	-1.050720	0.516613	3.384837	0.236998	-1.186093	-0.169778	-0.281904	-3.519831	-0.004030	1.001544	0.108992	0.038440	-4.297085	-1.091313	-0.264706	-2.066235	-0.000806	0.265455	-2.016372	0.533172	1.046794	3.440476	1.671002	1.821699	0.184890
-1.021267	1.568923	0.617364	-1.201067	1.588365	1.685224	-0.662776	0.559377	0.752138	1.371775	1.160897	-2.465029	2.325005	-1.956194	-0.495220	-1.000773	0.426903	2.021870	-1.294192	1.311536	0.342326	-1.353302	-0.710575	-1.625113	-1.079466	0.835155	0.020347	3.075749	0.394622	-2.445970	-0.084152	-2.934341	-1.905918	-0.069495	-1.838756	1.756009	-1.754262	0.587409	-2.308779	2.424964	-0.813444	1.575175	0.762044	2.492304	-0.667371	1.746355	-2.718207	1.243100	1.003088	-0.538165
0.437084	-1.320249	1.072504	-0.380025	-0.418216	0.891378	-0.873679	1.204120	-0.806035	0.006956	2.388486	1.967081	-0.090476	1.434627	-0.354764	-2.309472	1.104840	-0.264814	-2.271063	0.395627	1.436885	0.440502	-2.709379	-1.121321	-1.758289	0.763981	0.761898	-2.392856	2.265289	1.105201	1.508600	1.142259	2.377360	-1.350463	0.490836	0.770099	-0.204934	1.416394	-1.757278	-2.173332	-1.471246	2.969967	1.863818	0.884364	0.838456	2.837222	-0.013228	0.478417	0.545711	-2.470113
-0.002333	2.463689	-1.347625	-0.184071	-0.783316	0.609294	-0.138187	-0.804667	1.323939	0.994145	1.494302	1.182963	0.855175	1.753413	-0.382709	1.694483	2.446158	-0.461174	1.010836	3.433670	-1.368735	-3.499832	0.435228	3.117570	-1.744808	2.593911	1.145737	1.741642	-1.814403	-0.650509	-0.868316	1.055847	0.252142	0.179478	-0.363648	0.902136	1.405345	-0.703921	-0.642435	2.439275	0.111549	-2.359415	0.479362	0.833878	1.415597	-2.004526	-1.250245	-0.941576	0.161979	2.848040
-0.149391	0.804414	-3.446262	1.665948	-1.097656	0.658016	0.961391	0.494016	-0.521159	0.326002	-1.284865	-1.800713	1.944589	1.570276	-1.639967	0.213825	0.471507	0.037512	-0.780653	-2.276712	-0.475494	0.910931	-0.214226	-0.074794	-1.909879	-0.093861	-3.629940	2.555396	2.422868	-1.731928	-1.495749	-2.013922	0.651786	-0.090502	-0.994192	-1.978879	2.249746	-2.457959	-0.580743	1.587418	0.815887	0.673702	2.016752	-0.811806	-0.543731	-0.717681	-1.005333	-0.871626	-1.446305	5.672541
-3.957419	-0.225509	-1.500674	-0.413707	-0.279264	2.837020	0.606490	-0.291683	1.455064	1.791763	0.221231	0.352951	1.116713	-0.537963	0.190391	-0.839830	-0.323610	-1.306734	0.844370	-1.036788	1.071039	-2.686169	1.440552	-3.506234	0.213752	2.485790	0.100127	-1.308483	-2.584208	0.424635	0.330401	-1.950276	-0.421796	2.267880	-0.012568	1.436942	1.536796	-1.510065	3.172689	-0.913067	0.738344	1.420718	-0.344341	0.018289	-0.248213	-0.323118	1.173468	-1.178637	-0.150149	-0.460886
-0.417990	0.756138	1.407170	-1.069851	-2.443699	0.710498	0.569133	-1.347503	-0.675387	-2.093096	-1.455468	-0.260375	-3.506256	0.171287	1.150724	-2.115660	-0.147548	1.939365	-3.022183	-0.126722	-0.841297	0.055181	0.740680	-2.618148	-0.191804	-1.660388	1.295938	2.618940	1.971307	1.389755	1.406522	4.010033	1.106329	0.793894	0.747745	2.127317	1.098841	-1.589579	0.659615	1.555735	-0.155087	-2.074305	-0.170098	1.602260	2.350455	-0.641070	2.232251	-1.937634	1.499656	-0.771974
1.215157	0.898369	-1.687280	0.064091	0.226179	2.079396	0.950774	-1.519436	0.753446	0.760663	-0.739268	-0.078661	1.216973	-2.136120	0.489621	-2.245614	0.168206	1.474778	-2.047132	1.302381	1.207950	-1.328807	-0.320388	0.314915	1.698167	-1.056509	-0.317935	0.594276	1.161970	-0.458854	0.492000	0.671477	-1.399146	0.835675	-0.196506	0.180674	1.905934	1.140843	2.279700	1.512959	1.921760	-1.215430	2.365252	1.771186	1.031034	-1.282783	3.292548	1.671381	-1.078955	-0.239625
1.470950	-0.698701	1.679465	0.306469	-1.739406	0.501807	1.776089	-2.170375	-0.079683	-3.097194	-0.130778	0.449571	-1.267272	0.466197	-0.302097	0.093411	-2.255941	-1.240392	-1.129657	-0.147219	1.483445	0.685089	-2.397067	0.775567	2.567827	-1.798826	2.679820	0.611417	-2.573022	-1.408409	-2.058899	1.621784	1.655353	0.049873	-1.195089	1.173152	0.509852	-2.903301	1.349481	-0.880126	0.134576	0.323590	0.366480	-1.465954	-0.389536	3.807948	-2.103178	-1.109624	0.160925	-0.278806
-0.379019	0.460755	-1.666389	0.057067	0.200666	-2.625207	-0.279803	-0.048591	0.596890	0.087464	1.943580	-0.095627	0.953969	1.324484	-3.650010	-2.455964	0.964711	-0.410379	2.537285	1.132967	1.091333	-0.738620	-0.962216	1.712613	2.498446	2.755639	-0.133089	0.516617	0.982421	0.746288	1.139854	0.665695	-0.325230	0.724749	3.056189	0.541894	0.420793	1.505126	0.151066	-1.543653	0.102260	-0.010806	1.376803	1.493398	0.207797	-2.905946	1.786037	0.880735	-1.967916	-0.398983
-0.216267	-2.537143	-0.846521	-0.127924	-0.978074	-1.847960	-0.127837	-0.785637	0.599183	0.961848	-5.151586	0.582632	-0.298802	1.810673	2.348159	0.167181	-1.153256	1.337572	1.759158	-0.384754	-1.457682	-0.020007	1.394932	0.256568	1.591637	-1.821721	1.346812	0.278610	-0.926974	-1.714589	-0.721653	-0.551985	-0.439473	-1.841204	0.190227	-2.098508	-2.260590	-0.521502	-0.201170	1.319901	-1.405142	0.648432	1.347641	-2.572607	2.386802	1.353347	1.913348	-0.250176	-0.879984	-0.763354
-0.116311	1.560848	-0.217862	-1.128669	5.210905	1.657661	1.259525	-1.908563	0.550418	2.352487	2.683484	0.548987	1.054819	0.996627	0.281699	-0.177851	0.830237	0.449183	1.626181	-1.305070	-0.725374	0.051765	-2.516316	-0.237649	-2.383047	-1.429630	2.003136	-0.526352	-1.796773	-1.135565	1.473120	-3.410187	-1.223213	3.523974	-0.223305	-0.361877	-2.643768	-0.030674	-2.177963	2.127383	-0.633090	2.092949	-0.921407	0.525361	1.315776	-1.737673	-0.462687	-4.283236	0.877641	-0.374221
1.343685	-2.155734	0.825637	0.335231	-0.725198	0.346303	2.551616	-0.095539	1.390609	-2.660124	1.568511	-1.721507	-0.079542	-2.191654	-0.519215	-2.784282	-0.753886	-0.338489	-0.062723	-1.751965	-1.842733	1.615270	2.050239	-1.367004	-0.850283	0.130780	0.491518	-0.906838	-1.182688	-1.349826	1.293378	2.576300	-1.614012	2.274025	0.810359	-0.245537	-1.055703	-0.307448	-1.282898	-1.398126	0.569145	-0.570259	2.353992	-0.041874	1.630846	0.029471	0.595745	-0.081169	1.975510	-2.603519
2.301563	3.251003	0.834907	1.187342	-0.811211	0.627370	-2.587415	-1.622758	1.823020	-0.049030	-1.190106	-1.928217	0.347065	-1.103871	-0.801881	-1.806588	-4.683062	-2.761541	0.071184	0.775643	1.586943	1.106940	-1.733033	-0.510036	-0.478261	-0.002387	-1.200717	-1.789024	-0.108145	0.171322	-2.701316	1.456419	1.626192	0.166074	2.007105	0.819468	1.863440	0.227565	-0.256287	0.380115	-0.793181	-0.871771	0.564077	-2.437815	-0.888840	-2.381422	0.724869	-1.868460	0.760060	-2.179514
-0.256721	3.350019	2.228742	0.719562	1.083371	-3.513012	1.074992	0.073809	-1.092205	-0.420658	0.167093	-1.501791	-1.702989	1.484159	-0.370666	0.856422	-1.247280	2.203427	1.458828	-2.857576	2.886414	-1.325628	0.505120	0.245712	-1.273735	-0.232482	-1.818943	1.242789	-1.701257	-1.275061	0.921825	0.637843	-1.009688	0.498959	2.362631	-0.457965	-0.737375	1.655225	-2.538654	0.103177	-4.253173	-1.221776	1.824862	-1.902962	0.493342	0.969423	4.070079	-1.498744	-0.722259	0.222779
2.540586	-1.312247	0.186121	-0.117409	1.260445	0.213071	0.912422	-0.758307	-0.828819	-1.532408	0.382784	2.141024	-0.349897	-3.954106	0.102654	0.526637	0.449449	-0.633912	-3.797135	-0.654746	0.274288	-0.603124	-0.166979	0.607473	-1.244268	2.917723	-0.007352	0.538173	-1.001293	0.905001	0.613509	0.254431	2.687600	2.388752	1.946407	0.676833	-3.629088	2.025865	-3.294328	0.377836	-0.277350	-1.983082	-1.465681	1.410211	-2.419367	0.345096	3.159291	-1.336114	-1.297265	-2.120905
-0.643657	-1.099611	1.052410	0.353824	0.642897	0.731042	-0.008805	-1.201607	-0.281757	-0.644346	0.668223	3.939686	0.690844	3.741278	-3.393718	1.933175	-0.864023	1.769066	3.472887	-1.550392	-2.571363	1.223331	1.646867	1.812991	-2.543882	0.754795	0.927877	1.260957	1.857430	-0.513322	-1.978678	1.249503	0.557237	0.497519	-2.255565	-2.494288	1.844700	-2.234376	-0.368221	-0.438828	-1.688002	0.897034	1.426201	-0.859765	2.848758	0.507011	-1.018944	0.345363	1.138013	0.291051
1.438292	-1.083184	-0.821218	-1.219833	-0.170795	-2.109132	-0.654866	-1.031424	-0.251268	1.418298	-0.930187	0.197653	-0.471863	1.379054	-1.280577	-0.960115	1.282217	0.351951	0.350435	1.736510	-0.370279	2.222248	-1.641240	0.535285	0.340274	0.242038	1.753668	2.964907	2.038276	0.815634	0.184225	-0.108675	-0.855497	-1.965136	1.848164	0.318090	1.182123	0.271738	-0.696679	-0.749830	0.867001	0.387640	0.358381	-0.749889	1.830223	0.344074	3.321211	-1.042781	-0.475296	-0.356893
-1.856037	-0.469579	0.468408	-0.080030	0.695399	0.581467	1.576834	-0.900807	0.503603	-0.954402	-1.809517	-0.623043	-0.377666	-0.198337	-0.692556	-0.403604	-0.085465	0.938542	0.092171	-1.003877	0.398757	0.437916	-0.110051	-0.372595	-3.567699	-0.897914	0.886234	-0.292933	-2.139750	-1.066145	-0.548681	-0.782558	-1.598465	-2.423872	0.399140	-0.691945	0.936786	3.241657	2.933356	1.150082	2.999778	-1.746067	1.355374	1.439078	1.296779	-2.495476	-1.005812	1.850624	1.838779	-0.589668
1.567985	-0.868352	-0.412036	-0.663943	-0.091345	-1.996271	1.011607	2.644887	0.685755	-0.493597	-0.617997	-0.240324	-2.380983	0.381196	-0.773514	-0.541698	-0.608826	1.057122	-1.159887	4.454071	-2.429720	1.073777	0.075715	3.850048	1.583894	-0.152249	-1.138065	-0.624281	-0.025719	-2.642594	-0.891583	1.924756	0.169450	-3.676623	-1.029946	1.657679	0.524122	-1.404183	0.462363	-1.411529	2.756468	-0.029703	0.260983	0.234394	-0.572084	-1.346234	-0.558216	0.655541	-1.453207	-0.637915
2.000565	-0.431798	1.078927	-0.890183	-0.976990	-1.151570	-2.423453	1.876128	-1.771754	2.448803	0.182487	0.165451	1.748527	-0.576364	-3.101411	1.610222	0.471766	-0.728631	0.301528	1.861528	1.766059	1.715627	-0.510655	3.514819	-1.418584	1.360539	-0.782771	0.411187	0.938364	-1.716709	1.842100	-1.117142	-0.852176	0.503468	-2.053722	0.548983	-0.119260	-0.474231	1.256057	-0.558758	0.341752	3.019379	0.177772	0.432244	0.812600	0.228745	-0.785032	1.139536	-0.184127	-0.069196
0.648959	-0.985210	1.236605	-0.610450	-0.824668	0.552870	-0.730502	0.248168	-0.224629	-2.345921	0.250217	2.389371	1.446132	0.316607	0.023091	0.729028	0.561155	-3.086427	-0.913388	-1.020452	-1.577432	-1.859707	1.462115	0.182965	0.544848	0.990050	0.302906	-0.254292	-1.362801	1.296145	0.345193	-0.492480	-0.783011	0.541252	0.340635	-1.000314	2.546735	0.719802	0.260228	1.642658	2.526612	2.280134	0.341815	0.358763	-0.474370	-0.199847	-0.957666	2.197361	-0.658538	1.079527
-2.429138	-0.887186	0.286299	-1.147108	0.980027	0.058244	-1.121342	-0.624976	2.266537	-0.529527	0.977431	0.957692	-0.527834	1.425358	0.651063	2.135891	2.415072	2.277462	-0.532886	0.302572	-2.811810	-0.448550	2.117177	-0.056775	1.948839	0.351419	0.466353	-0.033366	2.444287	1.301698	-0.742551	-1.433086	2.039552	-1.838435	-0.784111	-0.844207	-2.782595	-1.032932	1.970429	2.426018	1.788722	1.440811	-0.990323	-1.960479	0.803252	-1.442553	1.169086	1.537176	1.039466	1.722453
-2.328910	1.502311	2.172598	-1.592618	-1.833921	0.271144	-1.608204	0.761013	-1.654645	3.403640	-1.253708	0.798736	-0.282747	-0.163015	-3.749690	1.600303	-0.467573	-0.774082	1.872903	-0.769655	0.818004	-2.198286	0.547815	1.861358	-0.815265	-0.628216	-0.443854	3.150113	3.315275	-1.962828	-1.107163	0.335927	1.091756	1.903638	-0.500036	2.793124	1.650655	-0.519366	2.528973	-0.724059	-0.701348	-3.510930	1.061600	-0.268953	-0.411041	0.655531	-2.784790	-1.379711	-0.378830	1.226752
-0.745899	-0.812354	-1.231599	4.663822	-2.964412	-1.459948	-1.541186	1.161662	-1.843029	1.067649	0.027845	2.012262	-0.321398	1.943850	-0.694138	-0.341980	1.491291	-0.558073	1.191997	-1.099738	1.951096	-0.779569	1.803319	2.620555	-2.389468	-1.046014	-1.796008	-3.709786	-1.046199	2.601639	1.249268	-0.319630	-1.533903	1.852832	-0.137477	0.037794	-1.605875	-3.928295	-1.108249	1.316495	0.701677	-1.738880	0.989480	1.369648	1.470323	-0.858719	-1.143483	-0.628693	3.420491	-1.414295
1.115981	-0.952836	0.737126	-1.827130	0.755010	0.992279	0.694206	-0.128575	-4.009077	0.463581	-1.829074	-0.310092	-1.124555	-1.875104	1.202906	-3.165244	0.065162	1.045102	-0.948726	-1.525195	0.013514	-1.534553	-1.998703	0.765234	-2.058735	-1.642619	1.801657	-3.157416	2.033273	-0.122944	-0.396975	-2.327846	-1.838360	1.494905	-0.631372	0.608519	0.805816	1.031203	-4.899930	1.427543	-2.257848	0.210705	1.900333	1.881320	0.030257	-3.557195	-0.572216	1.844423	1.677997	1.223547
0.694623	1.843843	-2.351221	0.309675	1.643719	2.221894	0.187071	0.241800	-2.392100	2.035358	0.785074	-0.809135	-3.664269	1.676051	1.570871	-1.066744	-0.538340	-0.350221	1.495911	-2.805703	1.003419	0.467213	3.300408	1.078867	-0.958399	-0.133389	-0.249449	-2.008756	-0.972931	0.872340	1.209170	1.821347	-0.675932	-1.347408	-0.529035	-3.544040	-0.060934	-2.074405	-3.226395	0.434794	-1.273379	-2.632626	1.804632	0.661457	0.844143	1.226943	-1.423752	-1.196522	0.918505	-4.064898
0.269352	1.168637	-3.799780	1.318637	0.298228	0.227309	-1.285518	-1.791152	-2.032193	0.217287	-1.117372	0.033243	0.534090	-0.995809	-1.004876	-0.110690	0.100741	1.339199	-0.884689	-2.076468	0.039538	-2.519960	0.762793	2.029218	0.771875	-0.666654	0.311334	0.978108	-0.809975	2.013572	-1.154630	-0.758160	-0.214967	-0.671281	0.192154	0.112210	-0.007145	-0.997740	-0.958004	2.950162	-0.772575	-0.628515	0.242822	-1.443034	0.771279	-0.007873	-2.076499	-1.525881	-0.772814	-0.375276
4.582839	3.838192	-1.362403	-0.443866	-1.255262	-2.840133	1.670462	-1.000907	-0.414134	-0.546194	-0.822758	-0.174304	-1.963059	1.562741	-2.192103	0.936713	-0.060781	-1.736177	1.734098	3.461590	-0.657353	-0.116147	-1.465819	0.137594	2.470918	0.919128	1.661909	3.441652	-1.064826	1.695612	-1.241059	-0.420162	1.412301	1.136151	2.619298	-0.637809	1.497354	-0.583465	2.809679	-0.478864	-2.343321	1.720085	1.913496	0.820815	-0.412965	0.639778	0.449503	-1.963277	-1.061413	1.355128
2.091359	-1.532778	-0.071753	-1.222345	-1.490742	-1.429891	-1.329810	-0.343097	1.536850	-0.428038	0.308747	-0.711254	-0.580010	-2.401073	0.369654	-1.280997	-0.557831	-0.461825	-0.122310	0.629621	-3.615795	-1.940640	1.282872	0.056069	0.262965	-1.537216	-0.262625	-0.738558	-1.630562	-0.899917	0.303314	-1.048473	-0.194602	-1.500605	-0.422666	-0.552985	1.605824	0.148677	1.466960	-1.776548	0.591573	1.338538	0.553771	-0.150741	-0.035437	1.253936	-1.239181	0.647902	0.045729	1.649674
0.561716	-0.504405	-1.424673	-1.614983	2.781170	1.684877	0.215534	-0.441004	-1.469275	0.267596	-0.485349	-0.865359	0.680869	0.033448	1.628717	-0.123061	-0.421502	1.431907	-1.054444	-0.172927	-0.700074	0.978219	-0.629439	-1.301802	-0.050019	1.505093	2.990639	-1.396684	-0.891951	-0.823439	0.286047	0.442115	-2.235576	0.165704	-1.330451	0.855274	0.819715	0.528302	-2.081996	0.738550	-0.030008	1.379412	-1.037621	-1.330614	1.151735	-0.998394	-1.791287	-2.997077	-3.120775	-2.967172
-2.390796	-1.524533	-1.271661	-1.108318	-0.212118	0.063165	-1.165466	2.263206	1.275717	2.406772	-0.434542	-1.796865	0.644725	-1.009769	0.325453	-1.642699	-1.465863	2.090789	-1.576863	-0.021685	1.355343	1.314944	-1.045470	0.943543	2.871454	-2.182435	0.313548	-0.045427	0.325766	-1.027778	-0.852798	-1.653465	-0.716865	-1.266913	-0.771570	0.464560	0.834411	-0.354578	-1.059860	2.006196	-3.414433	1.859320	-0.578554	0.057724	-0.301734	-0.203084	2.228812	2.002510	-1.747052	-0.511718
1.477808	0.553657	2.302952	-1.286182	-2.483985	-0.050258	-0.905989	-1.431593	0.539212	2.286208	0.385278	1.658859	2.097064	-1.652660	0.011646	-1.074594	1.524907	-1.610101	-2.302772	1.837710	-0.602075	1.261657	1.332178	0.118067	0.247128	-0.147341	3.239974	-1.374688	-0.650882	2.110802	0.604916	1.765873	1.538440	-0.065037	-2.307152	-0.005244	-0.887401	-0.614928	-1.006103	-2.700012	-0.487322	0.700131	-1.440551	0.323434	0.261818	0.675741	1.065690	1.279604	-0.784441	-1.983763
0.602706	-0.638822	-1.166491	0.860289	-0.035489	1.813223	0.155304	-1.585871	-1.488572	1.706977	1.009559	1.893849	1.128902	-0.743033	0.369712	0.736553	-1.729650	1.422227	-0.023733	-1.602939	2.469399	0.958254	-1.631860	2.040769	-1.063341	2.339872	-2.306550	1.196624	-0.897136	-0.408071	1.367897	-1.442918	0.410447	-1.265961	1.050672	-0.125269	2.375103	-1.986641	-0.889058	-1.619951	-0.466080	-0.440149	-0.113612	0.378422	-0.723824	-3.409745	-0.316155	-3.261392	1.504063	0.269843
-0.793131	0.782528	-0.392300	1.107905	2.331688	-2.179121	-2.007834	-1.159830	1.853616	-1.249194	-0.057379	-2.400424	0.945834	1.592588	-0.412276	1.756994	1.942680	1.556320	1.573804	-0.124116	-0.050171	0.724457	-1.581545	-1.558224	-0.133281	-3.126635	1.348115	1.884778	-1.513655	-1.150854	-0.762199	0.859269	1.229664	-0.204682	-0.406131	0.058086	-0.312935	-1.918209	-0.356710	0.591237	-1.152433	0.690078	-0.288984	1.210417	0.784112	0.209723	-0.232509	-2.335332	1.720320	0.022380
1.682300	1.785427	-1.191055	-0.221240	2.303149	-1.853984	1.721178	-4.250194	1.199040	0.070153	0.154882	-1.579420	-3.143249	-0.271105	0.663528	1.454005	3.686075	-1.317724	-1.245892	-2.217097	-3.629896	0.931406	2.105048	-2.152732	-1.905323	0.463810	1.027106	-3.034483	-2.285600	-1.550101	1.167882	1.852808	-2.820353	-1.659427	-0.266475	-1.829674	-1.442816	1.143182	1.156863	1.304327	-2.661852	0.424601	2.993634	-2.167936	-1.012519	2.905397	-0.284580	1.875732	0.689851	-0.663597
1.106288	-0.679204	0.641999	-0.632101	-0.552343	-3.314027	1.720346	-0.374747	-0.743407	-0.865853	-0.572712	-0.947774	0.949577	-1.447903	0.692313	1.986234	2.348884	-0.986748	-1.275166	-3.292572	-0.188021	-1.862159	1.335910	1.930700	-0.266990	-0.569263	0.535305	0.138854	3.452764	1.733671	-1.799904	0.928823	-0.217580	1.900480	-0.052350	-0.519387	-0.763556	0.813698	-0.300077	1.174690	3.202402	0.541944	0.740657	-1.006212	-1.183367	1.560286	0.631426	-1.118265	-2.063193	-0.292361
0.211913	1.327650	-1.288326	-1.079039	-1.783915	-1.662578	1.069874	0.242698	-1.363278	1.484167	-0.762368	2.284229	-1.075371	2.034442	2.933772	-0.663195	-3.235548	-0.831454	0.406719	-1.032618	-0.159785	-0.088860	0.998229	-0.130805	-1.666745	-0.495035	-0.751224	1.644780	0.709604	-1.084902	1.152117	-0.302737	2.024917	-0.299448	-1.536092	-0.312212	-1.766858	2.304240	-0.849164	1.341745	2.376533	-0.582326	-0.591649	0.756590	0.248525	-2.549257	0.334744	0.722556	1.910191	-2.093514
1.596351	-2.804207	1.173579	-0.282886	0.149501	0.892413	0.599179	1.507742	0.524628	-2.270206	-0.454232	-0.077029	1.936502	-0.305801	-0.792603	-0.915856	3.203228	1.165719	1.940972	0.395912	-0.133213	-1.181736	-1.990683	-0.099918	-3.259052	1.302029	-0.209866	-0.002579	0.968033	1.638466	0.747932	0.346601	0.681573	1.149161	-1.224731	2.197512	1.822448	-0.789724	-0.141516	0.393473	-0.773495	4.096761	-0.602639	1.016901	-0.573850	-3.169639	2.131329	0.583503	2.523591	0.342510
0.495896	-4.006513	-1.176093	-2.077079	-0.988387	-0.669693	-0.121026	1.373650	-1.215150	0.619867	-3.116655	-0.789905	-2.440718	-1.781520	-0.688136	-0.288961	-0.330081	-0.168232	-1.634066	0.199442	3.471387	2.042795	1.183223	0.265024	-1.472852	0.263482	0.328543	-1.334676	1.191779	1.086391	-0.089566	4.036875	-1.797111	0.247482	-0.443248	-0.668137	-4.092901	-0.711655	1.027424	-0.730434	-1.690324	0.168534	-0.953066	-1.677373	2.439717	-0.775003	-0.405650	-0.495290	0.606498	0.168585
0.568790	-0.382473	2.095773	1.573281	-0.320762	0.534133	0.552221	-0.466982	0.553738	-1.773774	0.983162	-1.747650	-0.600065	0.017638	-1.628024	-0.423177	-0.923075	-1.115356	0.652644	-2.777788	0.287369	0.353931	-0.327535	-0.086014	0.348590	0.168428	3.241498	-2.593386	0.426925	1.110983	0.257573	1.965288	-0.361817	0.748621	2.400126	-1.825596	-1.293669	0.027109	-0.655649	0.699370	0.653331	-0.320716	3.424914	-0.251429	2.062711	1.607049	-0.337302	-1.035006	0.763036	1.325680
-0.143008	-0.561210	-2.808603	-0.253663	0.934419	-2.317396	4.027369	0.722271	-2.183588	1.412921	-0.729675	-2.334250	-1.145356	-2.577508	1.381389	-2.789035	-1.843855	-0.125940	0.497984	-2.962812	0.380911	1.316309	-2.027735	-0.584819	2.486352	1.399215	0.927508	2.712012	0.449221	2.404752	0.739033	-0.602683	-0.892591	0.561859	0.748840	2.584766	0.730176	-0.121812	1.027604	-0.173876	-0.119896	-0.151377	0.646398	-1.667419	-1.627641	-1.223276	0.437835	-0.084918	4.245689	0.753970
-1.822117	-0.221215	-0.566423	-2.105446	0.764974	-1.170859	2.211658	-0.330831	2.124950	-1.285463	2.606205	1.232976	2.171879	-2.433307	-0.804136	-2.014922	-1.547365	0.411882	1.651739	-2.379415	-1.719687	1.559065	-2.001063	1.330402	0.023684	-0.569083	-1.262375	-2.905718	0.198884	3.085088	-1.130724	0.639395	-1.844013	-0.520309	-0.546212	1.665633	-1.348870	-0.407852	-0.110560	0.021555	2.238459	0.337599	3.559604	-0.310626	-2.120577	-0.602424	-0.789484	0.533467	1.490871	0.348960
1.532927	1.008224	0.457128	2.288612	1.073125	-0.179810	-0.989769	-0.825262	-1.072474	-0.738761	-0.074020	0.195650	-0.170024	1.701093	-2.353596	0.168137	-1.022681	0.205086	2.577546	2.358157	-3.673934	-0.339041	2.371318	2.351873	0.001849	-0.072628	-0.717371	0.143729	-0.955652	-0.224167	0.719946	0.690665	1.150604	-0.008211	-0.623839	0.179390	-0.123277	1.813799	-2.928679	4.051392	-1.075364	-0.039302	1.005505	-1.638616	0.423235	0.797861	1.036686	2.866512	-0.935696	1.538547
-0.585469	-1.350721	0.846500	0.461234	3.362670	2.357356	-0.889975	-1.707969	1.518274	0.204929	1.125478	0.594259	2.392048	-1.024353	0.129529	0.078934	-0.830280	1.828089	-1.860796	0.109152	0.380235	-3.953703	1.827478	-1.313993	-0.810809	1.846049	-2.097415	-1.376959	-2.282656	-0.151633	0.233849	1.626878	1.822646	0.990252	1.090427	0.234250	-0.647064	0.539632	0.058359	-2.603764	-0.165911	-1.807875	-1.790925	1.140330	0.995654	1.147143	-0.082974	0.776567	1.675502	-1.820596
0.404452	-0.296754	1.043500	2.555016	0.970527	-1.608151	3.877696	-2.149174	0.549305	-1.963109	1.896177	1.720884	-3.183924	-0.697819	2.215235	-0.304390	-2.132736	-1.978424	-0.371387	-2.676626	0.617672	1.058397	0.286659	0.360387	-1.346768	-1.812519	-1.602926	0.197815	0.532228	0.700739	1.452157	0.562530	-3.776265	-0.693080	0.301238	-0.545351	2.789916	-3.348669	0.473702	-3.049835	1.308732	0.006974	-0.645752	0.394952	2.198616	0.000265	1.577704	-0.681010	0.806968	0.316511
0.776153	0.425580	0.734259	0.180222	0.175839	-1.154190	1.076859	1.370662	-0.730847	0.092120	2.968920	-1.876785	-0.351277	-0.281285	0.619918	0.928200	-0.514392	0.320768	-2.176044	-0.628144	1.650586	-0.819999	2.894422	-1.207275	0.864304	0.286939	-0.329564	2.138487	-0.479466	2.194890	0.387129	0.981445	1.757566	-0.318143	-0.949966	0.206479	-1.451645	-0.692529	0.222389	-1.142643	0.464829	0.169852	-0.697594	-0.276801	0.080496	0.521144	-0.904368	-1.850919	0.738562	-0.738230
1.175535	-2.021360	-2.302173	-0.955507	0.396444	-4.004774	-2.606527	-0.508989	3.412582	0.499881	-0.596605	2.696490	-0.846142	1.200311	-1.065967	1.634311	0.718161	-0.180285	1.453374	-1.683643	-1.091769	0.452940	-0.417841	-0.254738	-2.946620	-2.557391	-0.868082	-2.788266	1.024360	0.808501	-0.948155	-1.963529	1.800553	0.224315	-0.893297	-0.040223	2.241749	1.895880	-0.285211	0.642427	1.651968	-1.103380	-0.242834	-1.746075	-0.958070	2.305037	-0.509689	-0.108920	-2.824511	-1.586325
0.133609	-1.586194	0.958940	0.281783	0.637882	-2.496353	2.706862	0.640850	-0.438506	0.133919	-0.475702	2.498781	-0.468997	1.865513	-2.724587	0.370522	0.643594	-0.357246	-2.276992	-1.616063	-0.917533	-0.303136	1.206274	1.916657	-1.631755	-0.089237	0.440429	0.306842	0.589526	-2.061291	1.384361	0.125007	-1.254896	2.292788	-0.783820	0.825012	0.363742	2.043884	0.768931	0.943033	0.402132	-1.250474	-0.730585	0.904791	-0.025499	-1.065534	-0.531458	0.969541	-2.861694	2.779960
-0.643765	2.625935	0.159593	-0.661293	-2.591176	0.139612	-0.398553	0.491072	0.268985	0.381972	-3.138018	-1.670990	2.002505	0.207847	2.265716	-1.396020	0.241808	2.729413	-0.183128	0.989609	0.724876	-1.782212	0.205028	1.923457	-1.160443	-0.853981	0.233431	1.545927	-3.185505	2.219501	-0.730569	-2.640171	0.096261	-0.689473	-0.575337	2.567292	-0.440097	0.340043	1.939714	0.103970	-2.032274	-1.729393	1.350816	-0.723806	-0.947966	-1.350674	1.727109	1.490378	2.436215	-0.671392
-0.350733	1.459189	-0.744491	2.295940	-0.588148	-1.030273	1.672697	0.166274	1.704901	-0.237817	-0.663500	-1.138363	1.075833	3.525771	-1.120726	-2.198166	0.515790	2.555802	-0.411976	-0.015402	0.086116	1.743752	0.865481	1.362234	0.637952	-2.077459	-1.438732	-0.028943	0.404236	-0.869547	-0.593787	2.741482	1.577895	-1.202118	0.363889	0.531927	0.226563	-0.089719	0.806653	-2.306387	-0.615616	-1.007535	2.281155	0.316604	-2.110708	-0.161320	-1.517145	-0.538770	0.906187	-0.616498
-0.943165	0.826385	-1.000478	1.648513	0.277279	0.085583	-0.229814	-0.444882	-0.942071	-1.100902	-0.510349	-0.985913	0.730936	-0.804970	-1.722403	1.435819	-1.860291	-1.933133	0.980237	-1.402987	2.764381	0.730922	-1.085100	-2.330374	-1.427289	-1.460248	-0.419316	2.375394	-1.675127	1.661533	0.043407	0.303681	2.531589	1.680262	1.198929	-0.878184	0.759808	0.635474	1.104084	-0.924936	-1.761901	0.756677	-0.683070	-0.330645	-2.651834	1.897460	1.746575	0.997546	0.145544	0.311539
-0.576544	0.028039	2.808490	-0.368386	0.393441	1.451146	1.592130	1.623358	0.823410	1.184646	-1.478129	-0.258647	-1.398133	-1.366262	-2.171869	-4.067175	-0.370975	-1.008347	0.027346	-1.590301	0.847560	-2.366011	0.860445	-0.795359	0.902106	-1.271808	0.382931	-1.373665	-2.117290	1.565948	1.720704	3.034956	0.858058	-2.621669	-5.331266	-1.451465	1.381795	-2.033097	-0.280599	2.313780	-0.152483	0.734603	-2.017148	-0.476346	-0.133882	1.148979	1.503434	2.268863	-2.103843	-0.390922
-1.443046	2.677921	2.507677	2.485483	-0.853734	-1.028394	-0.387929	0.086351	0.607774	-0.900526	0.406892	0.388353	1.091593	0.376576	-1.286478	1.058988	-1.078278	1.061080	-1.674815	1.094738	1.438492	0.300434	-1.019337	-1.506265	-2.544184	-1.529771	-0.904911	-1.668448	2.427790	-1.653676	0.226861	1.459583	1.158633	-1.453122	-1.630792	0.534789	0.643496	-2.114082	1.593177	-0.923629	2.091409	1.395073	2.362703	1.259478	1.133807	1.693021	-1.506143	2.234490	0.764883	2.530062
-3.812409	-0.395815	-4.455243	2.474913	-0.953059	-0.425196	0.441040	0.807465	1.783070	2.083900	-0.327179	-1.122206	-3.438952	1.421130	-1.266012	1.167678	1.202706	0.969451	-0.998929	-0.708210	1.053085	0.350139	0.205249	0.194554	-1.382565	2.297253	-0.259227	-3.089207	0.497120	0.315302	-0.187867	3.240346	-0.008426	-1.663171	0.865591	1.578007	-1.591389	-0.641392	0.096205	-0.340604	-2.421391	0.321502	0.605819	1.778905	0.519510	-0.696228	1.799239	0.240951	1.856767	-3.110621
-1.985845	-0.136178	1.058953	0.356754	0.921397	-1.931377	1.425531	2.868508	-0.952134	-0.457185	-1.642460	-1.522129	2.027301	1.015875	-2.987905	-1.072990	0.801264	2.830162	1.357275	0.089632	-1.327898	-0.178216	-0.359005	-0.794307	-2.113229	-1.697375	-0.016595	1.184341	2.417102	-1.427969	1.831666	0.975190	-1.896753	0.475373	-3.274597	0.989203	0.602858	-2.160768	1.239933	-0.400431	-0.995835	0.143655	-0.824742	1.603290	1.039300	-0.783131	1.865309	3.167953	-1.000153	-1.341020
-2.986889	1.693980	0.039321	0.014217	2.415096	-0.435918	-0.170113	-0.958549	0.406220	-0.238641	1.463471	1.219763	-1.394792	-3.517848	1.810864	-1.382727	-1.016796	0.721831	1.444619	0.805798	0.685745	-0.636494	2.004247	-0.399585	-2.416048	0.082214	-2.057278	0.462850	-0.240471	-0.107103	1.157932	0.030199	-0.235274	2.375535	-0.297771	0.739082	0.956756	0.167576	0.923440	-2.098268	-0.139272	-0.320294	0.449580	0.325490	0.047904	0.376427	-2.108337	0.417577	-1.321549	1.234160
-3.412012	2.621881	0.447488	0.681225	-0.443893	0.657086	-1.424502	2.664846	1.210370	-0.981493	-0.047305	-1.052045	-0.209481	-1.420193	-0.903005	0.651369	-1.206578	-3.551955	-2.706962	2.604647	0.167256	-1.174431	-1.921691	0.240453	0.318453	-2.669933	1.523566	0.943892	0.243335	0.001645	0.513653	0.041408	1.298557	1.000927	1.518361	0.507553	-0.870951	-1.018274	1.765234	0.530837	1.039782	-3.445658	-1.990886	-1.707468	0.071759	0.799056	4.229337	-0.325777	1.463088	1.754017
-0.112993	-1.514473	-3.242039	-0.317258	-0.196839	1.091159	0.558221	-3.482518	0.783408	1.023257	1.203715	-3.462641	0.631643	-0.061253	-0.058465	-0.239876	2.347212	-0.792028	-0.611215	1.142496	1.479649	-0.440361	-3.504219	-1.965467	-1.557088	-0.343870	1.576755	-1.712370	-0.995318	0.487336	2.974115	1.744020	-0.826491	1.283879	-0.201589	-0.345892	0.926397	-0.898209	-0.082252	2.872487	-1.119337	-1.299058	0.056988	2.229384	0.369213	-1.038166	-0.623038	-1.402406	-1.741101	-1.084379
0.201813	-0.175379	1.020177	-1.637942	-3.093367	-0.556694	-3.075665	0.157060	0.341868	-1.839845	-2.289457	3.510880	2.456110	1.958433	0.993941	1.683014	1.774673	-1.611992	2.996535	0.694277	-1.577308	0.646345	-0.703007	0.309924	-1.418506	0.914288	2.810057	-0.911680	-1.850586	2.847363	-1.373616	-1.554503	-1.462651	-1.269074	-1.048572	-1.645532	1.633687	0.444643	-1.081243	2.239921	1.317442	-0.763907	1.584020	-2.118943	-1.085161	-0.472761	1.984162	-2.912804	2.355216	-2.451304
1.768477	3.138256	-0.286478	0.088129	-1.631863	-1.154038	1.751552	-0.343809	-2.741779	-0.263760	-1.520054	2.799521	2.367112	2.039673	-2.073335	-0.934415	-0.360773	1.885626	-3.636576	-0.573419	-1.791675	0.683839	0.652769	0.332394	1.950095	-0.928280	-2.037893	-1.909183	-1.431491	0.802038	2.043467	-1.467686	-4.087048	-0.726314	-0.272867	-0.923439	0.815284	-0.384239	-3.235995	2.742958	2.250364	0.171119	-1.927857	0.750515	2.141561	0.241246	-0.712759	1.221098	0.157466	-1.752154
-2.618582	0.066008	1.207969	0.180856	0.933317	0.435485	-0.016162	2.136993	1.189707	2.169973	-1.328221	1.196666	2.006746	1.433977	0.006643	1.199454	0.147093	0.539076	-0.554342	0.045651	0.367837	1.387051	2.083168	-1.292822	-1.311822	-0.999240	-2.076233	0.789229	-0.791690	-1.444732	-1.140992	1.984387	-0.102056	0.652887	1.613272	-1.485555	0.371146	0.430364	0.932006	-0.206587	-2.464579	-0.186319	-1.693686	0.635517	2.486551	1.735349	0.148902	0.015361	0.805358	3.130686
1.888975	-0.784120	-1.459134	-0.255813	1.940521	0.523665	0.441813	0.142385	-0.287197	2.384278	0.999278	-1.309812	-0.776618	1.268871	1.498196	-2.175354	0.425396	1.976058	0.483915	-2.610300	2.013947	-0.440300	-0.260156	-0.041592	2.859710	2.573486	-1.823496	-0.995929	-0.309468	1.013570	1.026623	-0.673464	-0.959971	-0.290909	1.691047	1.954193	-0.947371	2.021617	-2.071497	1.878134	1.393375	1.890783	1.566144	1.792594	1.524856	0.357295	-0.328327	-0.252049	-0.369479	-1.221702
-0.322224	-1.754668	0.706703	1.594000	0.931781	-0.384977	1.247337	0.257034	0.627889	2.824340	1.643721	-0.451510	-0.951641	-0.755094	-0.699066	-1.664468	-2.244858	-2.683885	-1.290436	-1.027370	1.064567	-0.315631	-0.495942	0.756636	-2.329037	0.772450	-2.247690	-1.676010	-1.318087	1.657283	-1.104349	2.410998	0.786218	0.217419	-1.124161	1.542862	0.302571	-0.200643	-2.395017	0.612636	0.887342	1.848067	2.244995	-0.998247	1.000518	0.844836	1.536630	-0.182238	0.504593	-0.424204
0.107575	-0.117818	0.230783	1.392590	-0.053490	-0.034750	-0.908999	-0.462359	-0.199547	-0.429914	-3.197410	3.867533	0.711219	3.357408	-1.792156	0.206092	0.816265	2.186855	-0.505647	0.527102	0.289992	3.106457	-0.413740	-1.117808	-1.931485	-0.289959	-0.654553	-2.006743	0.546703	-1.042697	0.927070	0.602559	0.850956	-2.130462	0.987819	2.099744	0.265331	-0.755745	-1.496246	-0.726936	-1.158995	3.703486	0.496123	-1.800772	-0.717643	0.822638	0.553525	1.821529	2.476593	1.339045
1.213988	-0.062854	-0.905298	1.795834	0.669236	-0.916993	-1.361825	1.572445	0.382766	2.263911	-0.463146	0.309106	-0.051009	1.030342	-0.680784	-0.648724	-2.542629	2.593062	-2.485878	-1.071690	1.018608	-1.861297	-0.245265	0.471329	2.102443	2.034226	-1.270150	0.041492	-1.463432	1.724742	0.104660	-2.774013	-1.944502	4.334356	1.511562	-0.399070	0.075068	0.727652	-0.962014	2.522221	-1.169182	1.729756	-0.206365	0.673352	-0.171030	-0.876857	2.278615	-1.274760	2.159925	0.375627
0.489729	1.909092	-0.284779	-1.299684	0.923654	2.793298	0.899486	0.955912	-2.140959	-0.513710	-0.334124	-0.533558	2.170851	-0.120745	1.644315	1.623270	0.512247	1.709062	-0.987099	-0.815822	2.382776	0.181753	-1.402154	1.078531	1.917503	2.348759	-0.583126	-0.088763	1.535597	-2.542189	1.883752	-0.971724	-1.416702	-1.454254	1.583327	0.127177	1.426078	-2.712989	0.172269	-0.999825	0.370574	1.510483	0.987797	-0.469199	-0.311715	0.108637	-2.658724	-1.511878	0.938975	-0.282795
-2.905902	2.748212	0.689081	0.355238	1.526545	1.616322	-0.399831	-0.134538	-1.725381	4.750347	0.201881	-3.824897	-3.324016	-2.716342	1.261982	0.598462	0.820369	-0.144417	-3.056772	0.136543	1.868006	-0.074614	1.451496	0.102727	0.075555	-0.145530	-0.909672	-0.029812	-3.300219	3.042931	-2.352333	0.455146	1.687024	-2.157753	0.929334	1.438294	1.301094	-0.924613	-0.572633	-0.483187	-0.459647	0.393593	-2.012227	0.070354	0.714335	1.807662	2.594178	0.543090	1.470234	0.170062
0.704456	0.219457	0.882268	0.583939	-0.573204	2.615707	-0.840484	-1.097026	1.495356	-0.727231	0.764753	-3.618817	0.282383	0.172203	-0.420243	1.226941	-1.171275	-0.560440	-1.547338	0.767151	1.657295	2.590173	0.376567	-2.465352	0.253289	0.284229	1.836964	1.961846	3.203990	0.841855	1.403007	-0.746932	0.837826	-1.453776	0.970396	-0.390090	0.016562	0.309478	0.954618	-0.749859	1.785826	1.262016	-1.391885	-1.849172	2.659701	1.568547	-1.742593	-1.037548	-0.172404	1.258154
-0.823008	1.654046	-2.235503	-1.254081	-0.805867	2.081942	0.868458	-1.259007	0.479084	-0.597440	-0.528525	0.400828	1.736793	0.570224	1.927491	0.288086	2.429468	2.762168	3.088875	2.131993	0.164754	0.100382	0.237238	-2.078879	-2.439943	-1.680218	1.696909	2.192470	-1.308378	-2.557916	-0.294248	-0.133415	-3.579589	1.826302	-2.064839	2.297326	3.224841	2.695110	2.760417	2.911223	0.270912	1.987681	-2.491550	-3.518274	4.129339	0.611848	3.023714	-0.970587	-0.068707	1.153747
-2.149207	-1.908164	0.142655	1.135048	0.270807	-0.072157	1.471270	-1.317769	0.933221	-1.349635	-0.643349	0.616197	-0.772477	-1.910779	1.231291	-3.029382	-2.396179	-0.287618	-0.476452	-3.178674	-0.469796	3.834073	1.377618	-1.742460	-1.388557	-3.623214	0.514960	0.824944	1.518992	-0.820500	-3.468114	0.102406	-3.216643	-1.355446	2.804681	1.820880	0.519423	-2.538240	-2.511744	-0.681308	0.372506	-0.183404	0.706733	1.057074	1.604840	3.056176	0.139390	0.505407	-1.217649	-1.623689
0.041573	-0.092913	2.267568	-0.427391	-0.567518	0.975370	-4.378835	0.167020	-1.327286	-1.110087	-0.033433	-1.605941	-1.085722	-0.351743	0.495905	0.217769	0.922449	2.041000	2.660036	0.615696	0.358828	-1.051190	-1.308224	1.794966	-0.677421	-1.705591	-1.957083	1.004762	-1.005395	-3.260166	-0.526415	1.791358	0.609405	-0.672022	1.295668	-0.237479	0.628935	-0.188950	-0.715290	-0.654573	-1.550337	-0.251084	0.762737	0.103234	0.164797	0.459713	-0.317592	-0.037647	-2.739215	-1.276579
-0.191354	0.260839	-1.362418	-1.501674	2.385815	1.472448	2.173806	-1.350777	-0.723550	-1.585519	-1.427295	-0.088129	-2.639859	1.070806	0.937717	-0.623712	-2.166468	0.870177	-0.858400	-2.910085	1.564359	1.539725	0.227358	-0.468380	2.496535	-0.394460	-0.763990	-3.817969	3.045879	2.903191	0.074693	0.313519	-2.219464	-0.767553	-0.829061	0.524828	-0.850876	-2.846426	0.286378	3.171489	-2.073983	0.052040	2.220634	-2.062258	0.476723	0.111759	0.689001	-1.497436	1.376012	0.272211
1.134334	1.552050	-0.776923	-3.018472	1.305283	-1.090645	0.142278	0.202928	0.153393	-1.319223	-1.112028	-0.847160	-1.358953	-0.302621	0.266221	1.126560	0.735010	-2.004956	-0.030496	-2.130937	-0.453455	-1.528082	1.460548	0.606496	1.481871	-0.957704	-0.775573	2.174857	1.982906	-0.794880	-2.901204	-1.347994	-0.821572	2.295484	1.921748	3.678443	1.014279	-0.324016	2.487957	-0.076485	-3.076938	0.568551	1.615287	0.115480	3.567602	-0.299169	2.557028	0.768893	-2.674154	-2.485025
-3.905991	-2.987357	-0.072363	-0.007260	-1.195077	-1.011649	-0.838751	-2.044776	-0.903216	0.130793	-1.165270	1.941190	-3.003536	1.229663	0.507590	0.683902	-1.681249	2.440511	-1.810385	-0.579551	-0.614736	1.281255	0.811453	0.203781	2.030428	1.260389	1.149532	-2.374921	1.058992	-1.555123	-0.464601	-1.695476	0.171851	-0.532607	0.064644	-0.601977	1.147963	1.201094	0.596307	-1.643068	1.333593	-1.365250	-0.252066	-1.437340	-1.354736	-0.668617	-1.109555	-2.043947	-0.606652	-1.254927
0.403637	-0.053502	1.218090	0.801657	0.726388	-0.346523	0.245986	-0.231905	2.966074	0.938293	0.457603	-2.997940	-1.979549	-0.634323	-0.778582	0.604244	0.921817	-0.212516	1.814324	0.308785	1.234439	-0.192967	1.134382	-3.428948	2.303628	-0.200705	2.225308	1.455805	0.063014	1.554585	-2.386229	-0.197871	1.457234	1.080597	1.255441	0.750793	-1.127033	1.523642	-1.131603	-2.688364	-1.148514	-2.903222	-2.867911	2.931275	0.168446	-1.030769	1.253585	1.149538	-1.113910	-0.424167
0.966377	0.794807	-1.683451	0.829665	0.421461	0.472997	0.684255	2.888552	0.034272	-1.604503	-2.108203	-1.035716	-3.630672	-0.255919	-0.394804	-0.713717	2.375379	-2.015047	-1.208682	-0.537921	-1.558219	0.527607	-0.856277	1.350367	-0.309755	0.286346	-0.314200	3.836802	0.354385	-0.287789	1.643966	-2.366864	0.540270	-0.840360	1.638174	1.919562	-0.852842	1.228545	-2.640481	3.449689	0.541435	-1.095984	-0.828847	1.545478	-1.675766	2.543457	2.148131	0.677297	-0.252396	-0.076580
0.524423	0.206873	-0.581246	0.839983	0.740746	-1.369839	-0.041978	0.807250	-1.075002	-2.562682	0.583210	1.883498	0.595428	2.647827	0.361742	1.076244	4.169888	-1.086021	2.143859	0.282417	-1.851192	1.510985	1.205892	-1.992151	1.029702	0.010068	1.335239	-1.142788	-1.054662	0.104514	2.749316	1.354932	3.714431	1.059673	1.835751	3.034234	-0.452377	-1.127433	3.259001	-1.997568	-0.661019	-1.471729	-2.738429	1.337474	1.423416	3.211413	-1.785717	1.861848	-0.134235	2.334879
-0.203586	2.299276	0.925187	1.843501	0.981597	1.670025	1.360374	0.213373	0.185158	0.325432	-0.146551	-1.822319	2.136529	-2.346694	-1.177235	-1.419077	1.886968	-1.768984	-1.191996	-2.305624	-2.026409	1.355417	2.334445	2.472550	0.452855	-1.552177	1.082973	0.697824	3.744235	-2.314149	-2.072357	-1.831552	-0.134046	-1.442334	-0.360656	-0.600205	-1.867584	1.053594	2.271149	2.241010	-1.227668	-2.118249	-0.511131	1.076316	0.638652	-0.648739	2.561800	0.219066	-0.750272	0.125861
-1.931854	-0.179797	0.519458	1.604046	0.662225	0.489719	0.863399	1.944377	-1.411493	-1.204905	1.214595	-1.708535	-0.510951	-0.829380	-1.657829	0.896134	-0.565945	1.855801	-1.902660	2.322587	-2.681863	2.161835	-0.712846	-1.614964	0.987166	-1.973045	-1.419957	-0.283332	1.987774	-1.315832	-1.732825	-1.040734	0.013598	-0.134976	-0.237962	-2.361623	0.933365	-2.239505	2.454106	1.050147	-0.464967	2.078026	-0.857167	-1.740012	0.230449	1.090866	-0.893997	-1.966934	-3.195472	3.394179
0.762333	0.013124	-0.030349	-0.470071	-1.626657	1.315091	-1.517611	-0.334704	-2.204286	-0.228231	0.562528	0.460325	3.226737	-3.689160	-0.128350	0.562275	-0.495951	0.521547	0.806118	1.289715	1.378104	0.307738	-1.147381	0.792942	0.008092	0.290670	-0.573916	-0.457236	-2.171851	-0.065146	2.259365	0.478761	1.628288	1.325603	-0.567254	0.051240	1.484878	-1.330215	-3.420548	-1.626495	-0.545889	-2.110239	-0.137671	2.863959	-0.429408	0.404478	1.363709	-0.634522	1.857797	-1.439294
-0.329922	-1.399652	0.427732	-0.739351	1.593796	3.622156	0.914426	0.276649	0.036380	1.626158	-1.545711	-2.251448	-0.163079	-0.238373	-2.716166	2.536580	-0.702345	-1.642239	-0.431901	-0.649121	1.256066	-1.410185	1.113910	1.937678	-2.252237	0.452801	1.980581	1.819390	0.132374	1.855750	-0.983278	2.796806	1.625993	-1.445252	-0.508215	1.756662	-1.077102	1.568926	2.846853	-1.453212	-0.015746	-0.850142	0.843936	-0.045796	1.338341	0.579946	0.562217	-1.130318	-1.403216	-3.035119
-0.404459	-0.450789	-2.575863	1.652437	-1.838329	3.902402	2.846175	2.363970	-1.888117	-0.542908	0.888017	-1.133667	0.550310	-0.494446	-0.841670	1.358159	-1.160136	-1.738829	-0.340651	1.156471	0.949322	-0.404497	0.396730	0.137417	-0.310708	-0.700936	-1.268628	-0.909181	0.206210	0.303703	-3.842220	-0.298557	0.327361	-0.633480	-2.738008	0.959107	-0.998795	-0.122558	0.336069	-1.621033	0.413273	-0.564930	-0.597055	-1.656310	0.849892	-0.086548	-0.582119	0.752510	-0.212024	-0.465825
-0.152905	1.888093	0.837825	1.190356	1.172476	1.490406	1.017983	-2.530511	2.601454	-0.158987	-2.608247	3.697798	0.297745	1.792152	-1.742713	1.010040	-1.015258	0.947184	-0.168217	0.943464	-2.379979	2.448668	-0.461176	2.297630	-0.923083	-1.029034	2.663664	1.674725	3.783807	-0.392476	-1.235661	-0.652980	-0.492230	1.259074	-0.199841	-1.884103	2.027395	-1.743649	2.082685	2.366445	-1.096146	-0.067555	-0.952989	-0.047114	0.943618	1.144226	1.088357	0.468335	-1.461083	-2.062001
-2.278032	1.266311	3.406837	-0.674796	0.885367	1.753696	0.804911	-2.202547	-1.399418	-0.839174	2.827060	2.470881	-2.627658	0.319938	1.606090	1.173983	-1.789522	0.837828	-0.785317	3.994848	-0.421635	-1.346915	-2.703219	1.793023	1.692322	-0.570863	1.381146	0.340464	-0.636185	0.549068	0.937830	0.123184	-1.173894	1.433459	-2.003216	0.123277	-1.230926	-1.343433	2.352765	1.172560	-0.552412	-0.356034	-0.469414	-1.167850	-0.529179	-1.183165	0.268642	1.813834	0.637329	-2.599625
-2.088769	2.230800	-0.227575	-1.097452	-1.034166	0.618875	2.793359	-0.825796	1.190692	0.109173	1.383837	-1.265164	0.883905	0.621962	0.757329	0.263699	0.209157	-0.588939	0.341308	1.179073	-0.307397	-1.181513	-1.096413	1.491421	-1.971644	1.217270	1.909093	0.574552	2.057626	-1.605816	-1.918067	-2.942871	0.372814	-2.481224	0.385454	1.011535	-1.042426	-1.642911	-0.937323	-0.695456	-0.176647	-2.060545	2.088112	1.811794	1.963790	1.861009	-0.679593	0.440871	0.071302	-0.490396
-2.324898	1.639985	0.463792	-0.071477	-1.899279	0.237835	0.713158	1.582980	0.201473	4.136827	-2.597418	2.280882	-0.020173	0.571284	2.267536	-1.041935	3.294688	-2.472266	0.125249	-0.322256	-1.460025	-0.799482	-2.162738	-1.490472	-0.685097	-1.080688	-2.391609	-1.675777	1.663076	-1.474080	-0.067291	0.915658	1.730013	1.495579	-1.327336	-0.281591	0.910140	0.052099	0.113967	-1.448022	1.138776	5.123718	5.028140	-1.517404	0.192407	-0.007829	-0.865574	-1.630155	2.166670	-1.137124
-0.048699	-0.696907	-3.185240	0.327242	0.527656	1.186457	-2.142174	2.514772	1.781933	0.465313	-0.326187	-1.360405	-0.179248	-2.223007	0.828500	2.773320	-0.452206	-3.933536	1.834049	-0.718439	2.226055	2.379692	-0.546962	-0.396980	-0.531676	1.903191	0.297132	0.008510	-0.068330	0.161816	-2.958147	-0.386105	3.248196	-0.035970	0.743510	-1.098062	-1.151843	0.503562	-1.302885	2.375431	2.199974	0.608426	2.469318	2.458695	0.256707	-0.174795	-1.323837	-1.563087	-0.069033	-0.511791
0.461817	2.439952	2.089143	-1.218556	0.828490	3.470693	1.848620	-1.330968	-0.852424	0.531862	0.030176	0.242754	-3.068951	-1.273181	-0.170517	-0.451170	-1.126278	-0.060861	-2.520276	-1.429335	-0.918394	-3.394568	-1.802941	-1.719072	2.269494	-0.197118	-0.366320	1.681240	-0.892389	-1.206429	-1.426550	0.032487	3.605352	1.264038	1.072492	-1.568802	0.231921	2.472964	-3.005676	0.778672	0.246712	-2.116994	-2.720899	-0.772264	1.635982	-0.530990	-1.189951	-2.178137	1.273707	0.646040
1.435504	-0.326999	-1.947315	-1.078295	-0.804952	-1.738242	1.585855	-3.594386	-0.343872	2.487230	3.469600	-1.633778	-1.079568	-1.561159	0.596917	-0.564608	-0.621635	-1.257977	0.449712	2.100455	1.508726	0.452166	-0.569146	-0.811774	1.984763	-2.632744	1.745506	-1.198969	-0.471224	1.889141	-0.566029	3.994030	-0.404510	1.026024	1.829633	2.271256	-2.132260	0.027139	1.265272	0.375251	0.407059	1.711860	-2.955391	-1.816675	0.446363	1.637038	-0.736594	0.929058	-1.872416	1.836419
0.183774	0.808857	0.699919	-1.368084	0.507800	1.252618	-0.585453	0.350165	-0.056071	0.706192	0.590539	2.012293	-3.326097	3.919660	-1.331247	0.016775	-1.786782	-0.910856	0.377486	-0.577025	0.597858	-0.434946	-1.637810	4.377058	-0.226225	-1.086436	-1.031811	-2.341857	-0.171080	1.877989	2.890510	-0.413835	-2.153175	1.706773	0.908488	-0.006470	1.043539	-0.992288	2.707591	2.177803	-2.335572	1.409414	-0.204305	1.201242	2.092475	-0.247725	-0.038295	1.069587	-2.191351	-0.857977
-0.808143	1.892721	-1.177346	-0.839003	0.906941	-2.385523	0.361336	-1.212793	-0.286866	-2.404250	2.559957	0.034977	1.248620	-0.076653	-1.223525	2.089940	-1.320249	0.736835	-0.431735	-4.265806	3.111571	1.945067	0.275383	0.105795	-1.256995	0.779961	-2.489106	-1.370365	0.208852	-0.188713	-0.169516	-0.715147	1.163608	-0.150355	-1.678657	-1.790309	1.054744	-1.131869	-1.207829	-0.826680	0.171692	2.391732	0.273113	0.820690	0.213982	-0.800397	0.379992	-1.012491	2.618514	-1.846421
[truncated: 3,169 more rows]
[truncated: 151 more columns]
