# Supplementary material for: AZOrange - High performance open source machine learning for QSAR modeling in a graphical programming environment
Source: J Cheminform. 2011 Jul 28;3:28. doi: 10.1186/1758-2946-3-28 (PMC3158423; doi:10.1186/1758-2946-3-28)
Supplement: Additional file 1 — The AZOrange source code. A zipped version of the AZOrange source code is provided. This version corresponds to the "chemistryCentral" tag in the git repository. [file 1758-2946-3-28-S1.ZIP › AZCompTox-AZOrange-528dda1/tests/source/data/mergeTestsData/D1p2.tab]

Attr22	Attr33	Attr44	Attr55	Attr66D	Attr77D	Attr88D	Attr99D	nameA	Attr1	Attr2	Attr3	Attr4	Attr5	Attr6D	Attr7D	Attr8D	Attr9D	Activity_1	Activity
continuous	continuous	continuous	continuous	1 0	0 1 3	2 3 0	0 1 2 3	N1 N2 N3 N4 N5	continuous	continuous	continuous	continuous	continuous	1 0	0 4 5	2 3 1	0 1 2	POS NEG	NEG POS
																			class
0.327879	0.919410	-0.591531	0.088066	1	3	2	3	N1	7.83	0.628856	1.482406	-0.853549	0.071870	1	5	3	2	POS	POS
0.578923	1.461848	-0.882925	0.078357	1	3	3	1	N2	7.68	0.629602	1.482756	-0.853154	0.110583	0	4	2	1	NEG	POS
0.545428	1.036531	-0.491104	0.172947	1	0	2	0	N3	?	?	?	?	?	?	?	?	?	?	POS
0.061446	0.374435	-0.312989	0.041004	0	1	0	2	N4	?	?	?	?	?	?	?	?	?	?	POS
0.711915	1.528411	-0.816496	0.406128	1	0	2	0	N5	7.76	0.629601	1.482756	-0.853155	0.103014	1	4	2	1	NEG	NEG
0.711915	1.528411	-0.816496	0.406128	1	0	2	0	N5	7.76	0.629601	1.482756	-0.853155	0.103014	1	4	2	1	NEG	NEG
0.711915	1.528411	-0.816496	0.406128	1	0	2	0	N5	7.76	0.629601	1.482756	-0.853155	0.103014	1	4	2	1	NEG	NEG
