# Supplementary material for: AZOrange - High performance open source machine learning for QSAR modeling in a graphical programming environment
Source: J Cheminform. 2011 Jul 28;3:28. doi: 10.1186/1758-2946-3-28 (PMC3158423; doi:10.1186/1758-2946-3-28)
Supplement: Additional file 1 — The AZOrange source code. A zipped version of the AZOrange source code is provided. This version corresponds to the "chemistryCentral" tag in the git repository. [file 1758-2946-3-28-S1.ZIP › AZCompTox-AZOrange-528dda1/tests/source/data/mergeTestsData/D2.tab]

Attr1	Attr2	Attr3	Attr4	Attr5	Attr6D	Attr7D	Attr8D	Attr9D	nameB	Activity
continuous	continuous	continuous	continuous	continuous	1 0	0 4 5	2 3 1	0 1 2	N1 N2 N5 N6 N7	POS NEG
class
7.83	0.628856	1.482406	-0.853549	0.071870	1	5	3	2	N1	POS
7.68	0.629602	1.482756	-0.853154	0.110583	0	4	2	1	N2	NEG
7.76	0.629601	1.482756	-0.853155	0.103014	1	4	2	1	N5	NEG
7.83	0.628857	1.482405	-0.853548	0.076546	1	5	3	2	N6	POS
9.06	0.387732	0.951339	-0.563607	0.175057	1	0	1	0	N7	POS
