# Supplementary material for: AZOrange - High performance open source machine learning for QSAR modeling in a graphical programming environment
Source: J Cheminform. 2011 Jul 28;3:28. doi: 10.1186/1758-2946-3-28 (PMC3158423; doi:10.1186/1758-2946-3-28)
Supplement: Additional file 1 — The AZOrange source code. A zipped version of the AZOrange source code is provided. This version corresponds to the "chemistryCentral" tag in the git repository. [file 1758-2946-3-28-S1.ZIP › AZCompTox-AZOrange-528dda1/tests/source/data/mol.smi]

N12CCC36C1CC(C(C2)=CCOC4CC5=O)C4C3N5c7ccccc76 Strychnine
c1ccccc1C(=O)OC2CC(N3C)CCC3C2C(=O)OC cocaine
COc1cc2c(ccnc2cc1)C(O)C4CC(CC3)C(C=C)CN34 quinine
OC(=O)C1CN(C)C2CC3=CCNc(ccc4)c3c4C2=C1 lyseric acid
CCN(CC)C(=O)C1CN(C)C2CC3=CNc(ccc4)c3c4C2=C1 LSD
C123C5C(O)C=CC2C(N(C)CC1)Cc(ccc4O)c3c4O5 morphine
C123C5C(OC(=O)C)C=CC2C(N(C)CC1)Cc(ccc4OC(=O)C)c3c4O5 heroin
c1ncccc1C1CCCN1C nicotine
CN1C(=O)N(C)C(=O)C(N(C)C=N2)=C12 caffeine
C1C(C)=C(C=CC(C)=CC=CC(C)=CCO)C(C)(C)C1 vitamin a
