# Supplementary material for: AZOrange - High performance open source machine learning for QSAR modeling in a graphical programming environment
Source: J Cheminform. 2011 Jul 28;3:28. doi: 10.1186/1758-2946-3-28 (PMC3158423; doi:10.1186/1758-2946-3-28)
Supplement: Additional file 1 — The AZOrange source code. A zipped version of the AZOrange source code is provided. This version corresponds to the "chemistryCentral" tag in the git repository. [file 1758-2946-3-28-S1.ZIP › AZCompTox-AZOrange-528dda1/tests/source/data/sample.smi]

hisicsgsKhgbbic 21
kIDIjfAgDgceIJeeaJis 20
KhbfabAcfd 13
dgdksIHskHjskkiicdk 12
AaiDkJHkdc 34
aDJJcgDkks 11
dkHdkkddDIgKHDAchH 15
dkdKadKgjsgHKDdIsJsb 24
asIidKHhDsjfjs 23
DKkshseJKd 21
fdDdajgicJ 45
efKHDdfDbaIcjkAgkHIH 33
IasAKjsgcDAkgHDdJH 16
gDkgkjADbAiskDidf 44
dskgacekca 18
asfAJdgfAajDsDHck 21
bsKKhascjcDehkbeik 16
gjIkjKkAsKbaf 17
hgihffjiDkkdsjHdde 39
kKbhkfdgkDsiHekiIsj 36
dDkIHasDkbjJiAI 48
kfKsIgihesaeDDeA 41
HbaceDfbsHHDaKAscA 13
fhjddjKJaig 37
IgfkAbgdJigDbbkgsI 17
JkJDgkIkDjck 14
fsdhcIjKdgHdIs 25
hsaDkdJfkKDjHKfIJkcK 2
JJsjgdeJdfdKA 10
dsgJfjfjDfDHgIke 38
sDJgesAgcfkheg 10
dedIhgfIgeDgde 22
gcIDskfDjkbKb 23
IbdDhekHIb 35
gfsiDkIckkDkkdkgIHji 19
dsgDgssfDssIKAjg 9
JdshssddbIahjhsJe 9
sgkihdJdsfKiDD 2
kKfeDafAkade 31
dbfdghfgsKKdeJaDd 32
DgdDjgdsss 31
dDAdJDIDDjDHjeKIadd 27
KHbKkcJasKhe 35
sgDgkbafAaDcsib 5
HiHdKgfIDsf 44
dhscDJcbdag 18
asHksHdssIcfbck 30
IcbsIDcKaJ 19
ceDfIajsagKdAib 14
sdkhkKkdIjHK 41
jjikAjbsfiAgKg 26
ikbsJIIdckgddbsj 7
bckDsDAgihDK 35
AcIeishkdIhg 24
sHAdhgfHdDdcsfs 34
fbAdaiDHjahfHsDssA 2
kHgDKfsaHdiKik 3
DdagegfAdsdDsdd 44
fskDbIDsjDHj 5
jdDjaigeIKckksJDd 3
jKKkiIgDsdgjggidH 14
DHkDHsDDckgHdDD 4
dkbAbcidhgDsAadK 17
IccbAhhkgsi 36
HgbeKeHjagfK 9
esDkAAIbAbks 18
asidDsAafKA 30
DdHkfHgaKhbgbgd 41
hefkeDcbkIgDabJdcka 28
jsIKIAgsDJffa 24
sdAbHhbadgfgJHi 49
kajdAcgIJsJAbgjsgD 28
AcigaKdcDdg 3
DDgDHgksJhfifDD 37
cakissfsgKKb 5
bAhdgAcdbsJkskd 36
aKjhDkssijhHc 41
gsaicKKhJJH 27
sbigKdsHekfbcIdigK 13
djddAgsgDgHIsK 4
ejidhkKghAJkdhbjfks 38
dJhbbbhiDs 31
iHsHeIJJKd 27
idHsiagIiHg 18
kDJjskkakDcHhbscsefK 16
bkJifaekkjg 7
DfJgssihaJdasAsfcADc 11
DsDHjafkAaHgafK 23
HcaDjAKAkKgDJkh 34
kabHKsAIKbbsjs 1
KsfIjkdcdkhfbkdhkD 19
HDIgJDcgHIfkd 34
kjskKsjkfifkJ 10
bdIhdsddIkjsDDgs 31
igDbJdHcfsD 8
asbIhbhHcdgdgksK 42
IdsdggcAaDdhAkesAg 21
aJjbKkdhKfkDsKigbKh 6
gdgIhAKcbgDgAJc 27
kgdDAasfsAHaID 29
deskeDifsgdgDagkgh 36
cAgIKdkJAKs 21
hghjddhdks 24
eHiDscIsadgJaDI 37
gsfkkbjAkiekkke 44
kDKddDdcHkDaDdbJasgI 24
sAHdsIdcka 43
IgcsIDIkHsdgegid 40
DAkJdibgkJJa 27
eahKgDfkbiaggHdkHb 39
aibsisisib 36
jikHjjdsgceJA 23
kidhkkgkdfkhsg 12
ifJdkAaekc 8
gDsDkJddsHfdja 15
skJjgafebjdaDjj 18
dgDjcDJKajicjJ 41
dkejkKdDKHh 11
sJHcbiIDibDshhHkHeHa 13
siIKgdssgKfk 33
shjAkgcdDdssaKisAheH 30
eskaHJbafdkebDbhj 26
dhHeeIDskdjfchJsigA 45
jHsDDksigIkKDjDk 18
kbDDsaHbidiIAfdjs 1
afdsJsIjfJkessjh 25
jdAsAsDdIDcAdgiiakA 47
sKDIsjkHjdke 41
dhaibjbHdg 20
KgHDHhIdkeID 3
DDbDsAHaHDiIAdeKj 46
HkJkIDIfIdDc 14
IshDeIDIJdfsisgA 7
DgkkafHkjHDDfIdgIkck 5
gfJgdfgdgDigjdsca 13
fJjIgfgsKcabDhc 47
IkidhiskDbHejhdAgHfh 38
jedgkAgddHsbfkbjDf 4
hdjkjhbAKDk 10
adAgdJsJdiis 22
csHfkhbeAJdIig 11
kDikDkeAegHh 44
eDjissaDgjHksgs 30
DkdkdshDeDjgK 7
JIaKsdeHDDjab 6
kkkDggscdsdDdsgcs 15
abIDsedDhKdcDDhiIKAk 15
afKhfbgKkdjIDkcKggj 39
Kcidkfscjc 32
iedkdHkDkjkHhbf 27
bdhcskdasecgDdA 43
hhfIihHabD 37
DgssDsDcHgDkiIAsKsbi 29
jbahDghhAigI 38
KhDDJakAKk 38
hHfgiesgbgks 5
JKdkghddhis 39
hAssbKsagkAHAeJgfe 31
bfcjssfKdsIdiDHHi 42
DbgsJkjjec 29
jIdsecdiAhH 10
gkfHdaAggskeHh 1
KKJgAkkiakHkk 27
DkbdbDckJgH 12
dkkAjDDhJJhsgDd 23
HabfjeIHdhk 2
ecAdgKjisH 46
KJDaadeIeDb 8
dgbdhIgkfkfKjkh 30
gkasKKkHKH 42
kcbKjsjJJfbDadfik 30
csDdgaKKjDfassgIhhh 49
JkJDJsggjkacDfksKjjs 45
HgJJdfhIHkJdaHbdbbg 3
JHgksKKgDahJkkkJeH 25
sbeaIDDdfjsfc 5
eiAiKHcaAAkagDjHj 40
hkiDfjAksbdDi 25
geKKKIkgbIdHIhDAhJ 33
cjJDDsDjcjDggk 36
fHegsihgAkDKAaK 27
jkdeHIDgdDKhks 39
cdgDDgeAigKsbgKHHkb 50
dDJdsDDKbDgshdebhdc 17
HggKKedIkbKekH 34
dDAkKifKaHkAgib 42
JbDJecfcjKkDDk 46
JDkdAeHKIhesKsebgg 44
DsiHsDskHkAIdgc 9
aDkkhabIeDIkJacIAfbk 48
KhdADfssAfAca 11
dIDdIJIigisgcK 3
DdDDfsKkbkJ 27
iDdIfJJekJkhKdigesHi 48
IcecsshsDiJikdcaf 18
iIeDDDcIKAf 39
ifaaKKksKHgJsHgg 18
HAasfhHfgHK 43
sJkajdDssek 48
ihDfesdsKj 2
beAkkDfhskJKhdD 24
beAbcefkDgegaI 25
JfgfkifhHkhhKs 49
gagfddjJgKDcifdgDkD 49
cbbdehAcahjseg 21
KIjAdJbdHDHjgdgIkH 37
fsdcsgHsjgh 9
gDIADJecihA 43
fscKdIDsdgdc 41
ddfdgKjhJDjhdib 9
gKkDDDHeekhHiDHgkdKg 42
HdckaaDaDfgDK 12
dkigbKgdDIeJAkhDfJ 27
eiKDkdfsKgdsfdh 49
efgJhiAAgsjJdHK 24
edeDDigisiA 46
ehIdIsegbb 15
bADkAkDHAjkhbIcgbhDg 39
hHfsdDeDhkH 31
cacekdIagiDfIhDa 4
DdskKhssjjdD 38
dsijDgHHsjIbjdbdK 47
hjksedDHssJihj 8
bsdacdKdIkJbK 35
JhiscDibceKkcDAjjs 8
sJIbAdeIJKiegc 11
gedeJsDsfI 35
fkgKAkbDbasHDs 7
kkJgkcsJjKfKKiHgbd 47
kKiKbjddJaHiiIfD 15
fDHcJJgDed 14
kbidkcaAbKdHe 29
kDkdHsgfeaIdAaeHD 10
edsjhfkkbdcfDgieIbcJ 20
eIjakDgaJgaJKh 14
cHdjDbsccKg 36
gbHffsAkihkggJH 2
Ddsifdbkdg 19
ajbHsdijkD 39
eDssJsDcbsdichADsJD 47
DkjskHdjghDDkD 49
IsfgscdAhksHhKkddhfs 43
ebbJKabJassihabkff 17
DcJdHHgDaJa 29
JsfIaAaKJdcsfJK 11
bJcgkcikkaJcKJeDD 25
IdeeigAIseAjajsKDJDf 40
isaKHgjgsse 29
kDIkKDJJgDk 8
iKdhHJDHeIAhda 16
ieafhIjhDKg 31
ccDdDbIkicjfaiec 44
dgdkfbsgDdddhH 16
JKDDbJDifi 39
sgdkehcdgscjdjsjbsDk 35
sbiIeKghcfDJHgdH 43
sgjAggKcsDADsjjgD 12
AADkIIfjgK 39
dkgDkiKKdkbie 15
cJDgakhKckDajcIsf 31
kKIdseAcIJJeKKKD 38
KbkhHIdJsI 8
KdDDDdDIbfb 1
JkfDsfKIsiJkiAgIJgh 49
JjDHgdHsgehKkHbhdsai 44
IHdishKJDaJsd 11
kskAaHAKcaakID 38
didgsdsDhsKJKk 48
jfkJgksdKsD 28
bHajHedcDesgHIskjbIs 48
scgAebHhsg 9
bJsDkKcsasJdd 33
bsbakhJcdJiAeAIhI 28
DkkhgsiiHAbbaA 9
sKbbbibeacKKfkijbI 22
gghAfgkKafdgkDikK 2
sbcdHfDigbbksdHakkd 26
kgeJKDDIeass 28
JIeDiecAkbhgDdj 19
eAasbhefdhKI 22
AaeiDhDiDeh 50
eJHjgkdgsgdAih 47
sIAfsddjdIeiD 43
sHdAIkisHI 2
gDIkHajdkjfeDkID 34
sdkjJsgbjdaacJgJhkJ 3
KesbbgaJgDhgaeIs 12
jbbadkKdgfDhg 37
gIhgbsfsiIgaaHh 7
iHhfgfAjjdba 42
ADDfgeffAgcIs 49
DscDJiAdjksKJgH 43
jdidhIsikesfiegkce 42
HjibdscaikeaDj 9
idghaKIKsbIfDIiK 1
gdkdddsifbHIH 13
aekgchfDkJcghsfk 11
aIJeaeHdkdsgDDk 16
hiDsjiDhdg 1
kfakkAgbaIgsd 40
DdDAdsbsigIss 18
hDdgssDekfbgJdfgDI 20
DsDggkgasDDgj 50
gdDfJgksgeadikkeeds 19
gAaAKbkesfIsKg 50
ghshKDJghsfj 37
hIhfsIcDgfbKgg 38
DdaIcIDsfaihcd 19
AaiadsggsiDIk 39
bDIkdgKcDsHhAce 33
JdkdKcHAKd 6
HkgfseJfDIHIe 43
ibHcbaefJkDHa 45
JgiHsghggiaAds 11
hfjsffkkfhHkebs 36
JDDskIdjgss 42
fdAassAddeshsIbfadd 2
KdAgDDKsfkaeKsDkhDks 43
kgeKAgdbjkAHcdDifak 48
bcsjHbAHbkefA 17
cheDJIKIjkkDJdda 1
bhdaADbjIJ 8
HIJkkkIkKdkKaikkgg 7
sjigecDDkAsDAdKkcj 25
gDdJgKdjDJeDJigis 25
gDgDihkJbdjDjH 48
HjagHkbaAJsAJgJkkKha 42
aHJeDAHaIk 30
ikDAgDJseKfsafiAKKfJ 50
jdHkHidAgiDbHgagkai 1
sdDgHIcHgiJH 1
bdfhkAeDgskDKHdjj 43
kdfKchaJJHdscadDs 3
jgsfDIjdhKAhsKI 23
dsfAAifsDAscdkDH 35
HJaiddbcjdiJjIagIiDb 49
kkssaDfHKjKsKAfH 41
cgegbgjDdHDasHJhgD 10
kAfdddsiessDesD 1
gsgDskhiajk 44
eAJssjdIaddA 47
jbHJjsKekkHabhD 21
kDkgkkeaKfskaHDjkjc 23
JfigIdAdHjDKfKiH 4
dsdakgcfisHa 38
IDDdcJdkDbcgbAjgkh 11
geDhdabikhIAjbiDb 28
IsAfDIAgbcssgggdkgbj 43
dkAHadAgDjsi 10
kcdbKfgKDKdkdkIk 35
DdJDAAfddf 43
sfdHAIbcbhKIgAkskiad 1
kiKgcAeskIsJfeegsIh 8
fhgJacbJIAsiDsHDK 38
DIJiKscdDHKihsd 37
DfffsfDHHK 48
AIIsabgikjdAdIg 40
eHfHDKddfsghkjDgefhi 37
JIgHHfsIKgKiDk 31
esceegDcjjs 14
gsbgDsAagHhAgejiikAJ 1
DgDbjgfsHDdghdKkfeh 15
fdAdgasggiKkaegHcD 50
akHkIbgkdA 22
kDAjsdDikfcaIHDfAfe 49
AcdshDabKDdsgidbkg 31
IIDDgcchgA 23
DidffHAHDDAfkkdA 43
kKiIKkskjkKDagsDdk 18
bsdghfaeJIkgskgaad 30
kDckjDhkhddadJ 13
dkgAskIdHa 19
jAiAdgijksbd 23
dAscgaaHcskdshgII 12
JdIjsAckkjhHsfD 38
JsKDAfHahsgbgkbAh 18
gdJikHsHfgbHhD 19
jhDJKfsediKdkDI 16
DhasJAeigfcsDgsjdD 4
jcgKgadsggk 6
dIsifhskAkDDk 42
JdIDshgbeed 22
sKgAkbAasA 17
iseAdsscAghkKhadIkjg 4
dksdgkjcJjgjDa 33
cfcghjidigh 29
feaHDsDskDbjsAikI 18
dakgdgggfjD 3
siehHKiseDaedbs 48
ecggdDjHkagg 40
IdhjdhsKdskiA 16
kgscHfkscdH 38
skkhKIcdbsgDDkksDjh 8
djDJKeAhddIJfdggss 9
aajgikssKcKD 33
HjdjbHjgkfd 31
DfkAdsJkdD 16
sgsdDeeegk 5
HeHabkAJAdshgdf 43
IjeAaKdcbedk 33
ghkecADiIHkKga 13
HJsHDkDksIidg 30
eHJaskJbsisKIDDDjiKD 6
cDcsaJehDaIDjJDk 14
DsAAJKdksgbbaaJbDe 25
haAgfssDDAakffss 8
hJJdkdekDiAdHsffdDfH 8
kedAkDIJJg 46
ajbsbIsJDagAJbgH 20
haKkJKbagcjdeIaikdsH 4
igkbsgjgsakscssfD 29
dggsbAdJgg 19
idscgHKDgg 13
ackDDkgssJcIiJiddsJd 25
hgjisgacsAdkheAHIg 2
bKgcDeHsgAgkkgAf 48
DibKhHsHDedJJI 23
iIHDKkdkakfgIh 40
gIkKggskfdHJhscsbeJ 39
iiihkdcdkgcAbHKI 23
dkDbfffbegdgKeH 26
dskbjIKDsDDd 24
gjeJagIkajKcIecbcaK 15
IdgsJHDeksbKsb 8
dsIhgAsgDhKsejIsidkc 33
AfHfJkIasgkaAhhJHje 15
hhgdJdhfajjcsDsiHDe 28
DcdgsabHDkgIsHDDhgb 27
fcIADHbKdAAescIDI 7
kgjDbJbckhDiKkbcg 45
AdjdkHDDgAghIkafIKs 47
jfsdbAjHjgdifdjcK 50
KfisAgjhdDIhjaaH 1
gdhhIcdDIDa 23
gdKeDcgsJgs 39
hsjdbbdHddIIDj 26
KicggIdKkfggejegeK 14
jhsIesJHdDde 35
gJdkhIhdakKss 35
eHJaDbkDKaf 27
HgbIKDsIkbHdHk 27
sbAskAscgkg 17
ijkcchiAJisaddgihjk 9
kjDcIgDJdkDDAgKeJd 29
IDihiHkDbkgAkAIJI 33
bjJeabkDHbjdkjkcdse 48
ADcKedDhbkKkAadgKkd 30
kcdascJKsiJjghKADDIk 40
kDKKsDkshaKDsae 4
JiihKIsssHDDeI 13
jdhDdkHHhDdhfHAJ 19
sgkjjJIidd 5
fsdhgbiHdJDgaikb 14
kHbsIkkkiadkdD 14
dkgIaIigDafd 15
bgddAjKKIHfbKJHH 15
DsgddJDDIHJkAeg 46
AghgDkskHDgcdf 50
gkkjhcHHskh 35
idsKekdgDfgD 10
fDJDkgDddfeaajdg 31
HgssAdJJbgs 42
sAhIggIdcgD 6
JeDhDKcdhJfce 40
ddkDsbJhkkfHjHcAk 23
sjJIDdcjdDedAgDkKc 19
JkffkfhfIbfi 4
JjshhsifDdeKdge 2
kKghDKdkjagjakdhAKJ 22
DHaDddkkIiaDb 7
gfKDcejffsKksDsaDs 46
HAhDDhjdJkdikJ 36
sgKssaakDbsggbbhIkK 4
iKcDdKdhajKJiJcadf 22
ahsabJKdsJkkD 47
DsaIgkDkAce 46
KJHDfsssdkhKkkc 12
DAgHIsbsIKhkkHDdh 38
sKDkaaaecjsehHAAieh 28
sadhjhgjIHA 41
assifkHadDkdDkbeDhDg 7
HdHDKaskdcA 23
hfeghbbbgskcHiahgess 8
DeaDdHdcggkccIiajf 9
JgeekIDDKijDeIibDDcd 48
dkbdacdfHJg 1
DKfkIjJhdj 25
gkAjbjIshiIDecedDddd 8
KbgkKgbAhk 10
dfsjhesADDgHh 43
gHdHkhedcakhiicbJAgs 40
DDgIchDsdAskjdfsAg 35
sHhdggAgekssbjHbdbsh 14
KKHjgachbKKi 21
efHsdDDghIadc 43
DJIiJgcaAHckjKDDj 26
AHghHHDKAIkkdgAisgse 9
HhAkfcjDbi 50
HhgdgjkfcdJscedbaAdc 48
sfAhHcJfgIkfaIsD 1
IbhbgDfshgfJ 39
ddgDfacDciDedJDdhsJ 25
IiifjdHihbiddHhIekA 22
dDidKkADhiD 49
IgfkikKDddsgDIedikk 41
ajAhhgDdhdec 30
siDJJdIsdaDigsaD 17
DJJgeJbeIKcJgkKeeHd 8
hfakjDgdjsaidjI 48
AdgiJdIjAsdd 44
aDdIsjifeIig 39
JfKdKDksbDgHHdAgik 30
hADighAefAHjjDKHfga 47
sfbdHkIKAbbdDgbAKdD 11
KjbbedgIsdiKgi 49
dsDskcDgagIJHIsjJDIb 35
jIHefDDhddI 23
DeaDddhDaAKdDHh 17
ggaegsjDhAgJkesgK 46
gDbKkHesbekfDJae 6
kdkDDDgiaKghbHs 39
kbHifbdcDKb 24
sacJhDesDig 19
fesdcfsdddIakgdeIHk 47
hgHshAHKkeAK 38
hKDiKJksADsD 50
dkDDiagcsDKgiI 14
HgsffaKcsbk 42
DdigkhbbeIcfdKAs 4
aKDdKkgIasbKieJcf 35
KkegAjcisdAIkA 13
deKDKesKaaIKe 35
hsbDDKsKgAcidbc 46
HKHfsIshgkDkDgfd 32
fgDkIifgbsasgk 36
kiibesheks 5
jgJDekjkDaeaAddHKk 7
isdijHAadfiejigeJdkJ 39
DeiddDAgeKiAj 16
HgdkAkAsJfskJjJD 4
DfdHgJdhDb 29
sDkfcdagjc 4
bcciakHkads 30
DhaAbhIKkeakHja 9
dgkcDhagIJfdbDg 38
AgDkJKhsDHHsD 37
aIabsIeshHAk 12
hdaKkakbHagcschf 3
kdkcjcKbeshdh 7
eHdkbIAJKjDdkKKIdA 38
fkDsJedaJij 47
kdsHAJkdHDsIhdjj 22
bbfddabHKsD 11
kkggcssDIb 13
aKggeHgckfsjDdsefai 10
AiiggiDgHa 37
ahfgsgsddIkahhgbHcb 14
DsidiDscsgeHebe 2
hbAscgdIsiKdDk 28
dsIAgbseJjIHfbddKI 5
egddhHhbhgAADhjek 49
fhggDbibbDaasse 43
sdjsggbDHD 42
cHDdJdbDekkAkAgdkdi 33
DIsiIDKIhHiidbes 31
kddgagIkkKAfbkdkA 14
igDHdkbIbcdDdsA 25
kjfgfJHbDghjsaIeKb 8
kefsgkfsDDdsfekk 39
biDgifagaDAfds 2
DAchksDDdkciKkkd 14
kJdKKsDcgJdsIDDfA 42
fbJAkJHDdgDdgh 48
ekDADsJjsscbHAsakg 7
hkHegkdDHj 40
sckjcDkbDDsgH 15
sdhgsgddbeJIsDj 32
bHgJfbbgegaadgKKbDsD 47
HgIfJIkggkbAdffkjc 26
kkDHkDKiigJgDagK 21
ksKagekeIDsbDcafAH 18
akdHgfgkiJjD 20
KhcHbAHIJggaags 3
gbhaIAkhIhgIbbkddgJs 36
KdscKgikjDgcgdAfJb 11
gsHsDasaHsIiDDD 18
cDbddhfJIdsss 40
fsDebehiAhDsssajKAi 19
IDiKJgscssD 44
DJDcjAIjdkIsDH 40
dAHJsksihdgiAsjKd 14
gKfcksDDJksbgssddK 15
JDjigKjfjJjbes 9
aAAehkdfDfcjsadb 41
fdbsckAagaeKekHbbks 48
aikKegsckgDdaki 8
JisAabeIgskdkid 33
akcsdiibbcDkdaIhddg 11
fsihgddAakddkD 49
DDhbkkgIsfjbbsjeksa 12
gHkceKdhgJjfdfDhigKd 5
sKshDKjkDbkjkgsAsh 25
JjdHbiDsDiJAgAh 12
HjAfddkdfKd 7
fDJgADdfbbeDjg 7
AgIkkfsfksggsDDsDhb 17
KsgkfgIKaie 44
gJJKkfcdJakejhkAid 4
dhsAdasbDaDaibhks 29
HjakDKdddsDciga 6
ckgaIDKeijkaHgfbkAd 43
HcidDKiIgkA 45
DheJKgifisAHDKc 35
DjfIKisJDJIJsHH 26
ikkgjidegsekk 23
IHckgKdJsADkgc 50
JeafsgjJhcidIIAjDjfj 14
DdgJgJIDkkck 24
kJKesAJkHedfiackcbbI 19
IJkfdKbKcKhjd 14
cDKbdDJedkdsaicggges 31
dkjsgKiDdgD 9
hjIsAIsDiAdcDaDHHgI 26
jDgcgiHbHdIg 49
DKHfijhJdksdJsdbbddb 2
IsdADjckgkkdbD 26
DIDgDDjeHgIsAI 13
kJDDkgdeeksDsiakDc 3
fajacdkjhhKeksscI 19
IKdDidIIcsefhIifa 40
HasgJdgKHek 28
fgdcJbkHakke 6
ADshHjiddaHgikckcbi 4
igkaKbAdAhcj 21
egadAksAggsAcbJHh 37
DaHkhgcdHjjsDAH 24
ehjssDdIKdDiKJJ 21
fsjkdfiikcdkaaAsjshd 20
bKdIkgDsfHsDka 25
sKfkdgAskAdHsejfj 33
kJJgDKdDdg 7
hbJHhsJgissIkkDdcsd 32
dhksIJIhDdkg 22
dgaJgkhgegjgekkfbkg 29
dhisAcKKgddffA 7
IgsJgheggkisjjkIAcJA 31
KgasDgfdsid 5
aDgHgeIbgJkI 1
kssAHhsghhDkbs 6
AkbjHDKjkjDgdgssef 28
dIfkKgsIsIKegHkjJaKa 38
hegccsbdAk 20
kddIfjfsdfAifA 23
DDgDgiiJgIiddIH 50
kHKsAJsiddKIfidssADd 33
kesDIdecaieDiDhgHfIa 23
sijHbDHIJDcHdAsck 38
hDhdDgahKHIKHdeibiDd 23
dkskkHksbgsgfbdif 43
kIhsbJHcigfgAf 33
edIjsdihhge 50
AhkdIDDdad 34
ecHDjkkkdKdAck 2
sAdIgJsDkjDdge 47
fHgsDAasIj 32
hJkkIbkkDgs 35
DaIajaheIKIbe 18
jcAgsdscsaDhdH 27
seeaDHfJcd 34
icsgHsfsHaghHdkADf 3
fDbDJDdksgAjgI 17
fDsshigjhAj 14
bJgfdksDbIDjakkD 8
kbDasgjsgkDK 2
fDcdDADHAhccbegdAD 8
sdJDAiadKbbDdfs 31
aKbAADcsAgbdA 49
DDhkgJKdHDJ 4
ikckHKiajAsdsdiidK 27
sgDkasjAbKsHDAejck 16
kHifdddHgAAJsskDbib 29
jgDscbAfhd 18
skHgsidIIbDfbdcKikd 15
DkJkkhaDAdIAIa 5
hfsAsIDHfasDk 18
gHIagKDcAhAHsgdKdAD 47
dbbesegdeDkDjcDscbi 31
aiHkhiisID 23
DJsDfsHIHksD 41
dhcsdgsKhIfH 25
HgfDgasbIcKcDk 43
fkeaHgeKecDaDID 40
cejdcebddhiDksh 7
sIccjsAIAcHH 49
sdJIIgHAAgkffIhAskih 23
DikjIIkIgak 38
AKfkAgiskgbKjikfdd 31
dghigsgDDDj 6
DgkkdsgKHaekJJHHDfsd 9
kdjhdsskfesfDdIDk 45
skgjIbecKDDJADDg 33
ekcjgjdeecKgDHkbh 45
eKsIJhKDJjk 34
sgkHfDsDsHDAsabJaHJg 1
DkJagihdsJcH 38
JsaaikeikkjkskkA 44
gAaKgkIDKbD 6
DssafsIAccfas 29
ssikesskkeHkicKb 1
KHdidssDadKkdkiaj 49
sfdIsghkdHhsK 4
fjKsIADgkkDaI 20
IDekhADIDgcDD 7
ekefckIidas 35
aKksbaKkHIJ 29
IsAebdkfbeAADfKH 49
sAddHskgdKdgdhe 7
dcifDfkIiDkD 20
KKgagKdJsbcDgj 35
fDggDsbffkDsfAa 37
DibdeebDhKsgIhhddec 5
kikbHcicKkjiKkkId 43
DDDJhAadecKbdDig 31
bHAsjjsIeeddeJghjscd 12
dgDdiDddbeAaDKgbDa 11
JsHgbJIDaId 33
jbigegfdfh 3
AikkedcsgK 49
bAkciAsskAhDikeJs 37
JDkDKskikfkihD 2
egajgdAigfgf 24
sgkbkgHjhI 29
Dgsaksefsh 27
DIDbcAghAKKJK 17
igsfskJIecekkKaDjs 24
gfssafHgJgDbiDseDg 23
igfDkDDJAdd 34
cfIsKkKAkhgh 30
sebsbdkjdDKdcih 5
AiIdcbsdsDfdIkA 31
DkADDgDiDgAdbsDgJda 46
dsdcDdJbfDKiegDkikD 13
kcHegisfaDHAsJg 36
JjDsdIkJhehaDDDjD 47
gkHigfAgssshcIfHDAa 19
DkIsdDhbkgHgaHKJJdh 3
skjsKIhdKDiiJkfegfgg 40
IkhdeKAKHKg 11
IibhceskgId 38
ehDIfsAfgKHjhs 37
hJhHfcDeKDcKe 6
kIDackdcjgKdcIkcHKs 3
sgjbiaadIkgksDk 38
ckIIdDeJdda 13
hisDHkhkhedDIgJDADk 23
DasjDcbdsADsgkDjD 50
kksbKIhHJjKJ 25
HDIgJdDkJfkghaJdaDi 20
kjDJgJdkahkej 33
debDebhkgghDccgbd 10
skcksDbsgIg 37
sdAskdsgeJAff 8
gbKHbDkdJDes 11
DsdaAsiDjeIdDIH 18
aIgdfksdkIceA 45
sikIdsDakcdig 27
dDhIfdHddesecdbKsgg 42
cdDfaDDddHsakDiJIJij 43
DDfkidIAikhfaegds 2
KbKssHAjbkgf 19
HcdgJgIfsksAkcKksH 34
ggsgAbjDgkc 23
kagseJHJAJgIaHi 47
sKdfkDgaDhk 5
IbIJDkgshDfJghKej 14
IgcgAiJchfc 39
giHbbkJdJi 45
DIDggbaddshD 4
DasgfdDkIhkDh 22
iabsAdDkDKdkkddgjjii 38
gggghDbasjiKkdDJ 45
gbggasDcgAdIJfD 13
DKhhafDbeghj 30
dDKcekgeiksa 37
KDjiJbgHJHdD 44
DdDDsIsDKddjdDdsAJ 21
IdjkjIHDAfIahkbcDggg 27
HIjjIedsskki 16
sKahhhaisJaDKHhjJcjD 29
gadhJsekDhdKKDgbjD 27
IadgksadfdIAIdKADJDh 43
shkfIDbhbcKbeJDDeg 38
cDeAgagaDD 44
kIsIksKjHggIdHkDgDc 28
iJdgbKgfsHJfgheiaJeb 32
hdkghsHkKgfa 14
DDjADiJhJjKdK 17
higdkgDjhgkJjs 41
HDkhgIccIcKcf 42
DJAbcdfAffbJdeJgHAI 36
DkhsbfbcAcfHskkJsiH 23
hiJJihkHDjKIDDshKIgk 6
DcdcdDDDjehbfDcHhfe 13
DKsaDbfkcfd 21
dadsdkkAfsc 4
HskIkiKdfJdJJg 21
hDDHfdadIjdcdikH 33
sgAggakDhkagJgHih 23
kbdkfJgiKsdhfAba 25
bjdkdcbasKk 37
sHfgHeDDiJk 21
kkfcJIAsckkihjb 48
HJkkjkeckKebDdsjigJ 34
aIabjdkfegigesK 24
KAcIDJbfdkhdgiJ 11
ciiadgfgDbfIAjaIa 17
JbagAskchgHDibikJIIs 25
JdgfssakdKgIDKJcIHbD 25
geIfDKkJIKJgjH 23
fKjhsdgkbjdKDb 49
bjkdHskdkDasgsAgIDc 40
eDIghssbcId 48
IHkhashfiKkkgdakfJgI 49
AsaijdsKJhIdJhJcDsaf 34
jicjAhkgDgbIDDJfgKI 32
sifAJsAdKsHgiHJIsig 50
JjakjJDkdHkfc 3
DksDdjkbDIfDDI 39
HdgdDbbkcIjgAdgHf 17
ggJifsefKdsAIgkc 6
ddAIkkjdDjAha 3
ebckfshjaIHsDsI 49
gDgsdAKgKAD 42
sbibkgbdcHHHgj 22
gKIfgcgHgsDck 3
kDdsDkdDchDgJs 43
sbfDkKddjHkIHDdagH 23
kjheggsdiDhkdJaaisKj 1
dKfdejIshshkgjKik 5
IJDgfdsbfdd 10
JJHDgdAkgbfJJjbD 24
DeHdDDisdIsD 41
DgIkjsHbksIDDideJiDs 16
ccfIDAKJsgDkHgbKgJ 41
AIsssiJsdAeis 50
sDdcAJdDKcikDDsd 22
cbakAbfDebiIK 40
efAiADsaddidcisA 9
cbHgagafsdJcKkfIihdJ 14
egdkIAggieff 11
hfDsigHDHjkKah 35
gJDbAdgbAkkjIDDh 26
JIjesAKddJeHi 26
ibJgHdffAgjcKdssdck 6
jDecskKDgKckbKcH 47
fIDffiskgg 7
dsdKIkdgJs 33
HkHhkgshcgHggDhAais 44
fDKfKDHkkcdkfjssJeH 25
hskHaJggkgd 48
ssAdHJHiDhhHhD 10
gKciDkdsAkbh 13
AfbgaadJihDggajs 14
akiJijIscgiAJfHsiDs 9
IegkejijfdgggsKdiik 6
dDeKAafegDkg 35
giKkkbsaAH 24
fbeIfsAcDddJg 40
JsgaDKdgbfDikcakkkd 9
KDsfdjghgkDcdffKJHJJ 16
KhDisjikAjsJcjHacJ 18
iikgAJDjsDsiAfgkHDsg 2
iasAIDjsKfbDhDgd 39
dgdgDkHIisK 46
HhHddJcKkbeDgIIdKDjh 16
gJiiKKgDjfehgsDjjdDc 40
eDdskJsbkbss 36
hhckgsKDcbeHAsHKcH 25
kIagcdadbajdcd 31
DkAKeksDsaDbgsAKfJ 18
KdccgbcDJAHHdK 32
gcsKbfhjHgdeffgDsH 6
afihJjcsHbj 9
dIDIHckbaiddfgIj 2
gsgIDDdkKkfadskkdgf 25
AKieHsckgcJHkAIHdke 49
ikIbAbDHjDJgjabsKfDg 13
acjjddejsAi 18
kgasdIskDkcJef 20
shKAdgsbAkkbaIs 29
ddediekDDJiKDs 8
dshbIfKfsdgDDhgdc 44
bkaIDjhKcsde 4
kDagKJaHdHdhigkJ 6
ebgbHKgcdHdfDb 9
JfhDsJKfgsHigek 32
shJdkkbhIi 10
JssggkDhdiIJjhKibghh 41
kDgcKgfgAJhgsjid 13
hjIHsdAiadKdgK 43
jgfdaiggDcHdfsDii 49
KsgdaDHeIeb 14
fJgAbAfsdfcbIKcDf 7
gsKcjkgkkcsDijed 10
bssksdchKgIddasDDhe 29
kgDsifaDkakKIDfD 33
aIgKeDhhiIiHfKgHD 27
idssKgDdDDAgk 43
iebJecDkbfigajkD 22
kfHDfjkgcgDk 25
Hsfifgjsjg 24
bhIgDgkackakDgs 14
kaddJsKdjsgjJI 39
JddkIeDkfdgjjJg 50
bhKhksdHfkgskfi 39
kJsdiHgKbjdb 47
eaHDjsbciIis 20
bkgskdfIIsdce 47
kdsDJHHheJaakkjeac 17
sgJagijkADkKDsddcdaj 9
dKiJhgcIKdcJjcdKsse 6
csjcbHgjgekhjssKdaA 45
JjigddAHsdI 42
sdsdkssJihjbsj 26
dgHickdJdDIkedddsgd 34
scjjKHhsdIk 7
ecdKDADdsAkDDjsij 22
KgedHIsAcKKAjKsD 33
HDkfkdJeIggi 45
KabgIdgfHfhj 27
dbAfHAesbdkaDshsc 27
dsbsADfcfJsdDkgs 34
icAJffeiKbkIe 29
ffkhieHsbksHjdj 40
AdfddsfAgJJ 35
sHbHAsHJbD 47
IddksbAssfgafDD 31
hDigfiJggdbDf 9
saAhKcKggDJDKK 45
jsikggjdAssikAg 21
kaHdDkbKkgAcgDDH 24
KDkHgdKgDdeaH 26
kiihHaeJiikaaag 24
iDaKhbDHcfjc 38
sjcckcceaIcjk 36
kHkKfjIdcssdfDH 11
kcdJasJIKgJcaDcHd 40
DskIdDHaHIKdfsscagk 5
KaIkcjcDkaahkHKdDK 9
fKsdAsKjdAeHkfdcgK 34
jdJjbsJdbgsg 8
fekfDsgJfIjgfji 21
hiDHjhdadI 30
gesbhgesbDJcfDhd 2
gfIcJAcjdgikjKfeD 13
kDgDDJAggHdsJ 18
iskhaksscAHkggdgd 36
ckaddisgDIJsJs 9
ADkkbkssaDD 1
shJgsHkjkJJKKAJ 37
dggkbIgDdkdAd 38
JkseIfbJfakgdaf 31
jkfbdkgjshDDb 33
IKfkjhDcJgJhjesdjaig 4
fbkggfadHkehfDJ 30
jjiDkdfHeasDaAH 32
gjaejhDKkcdHJ 22
AkefekfgDeHikkgAdcf 33
kjbkchDskH 36
jgsajaKDke 26
fgJdgbDdaHhdjfDgjgg 16
hAsdeJkdkgbib 2
gsjssDhdHg 39
KdgaAbJafgbD 28
cKKcDcsiAdgIgIig 30
daHesJfskj 42
DddHKAeDdkacgIA 40
ADdssAgesghK 49
bjDAigKAhKgiieK 28
ssKAIeAgAIa 28
KaadJDHdKDH 27
eHKeADcgibijAHg 27
jskKfdDJIesfcfihDIg 46
gHidKacDkkcDhfchjk 26
fJksscssigkbgeIss 2
DajiihhHkIkeeDkDsHbs 40
jadDkgjsdshe 31
DKkkJIhiJKdjgjAssKa 28
gDjkIIegsiscbc 10
kfkJIbjssssAdjjiD 1
DdskdDJIHdegjiJhi 2
gDfIfhedggsIjIbbg 3
cKsDgJkaDigbsKIkJkgH 26
aeIkbgjHgIdJaf 26
dfiIDghdAa 11
faDfhesjegagsd 48
DIkAJjdeDAibjigHak 26
sgDbIggkbfaHdHkhg 15
iADAKgkbijjD 28
bfkbfgeJdkKdHg 2
kdffDsDkdkgfKD 48
dHdefDgbHsaJkes 40
cdajgJDDiegjfagIb 24
ggdeHcikKbhKHkkKdDaA 23
fackJkgHDkgbgII 19
hcddgDAfJsIIscKDk 13
hdiJDHDiifdJegb 31
gjDkkkishDfskIaf 3
jdafaAdsJIeDkDadchA 12
iKdJdDDKkhIgjDichd 48
ccJgfeJIaiddHjJ 35
JIigkbssgajeAIKha 23
HgedhakAKKsd 14
DkshdaDigAkskDdD 48
gIDJAhIdDDgkDggfs 45
fhDDkjKedh 43
iccDIsAKHgDkIHHbebi 21
bgDcjaghHiDkdDbgdDHD 34
dfikgAciDisAsHka 44
jhisKdHIkdgd 36
JaDdAdJkKeDjikHkDsK 31
dfaiAciAshheskbDJfdD 34
AJHfihjKfghkjc 41
bjfgIJDjkeJbkD 27
AfJisijJAajkggassg 23
DAbgIsbdiaf 28
KkdJfkhskjadd 42
bkJicjegDjcffHDd 47
AdsbdJddicsk 12
dibDkkdsgDsbAbfkIge 40
ciIDdADsfh 14
kgksdsddjKsdb 20
bIsbAsHgKcDedJhD 38
AgiDesdHbAagD 12
gHjJdjDDDcd 3
cHebkbHAIK 31
kKeADaaAgdcDbJeekc 32
sbaseiDgbcK 2
gJadgkadDKdDg 10
bkhidsJJkAhddJ 20
dcdeKjfDakDibJgfh 43
bDIhksDgAghjKdddiKHc 45
DhDAkJJAkigcHJs 42
JjedhgDDKjHgkDk 1
kJcjDfdcbehsfgbja 2
DdaeAbKejaDdHsKaddd 17
Ddgdafksskf 4
ckhdfcckscDDfahiKJ 30
DHgHIJceIIdgiIgAKsgd 15
DsjcdjgDsbsiDbjdJgfs 8
ahjJaADdedDaiD 45
dHisifcdDJkbKggJDe 18
IiDsAIsAHbADDhgJcf 37
AgDaDDgHdh 19
gschkfkskdkjd 30
JaHikDibcIcgd 49
fDDDcgbiIHkja 9
agAdgisgkg 14
gJHDcgAahfhddsssdIe 11
IIhJDjfjHggcDekHdJcH 38
DgksADjfKgJeKsI 40
akkgcdbcacIaisagaafD 50
dhKgIiAdsigiHDedgk 31
egJjibdDkifDcg 33
IggdksjKIaAd 21
cDdcAAdbcfdeHc 29
edkfsafgkej 50
KHsbdfDJeDedhc 32
fcAssDjDsDkgsADIJDdD 48
ckfIsIaegsgcggd 45
hcjIsjDJkhfDAbJ 7
kIkdKjHJAggsJdfk 36
hfAkIgHdgasId 16
hIkgIDkDjgDjkkegkhKa 19
acIkHhHDshjkd 19
IdabsdsgiHKIdDksDKk 19
ADAfkcbdcsDhkK 15
cKajisssADskJbIgdsDh 29
KAicjJdksehIaiIkgj 34
jKAckgIabkDfkfkfbi 35
IeHIgHiikDk 41
JDIsdDDsdHiAHadhaekc 31
DdjdkAjabfiJHbHfsDgs 8
DKjAeDsbjdkisksgd 50
DbsdkJihhKscIs 17
ecgIKhjdKKdd 48
ejdagJHsdbJH 27
gAdjjaibJsDh 43
sdDDDKJbDsehk 14
sdHcKeifDd 25
DkgskcbsgdgbKhhsckiA 36
eAcsgDeDbhKjk 48
DsccIDdDJIHJhb 24
kDIkAkADJksfDeHh 30
AgkkAJJifcbgAdI 33
gsekAHgeAd 15
fJAghsjgkidH 12
iDKgeDHekkjjD 4
KAkDisiseJbkHseAes 25
kDKshkisDssbkhek 40
fsHisgfdbjdsegDD 21
sgkkddsAeddJbgA 48
JsJHksHbIjADIAgkJs 38
dJDJaagDKibjssadsD 17
HDJHihdebAaadDgkdDd 7
cacedIHsHedeiDdHgshD 3
daejIbHckDkD 25
KIJgaidHbh 40
jDkegAieJkDkKKs 18
csbkahJfcseHfIJAcgg 23
bksgjfdDassd 39
gefdickkssKAHifjAsdk 19
gkKsDAIjDibjgKDe 43
eiDDgAfDKs 39
JDKDgaiiseJDJDdD 20
sdbbsecsAs 13
abjKJkDAgIjDbkIdc 26
KchhjgsAJDcsK 20
HHcjDeDhas 9
DIaasDKsfcciaJds 21
HDKgiKIcdAkci 41
jcfDdhkDbscDiIs 42
geJJsihssdAJsdjkD 43
sjiAcdDgkaDAgsHj 10
gegcbJiafDgdAJg 28
AehkgHjgscAhhD 49
aKgssgskgcKddgIsIjbd 37
eDckaksdAjeeDe 18
aADkjkbhDg 6
jAdDIDsAKegcDekJch 2
HKfJsgaDgekKDcaKcdk 41
dsdDgDjKJg 24
DdjgDcHDDKgkhbjbsh 23
hgkkdckaJsebKdgHssac 32
fjjcichbejssgD 3
eKbKfikKfeDDjJAI 21
egchdKbDscDfhsADkIKa 36
IggkgJHgsdhKd 30
KeiagDkAIcaIgiK 39
gdsaJadIkiiHa 6
hsDhkfJdagIdDeJaiDs 15
sesIHsdDKkKiKH 43
fKgbdfsJAJiDbgIjIAas 14
gkggsHDgsfkg 3
bIkHIAkkdddcksD 45
jHIisfkigADJkK 24
jeibsDbjbIcsgf 48
DcjccsAhkgKssHjsKdH 6
KjsDkkaidbD 9
AdhAKsakdc 19
DskahcfsbJffg 27
gHdJfAsIfgKd 40
kkgjgddkJKsIeDssgI 10
bfbDfeIhgg 21
cscscgKDDd 3
gsgHdADfehAasJKdAkJ 37
AJdADdsgjdhfkksK 50
fdhagekAdJaajb 43
HfgDeDhsDkcdDbDfdac 18
cisskjjsakjkcgsj 11
seKsdKaKbkJg 30
sDdhakshssek 36
baDagfgkhII 8
hDkgdcgsJfs 44
esIkfIedDgsbeDh 24
shJdahdfsaH 28
dDHcasfAgaHhIDD 6
AejkshAIHssicg 7
dHIjiHkDjDskakigh 43
gKacakkkgKkDjaIkggf 43
ddadjDbdfAD 11
dkecdIiADIffdkgAj 19
dihgDAeDdDd 20
IkgdebhsIeJbDajhei 28
bfDggbDjdK 23
hIakJgsAdjssJgc 43
kaIkdffkea 11
ffeHkbddcDjekDhsDdj 23
jdiagskIeDdgsHfje 30
dsJJkdkbcsddkdKi 35
IcesjiIidHHaKskciDg 17
dAhsDcHsssaJskg 32
AgjdcKdfaJsbjdAAKbdk 21
gDJHIIsAcKd 19
DHKehdbkDf 50
csIfsgHhHJHAgk 22
gbDjKAKkKjagDhD 34
jgsfkbfbishhgAksgg 11
kckHHkdDKdgiihcDaf 48
KiDDHsDcjhdjjd 3
gkJdiKgiaAfidsdI 31
sDHikgDjbsiassbAKhfJ 37
ADIDfssidaJhjees 13
kgDcsdHKKIehgeAi 25
dsKgdHKKcgi 14
IjdfDaedggdsgkKdiDk 26
gDAdkfjksfhsa 5
IkIggidekfDdddjkHdd 16
hcaHgeHkdsgADbKJJDg 37
figgKddfHgg 9
JIAedbJefDAafkkD 5
bIfDhjhgHIjgdJ 33
IdeebcdHgHkKH 38
iDdgikisbDHHdKidDeaD 25
JsHgdisdbjksgdsK 8
ciDKbkbjjibJdgaedJg 46
iAbDddDHfJDigd 11
hDAgIsagAaAgJ 49
iiDfkDsiksikbKfgK 30
DkHJgcsbgijd 49
JsdHJkDDddisJgf 37
JJhhcdsbhcDjbgiIKJ 4
ekAffksJbgDDhA 21
hkcdIHAebDhdjkHc 33
iIfcafbhie 9
cgafdfhgiakcceAkci 41
JcafgbDDDJjIjs 33
biHJgDADggasfgkdhDI 22
sfdsaIbgIcasgDHg 8
aADsIsgAisJD 42
HDIgdfdddhd 40
eIisgHHdks 17
jiIckgJbkiJdhgk 41
geJsaafdDsdiD 16
addgshAeHd 7
jfchdgcbKhJscdg 5
IsKKHJedIcd 25
bfeIsdaAikcK 4
ficsJKgcdd 26
sJgdjAcKIbi 31
kgKaAgJJKek 12
absgHghcAcDgh 49
fAAgKAbdkDIDgJg 27
HsdJdcaiHsDDsAd 33
dkdddHKhkDgHDIjgK 2
aAabkakhkhssca 8
gebgJJssgbsaJibsgbg 10
saDjbJIsfbffI 34
deIDKhDAIJsbHDKi 36
DsjDHesAdAdg 25
dkDfaAdgJi 23
gDKicidaghAiJgjI 46
JddKHkhhAHcf 49
JedADcjsKfaJssbDg 9
bjdDjHhbbcjAdfDIiI 9
ggbkJsjceshDHAgK 18
kAHedeAJhjKd 31
hsAgHhDdHDdD 43
kKfIKdbIJsDfsDfdIdHI 18
JhdassbJdJbebKd 18
kAdkKgfcsHdDj 33
fKgdsHAcKA 11
fDgKIAcDaKbKDADekfba 50
cbDKkAiAdJIsaDesgIIj 19
jHsekeDgIDjAhK 24
IidIaeabDIc 7
IbDJsJcgDkgiIhgssKDh 20
jKggjbidjssADiik 9
aKbjcjAeagad 34
hIIJfkddhh 17
kggadisskAKKHda 7
JKdksHHDJsgdI 24
gIAgHAjkAkkkhjdsibgA 13
agKDckgijJ 30
dabiDjghsgHsjJdhs 24
cfhkHsbgHjDaisskisgK 14
edJHKAdghbdakgJkshIk 34
bgbdkhakhsJcbHkD 9
kidDKfDJsADsciDksDe 44
dgkessedJJks 36
eagDDJdjshA 3
bcdJIDDkkKskfkjDh 18
cDkddHkbKfHkd 22
disDsJkDIIHdgjchDIcD 36
KaggjhKkdcidDgdDh 26
sheAghbidbgsjsbsefJj 11
AgKDeHKiJAde 46
skDJhsDegeDkjd 45
dsdjibIjADKgs 15
ssDDdHgHJhghHdff 3
DsDgcsjKdgbgddcKh 33
sbhdsKshIecasf 1
DggHfIJckAgJgHfIIgfd 28
cdjDAbDgaDcc 38
hcJIkKdDssbhJDkis 46
HhdcdfAbIADgcDjD 48
ssjdHIbgdisJagA 41
IDDejgiediiDkhgs 49
ibsschbggjdJHssKc 40
djcfgAkegekaKejh 38
gAaDgdkAscJ 1
AcadjgKjdfbD 1
Icidieedbs 37
bkjjAbcdKdsdDkfK 16
gIgDhIhbhDgjsdkda 34
eskDbcDkgdDDkkI 34
hkgHdDssbDbaHb 5
eekhkcDHssKb 37
hgfcIiJdHshejhkhA 38
IkkadfedJHsKJ 17
gHkfaKshskHkjibDdJ 23
bbbiDgsbhkkfisd 1
sfIHgDsjskHdsdgc 5
akIjgfjebsHdj 5
aesgjAffDgfHssbKgIb 36
dAkdgfsidgcsDkghk 18
khdsiksIJhkHAcj 19
gDhgKDJcfeDaIkk 31
IsiiDDiHbjIjDIdAkbDd 16
ebADcAiAbkceaiI 11
geDdbkdkfsseikdhakJe 22
AKgcekDIekkKHcfJ 23
AIeAihHadfJhAjch 8
shkaHabDdfdccgkJDsg 25
sdbHagdDheKej 12
dDsidhjdbsKk 36
kKkcaDhcss 4
dIsJggAcAsjaaDi 14
dDgcHgesJkkbkfgbgdkh 49
DkegHKksDkAKDAgAgf 17
DkJbsskhibegJA 39
dDDKJkefagbgJckKsss 1
JsJDhsJihHbD 19
jbDjkfdckeI 7
bbbhfdihcKKkeAdeKaJ 13
efDADkgKfIfaDdkegi 39
gbjbsKkkJDgkKi 16
ksDdAgDekDJeiJAIhJk 34
DsaJJiAdgjDdHig 28
iKhedcfchs 46
HHsHcihHaK 47
kssDgKdDAgdJkaDf 14
ksdbskdhkki 12
kKHsgibaADaabh 47
sgDKaDJsbkDHj 30
jgDkDDJgkIKJbe 23
dbjhskKfjDDdgbcieaIc 32
gsdkiKeJHJgfdDeDs 28
gAdHHidAhekKJfDg 50
hjDcDhesKdKkDAgJcd 5
ccaDKfeJcbIjI 46
DskesIiHDiigdikkDkK 4
JKDDJksDabkdfhJi 8
skskkJgsbHHjsggsf 7
hdhsiJeHfhsJHf 16
AehDbfhgkdkAIkacg 50
kDdIsjdjkIDbjKd 46
igggdJhjeDfHKDDaD 25
fjHDjjHbdDdkDiHiJ 4
fgeDIsjjdsKhiJIbfsf 38
AIKiAJJJDkbcigDA 3
Asescajesgdf 28
dKKiggjJskjdDHkiHi 25
DDgDAfisba 15
sskIHAgcfgcaeedJ 49
ciifkcgkgKsjDjcsjk 29
fsseDKbhdjgjDh 6
fdikDKidhscikd 40
asgfdgikdJsdJJghasik 22
gDgeaDckIdKekH 33
DHsgbsgdIH 10
bgHgeHJbge 7
gAijfJfhshDA 21
akIsJaehbedDeeg 45
kbsgcgAigHjak 46
ceddJackdhsk 4
JdkDkIHejkHsaka 8
daJDIgshKscDgDJI 23
HafHDDDIgAi 32
hciKkKihieDskikkcjsh 17
DgJgDdIJshs 22
igdAheksDdDejIebDI 27
jDdkcIsdIhJsahJd 19
IDsbkbdDJi 8
akgAkKcaabbs 48
AkeKdfJchJfbafa 37
DAfjdjdKsbDsjdDh 44
JgfdkJbAiDA 4
ekaDcjIJkkkhsbbb 28
IashDbiAksDsdJDk 15
ggHjdefbaDkKAkdDIHc 28
dskJgAkDjisDgskDbH 2
hgIsgAijfKDgHIHdjIDs 11
dckIsadsdbhkcsJsb 45
kKaaHIAjJfbI 15
diiassDckgD 7
jkdJDkDkjADs 39
feagHdHKdaAcbaHfsbeI 45
basAahhesD 29
kbsIkkgjAAHIhAJhADA 14
HiDdfdjkcssdbb 47
hIfaiAscDcsjIchhAJ 2
bdDKgbsgefgIgA 36
jgsDbkIKbghsgI 32
sisHgedeedjadsfHfafe 36
saHsdefieDksDcKDgda 23
dddkHgIeecf 30
fDkcJfdisIAdi 22
dDeAJAggdffkdk 40
JgdiKagsDJsD 16
DkDghKcdeDJJsbksjdJb 45
jKkkgchIHa 40
fsfkDgjAhHkh 34
AdskghdgsskihgHH 50
iDdkDbJfKeide 4
sDgggJfKkHhsDefegf 7
ksgIagHkIKbbkkdh 49
gbggDDAkaIddi 50
IAsbIHAeKdKcAaf 39
dcDscghJId 17
KJbDeJaekabAbc 6
HbDsAdkgfeidIkiss 20
kkaKiebDkc 18
IfDassKeigKfJbiAKckf 30
asHdKIAIAshfdHfchbh 2
IekkgAsdhsdgedsK 15
dkgkidHcdhDs 5
ijDsskfbbesidcgh 42
kdDjKegdkdJI 50
skbDikhgkbgKkcsJK 16
kfsgAhfddgIgddk 3
JJKIfagkffAAIks 38
HjIeebgaDD 32
KddekadbIDHjfH 50
essijisJdf 34
dsKkksdjekDkHDAfss 50
gkHabHIiHeg 47
kgkehIgdkKgdcKJIhf 48
sckabkIHDJJsegakcs 19
AgejeDsKAA 46
gKiefscdgDs 5
hAIkhKDdDdiskHadke 44
jigDkdgkKsA 31
bsDsDjDdfJH 15
KkgHkDdefcgeHHkcI 45
bhjejAkkkkdgfg 45
hfJKjkDicadajikKH 18
eddbijsAdDsfgadKcI 17
sshAKgaKfkjcdkbg 19
HaDseghsDAkbs 36
hKfKfgiAKshKhksfia 36
HdbkHffHbscDbK 27
bJIKsHgjdsbjhs 16
DAfcKHiDhDiIgJicsJ 15
DgdbagdAeHJehk 14
gaiDsDehJejIKgh 27
ssdgDddkDsJDkfd 40
sakKgkDhedkkgDedAsi 12
ksjkagJAsdd 38
dHdkaJJasskJki 35
AdIKigKaKacJfDd 39
cdddIdhAgJJ 3
HDkakssjHAdkJfDjI 3
JgAgjbDHJJgdd 27
HbAgdiDdsgDd 22
gkdJadkssejkbcgaa 9
skbDsIIeJgKkDIbsI 24
jHbsHjgAehcIhJHkDf 27
AHkcaJsgkiKAhfd 47
jHdackKsIJAsgssesfkD 41
IjdIdahehejdsh 49
kDdDAedjkAsje 30
csfHsdsIbchcecAbDaDd 28
IfJDbiJAasakfds 48
AKfdeskihJjIkicsI 7
IifgkIgfjdckjeg 13
iDcgdjaAAig 26
AihKkesddjAAse 38
jaDbdifgKgbcJs 7
gDbcbgdeIifegA 2
jhAAbADkkjisejH 18
HjsgcsssJigkd 34
aebdJbgAbeII 33
IJkbAdggdsjgHss 48
HIesghDikaAbhadDdf 10
djJigfceecJfdkhgs 11
kdifkDKjhJHcgs 23
dhAKdsgjfbdgD 3
DkHdhjaKbkDKD 8
HdDIAkHDbsbIadgdfhA 27
cbjssebDAdkJggDdgD 35
isDDAKDDdskjssisJKcd 11
edkhsseidDfdkHbk 7
ghibksdJdbksgiD 12
DJgIJcdisk 32
dHkjbbgdsHHsHdjh 8
hgagbdggik 37
AcdjJgIkAkgijHcbb 7
IbkKsecgjDdeeHkcd 44
AsjDkhdjegKDgiaaJks 22
gscacdsdeAsdeHAckgs 41
hKAggsAbkad 49
iDaADgDdkcKd 18
bgkjeAIkcad 39
agKJAKjsieaiDaI 37
dAgsehDdeecbi 43
DshDjDDdKdkadjDJ 43
kDjJijgADDAh 48
fsfbhAIidssksdIKbK 19
DifHDcekdKhfHksf 5
sDscjiecgdfisdgi 13
skgjhAHiIjsdaDD 30
dgjcbIishdh 16
sIDgjgfgAace 24
giiHhIbJIsck 21
skeAdbhfgssa 45
ddhdDdbicdidkKD 46
jDjeJseksgbagjc 48
cDiHgddgDKcdsJisdDs 39
sgAcgeDIdessigIb 20
fkcfHgDDJgdJkbfkAJdJ 45
hbkaKAeIcgjH 26
adiDAhDcAiibdkegfH 10
cgaaDeIDIJIIik 25
HidgAAkdJfskc 40
eDdAJsjAaDbAafadAKHg 49
fHdDkDKigjDbKceDcfJK 17
hDabHDgJIk 13
HeakKdshgabeIfg 13
dbeIKadKDs 16
idkHdsDKHjgcI 24
kdhiigIgjs 9
hdbgKDdskghaakh 33
giAehhsbkHIA 27
gejbdksjIfAkIIdDed 34
eHJKiddIaDAskksJscs 15
DbgdhgfeHe 42
iDDdbKkDKI 39
ffKAdkjJbD 16
DJAfJjshdIkDkcbHjADe 34
DDgcDIejDfgcDKIJKH 25
kDdecHAabkekbiDg 23
DgHdDDJsdgacsIs 5
abJksbkjadejDsjssdsk 6
bAbkhegbAihc 19
sAIjIseKaeiihAfhk 32
IjfAagKggIj 9
dIksghsbaaibJ 2
hDkejghJaJhk 39
ecbHgkDDdAd 6
DgIaIhgDeKaDDH 30
kdgcIDdfgiiahbbeDis 13
dkDdIbdgiAsIa 28
kJHkiKaHdiADJisgs 48
dkfskAIeDi 30
egaDfjiafie 26
bsedkiacDdDI 35
HKfadHIDhiHdsAHDcce 2
AbDDDgdDccsk 21
ADDskdIgijhDhhHsiaks 35
eDHdkcDfcdsdaKk 5
KKJejaAAdhsHbKJfAsDs 43
kiAgssDjbsaJc 12
HeiKbcjgdgdDebJDj 33
fdfcHHDcdcJcAIkb 38
cgchDfdjebigggs 2
sHdDissDssHhDkb 31
geKfakDcIIIksIdfeI 22
kaKHkkkhjsg 12
DsfissdDessaf 29
gcDsgjsJgfddg 11
sAjiADgedDfggkisd 14
ccdJjJDsde 36
ckeiDIHfiJkDskDgJ 5
gbiJDissJb 15
HsabdKcDDssHDbfIkg 45
fjsksHksAdIJkdg 16
faDIaggfhgcDjKajsgks 8
hKkKsgbgheefcdKiekD 6
khichsbddKesefk 5
fkaKcKskDjdfHfk 34
KbagJhsDJJddikdcecA 26
eJehbcbcfgcfcskagbe 20
DbHkdfkdhkHa 15
iIeJADecDsjskDkhgDs 15
csicksbejiJDgDab 11
AaKkDDeaesHadcHis 40
ecIJgDkDfDhgsksskdK 40
kbgfkgshjfkhg 19
ggJggjbKKgdedebdIdag 25
HDKhkcAfgkeJ 42
akjJJikHDicheds 9
cieKggAfadb 11
sDjgJdfIesH 34
HbfdfIJgHcJHDK 35
jcifIDegksbgiab 36
ghdgdgkdfDIdAADg 16
eJkehIJDcdDDDs 33
cgJKDaiHfghdKId 13
ekeDDbhdsgDJkg 24
fsiDhfgDigfHKgcksKD 3
sAecDcaIHck 3
eKdefhIeKcdKkIH 11
gDhhsDdsHiAA 37
bsJkggHgkgk 39
ddckAiJdkiDkbggfhI 35
gADsiikDsshJI 50
skiKejkDDegIfKiD 27
jfskebcJdDHkh 45
IeKgIDJfhjdAiDd 35
jDfkbbDbgkAckKidk 32
safAdcdfkA 24
ksAkakikkf 50
hsaDaKkgdkhKhe 32
dfIcjKcdjDi 47
akJkDkcJdJJkIHDiJgg 34
chKdDJIAgKgbcJkdfHdc 8
dAffdedfIdDAkg 28
iIsfgabJgaJbcfhgII 37
igksDJKJcaJghdd 18
fibkAbsfkD 6
fgbbIhddsAc 46
ddgDgDebscDAkahd 50
gdHabdHsJdjIhjDdgbgd 3
AbIDsdgfIA 29
skAhkDjIDejhsgJbdD 39
ddDekAKfeDdkfiKiAKdg 24
IaKdJkKdjs 24
hgHKgDIIKdAdHHIkKghi 45
DskKbhHHsecfc 40
hIhHbdghkKJgsI 44
ddcdDacigdIgADHaA 25
cJsbahsikdhkkg 44
IIDdjgeIDHbkiDi 15
hbiacDbHfgkg 49
AAcefcissk 42
gccejjaekdgsa 8
sesJiaHDsh 4
kgiIKdshKigshiHkjg 17
cDdfcskgJgiDhAJsIkaj 42
jDDaegadJkeIaJfbhIDg 18
KKsDfIbkJckgccJkdg 3
IkDfJgisgcicID 20
gckHAakjjseKgffe 11
sgbaAAHbJgbsiHAeK 43
DsJgcsDhIskKkkcsdedJ 14
IDKfackescadbkgAcHdi 24
cHdKaegKgsHkdgdJIacg 42
jfKfAgsksJHjAiHiHbj 46
sjsgskkbdDijajsHHbH 19
AHcbdidifHcegk 24
IkscIheDkjJhk 1
ehsIADjebbs 14
DDdKdekHdsikgkgkhI 17
ggKHdgdcdees 32
DdbcbjHhbHjggsDjigJK 28
kbIkkhajsIkh 26
ihKJKdfJasbjKJgKjb 2
fIceHcdHDksiAAgIseIb 45
hJcIcIfkgIi 2
dbdfIgkdDcb 29
jdahdJDDKHA 15
eIHbksAKdssDDaaeeghI 31
csIAsjgfjfIjsHss 26
sbKeebgidJk 44
iDdjDkhgdHJjHfikjbH 5
bAsdcsgfdIgDKgDKb 1
KseJsgkHebaAkgi 31
ckeksHJishhJaaHekkhc 31
aDAcfbAgfAsssdDb 26
DgDIJbjbdIfecsb 30
gJHekagDHabjKkAAgsk 24
kddgKbKbgkJDgcfdi 8
KdjDdDcdDakJjekkd 9
aciHJdsJdiDD 38
gAJHsIdADdssjJdgHgD 49
gajgkdiceakgKbKhds 32
cegcHkcKdgbdshKDeeI 41
IIAkDsHgHDh 35
DsDshDshDJsAK 46
dDdbebIdkcIb 11
sIAJeHKaIIKdJIgbaJAk 9
HhddikdDgdHDDjKDDgkK 26
JDDDfaADDef 4
ikaskgkfkhg 29
abKAIsghkDkfbAij 10
AIbdKgkhdsKjeIbIc 36
iidehagsdg 32
kAgbdsgAkIddjjh 40
eeekddDdssHAsDg 34
echjKsIgDda 15
bkbKefsDiahk 9
ddecDIsAfgD 23
skDhJKHKJD 36
JebbdgIKdsksadDDd 40
KeJfhHhiDAg 10
khsiJdghsccdg 7
jbsgJsKHaIjDiJs 24
KhkAJiikIdhDskbss 49
hIkjDdIgggssd 24
iccAKKcKgkIgjdiIA 33
cKJssbjhfcAh 45
DfKKiaJgIkDgbcD 32
afhdjsfcdAJisKbjDdk 44
HJAIdJkDAdegj 43
DDDjIJgkIhjhJeid 29
dDbgKIHigkfdk 10
fgDAjiHgkeaDcdadefek 40
ghDsDhJJgIAkk 6
cIAkIJDefedgahdjebIh 44
aIfIADjjDagiHibk 14
idDkIAsdhdhdDdi 38
ijgbJsdAiJKkAccgJb 3
DgfgDJIaefKchsJdK 22
fIkkKedAsD 26
DcekgghdeiDisi 12
dsfAsDgAdJIAbDJks 17
hschdDKDiHkddhAgHD 12
fJIgkhiggeD 29
ccdDkkJDAIsbDbDbgfe 28
cDsbHkJbasdb 12
sdhkAHcehddbdhjs 3
iDDKdksAeAIgDAkgjgdc 21
DHDjJeIKIaHfgeDkdgHb 38
hjdDaeJdgjD 10
djdaaidKfcD 13
fsfgAiDDhakDDHbsgjee 38
hdksddsgsfHkbkAcs 4
gDgjsjssdagejck 7
iIbIefjhfgf 20
ehDaHdgsDhgb 40
hJdKsdbgsAA 47
AiIKcIAdjAf 11
jiJggekhkkjsdDIsdsAJ 28
AcAkAgibKKhjIsekDb 18
kJAfkDcdAbsafhH 22
AAhDaAfihbsdskjdg 36
DdeDdfbdjadaDId 22
dgHfkIhJecakKd 10
sgJDJDkIkgekkDghaDI 44
fdDgIsajDDjkgeceDh 9
fgDhdIHssJkA 17
kcfIaDDssei 7
DaaaaAAddedkjdHce 7
isaAkkegjhg 31
hdDjkHsfks 4
jsKbkisgsckekDh 13
sJsabhkdKgAjcfc 31
gJbiiJhafJDcgsask 21
HIkchKfHbJ 39
cgebkighjge 46
fbjDkacDDhJeda 41
dHgaiassieDkfgigDd 47
gfDJdadddjIaA 15
DeAdJggcshbkkdkK 2
ddfdIeckaDsggJ 48
kHDDgegggfdgag 12
ADikkeeidhKgJddgfdjk 6
kdkJescgKKHfdfjAHfhi 19
biAjsggebDajjDakgdsH 18
DDkDascHHsdAgggD 49
DksDkAfHJcIbfgcI 39
ggdkbKdkdcJ 50
dgdgkkAAAAkkgDbgIKID 37
jDsakjdeAcD 50
kAhseDcdJfesAKhsfhH 31
ikKDddDsgAacDci 38
AgkDeciKKkHk 20
jbgjHdkDjhgDIadDdDj 21
ikDsasikdDkdee 30
hkHkJkkDsgikdhkaf 19
dIagsfsDHJJsedHiJie 13
DjdfesscDfdffgdKgfHI 34
JJDdAsdkHsDADbbjf 9
jfJdsJgebjdJkacdkaD 27
jsdfjAbeHdfg 4
bkAkebbbkkIJaaJdbAD 33
DAkbedfissdJKHjsdkDa 3
eiijkDHJsis 19
dKddbHbKejcsaid 17
DejHchIasKc 42
iKHkbsgsgAeajJbsH 21
saDHgfgkdckHDgJIkeI 34
DdahDkAgAdHdbehbg 4
skehiAdbjd 9
jdDsJDckickksHA 43
AkkAcJsDkdgsAgAHAKid 30
dskAaKchkddaDDggDbsg 43
gDJikDekHDiKIIAkk 41
DksfgdgficJAHjjdHi 32
AgsidjsAggDbdgDcjh 23
gdhjiHgKAfJJj 13
IidkIHbgcAebHbffAK 11
KAHDiDgkAJhDDAKbgkc 47
ksbkcDiaAbbD 1
HfkHsgksAdgJkHkgKD 11
ggceadgsihfbci 31
ejgIieasdjdDgkeKgd 42
AKKgDdkHkagdKgIcK 46
degHhsiskJkheAd 28
gkKafDkAjdDjDkA 48
JbfDHheADe 7
hiiDHDIggIgJ 11
DdfDAbgdKgKkdJiidKI 44
kaHAeHIAJsIsfg 40
AsDDdkfdjDdh 48
IgbbdjkDhfd 38
siggsDkkKddshs 49
jDbAjsKiegJkHbd 1
hJIkkhKDsAsig 18
kbgfbikdkijaDk 19
gdDsdHiakjAcIdj 11
HIkbIbdsDHejkbgi 38
ifHiifjbdsdK 42
afdbDkdDHDDKsj 17
dDJeIbgsddsce 48
gDbdjDdhgcbesDcgJdbs 31
khDdkjsekIKbAJdkasa 19
JjgsHDcDHcDHehkb 34
ihsdgDfDDsdfskHk 46
djHddjskKAa 24
jdfeiJAsKgegDd 37
IsIifieKckKKAIKgbIKi 34
kjbcgDDJiIakhKahhJAd 9
fgAKgdisKHk 2
IdgsghddJc 5
hdHsIDKeKkbhgAhsf 49
KDecjDIDagJDAsgsbI 9
ksfIAscIKkcigaa 25
HajKddgdaKbJk 41
dgsfkdskdJggdiiDjfD 20
ckeDgjDgDbh 44
cKfADJdAsAegAKdI 12
eIAJbhkaiKiIkgkce 24
kAJhIJdggA 42
eJdkAisHkADHhgifsdfJ 46
JjsJcadghds 21
ggiegAeggAiJjgsggD 19
Deesishsag 18
JgaskAechhAiaAkDAdbk 20
akddKDhHkesigDIgAkh 43
kKadJbfhDfAgbIahk 1
HKDjbDJcIbkijkkckJAk 48
dhdDbDdIhckbK 13
kkiddAHkhfhHf 47
DHkjDdagsh 20
kgskfhkbJb 20
jskjHDkeehigkJe 42
dkadDadaceAcKbKsskdc 23
gghjHaJsdjkHbdAeK 13
kgHJcjibdIdisDcHc 2
bffseKkHKHkghksh 44
sghJfIgJgIAkdHgke 47
idsDjJejdAfAD 7
dDkIbkfDaADJAfbksk 29
jhjhAkDcgaKDcb 28
JebHaAsffDdsJKsssj 21
eseIkdgAakDf 21
dfJidDdskbDda 13
kdIecIkIHKJdfjg 22
jscaieiJgffJsJJs 21
diafccksafe 21
JdDgDJfgIaDkaHkk 10
askgddidsDkbhkAHcd 21
AHdjfskAiDAeDgajjsjk 28
DDdIckaiIkIJ 14
bgeiDcjbfkgdd 42
kKkhHbjekjjDsgHcfkgI 20
jJJcJigakgsJIfgIhkg 24
DadKJKHIHIkadDsdjDs 37
KcDcisjeKicdDfk 16
jsAidKdIKg 35
DcAahhjiKiDeHsg 49
aIhgeeaafHihdaKJigf 46
faiiIKkkdsciIi 16
ggikfbhfskf 10
kjgksiIdgd 49
kHekffhHHaI 43
bcicceHsDsiDgDDKa 48
fjdksfsdhg 17
keAkhDehdfhsjJJdbkfb 21
jahgefHJbJDH 6
IKkgccdDDDijJgjhgJk 16
kIDidjkdie 15
HeeaHefAHckHdKshjdc 27
fJfiadjeADsfdD 33
kghAsdidksseskfefH 50
khDDaeJkIshekKshs 10
gbsdIDgfshkcjbghcigg 9
iIDDfjfjsDgADIdDkikj 12
ajIceAeDaJIkgJchda 37
fcdjfhKekckkfksgAke 39
AfdhsdsHDhJaA 10
JbfhDsfJHHkfkDksfks 22
iKDkAccfsbiIddsskkDI 33
gAkkjsJkeJHjks 37
dHfgdkfjagdKkIdbdsjf 28
ggiaDIAIHjgeIeIcks 16
eJHJhDsecAIjH 40
DikijkHIgddcaJADA 49
hkdsIsfkdek 28
IidsajskDddfgsIA 24
scfHAsgsdDjgHcesigH 40
gkeKijejIIDk 40
jgcghiAjaaaKfDhAggj 45
feDsghffAaAJkDsDceKs 29
kfhgjsgHfcsa 4
AhsaKgdAddjdsk 36
djDcsIDcjh 49
gDbAdIeDJK 49
IIacgfDcsfIahdfffg 31
KeaDbckiDfa 2
DgIDDiKKAKagJDggsc 30
jfJgAgHDiDdd 23
DDkkADidiK 32
hfHdaHiDHsfkIgK 39
gicDkKghikjJkcd 20
sjsidbggbD 7
JjKdeIDaDgggf 3
chfskakIesJ 33
AihKsDjJDHbJeIekhadd 8
jgshcAfdbdIDd 1
akDciDAahkKahKdeD 22
HAkjgiaHdaHhIkKJ 8
scsDesihkdHkbsacjJD 5
HcaDKdsjgAgijgf 47
DKkdkikfAjaHsaJDdbk 22
ffDAfDDkdaJdbhfda 6
kdkckhDhcKcfjdsijjD 23
fDIejAggfhkk 35
iHJgIHHAgJkeiJDHkhkd 43
aDsDJIDdjjsKDIgfgs 36
AkdcjkiiAJcsskkH 3
DJfAhekJsg 47
eDsgDhgJDHkdkcJdKh 49
aihjkJDjAkAkAkAfd 50
aKHsHDDacDDfDgKgs 2
dJdKHbIijeaHshsIekkb 9
kKHfJdjkcsDhgJ 47
kIhdKKDsdIDdfkhegddc 32
jHjAhbdikkJfsshbIJef 36
ccAcsdJDKbAJ 7
feAchJjDgHfsjjhJIj 25
kdfcaaIJAIgakiaAHbaA 46
AJcdeHHdfdbfs 50
dgDfiJHkHbag 19
IaggddgdkHga 15
fjsahdHdKKgadDg 6
cDDksfssaekkKahIIg 10
dIsIIgeDhe 4
sehIJsDDfDsdidAk 44
dJiAKhgeebk 3
bagggjDfsije 24
DDAJaakgDHds 32
KJDJjsKcDgs 36
IHcJKjfdkHdJ 42
sjfjkfIdkssD 28
AhJckIJdAfJg 44
dfaHkgIiIDdJ 19
hgkeiiDbkceKdf 13
sDJshdebKb 44
gDdAgeJaaa 11
eAcJjcjIsfacIck 9
DdJDjAjHsdg 6
geddgDscjhjsgADk 11
hjgbbDkKDdkgjgf 14
jcIfdeadfkkDHggik 32
AedkgekDigdei 6
seDcDAeggk 21
hJHJHddiJhsAfDbbDba 11
fkHIJkhkiA 6
sIggHkdsAb 46
cJcHjKsJKjgIbs 7
JakeKJgdbAdsg 39
gKsskeedgsdI 26
hJsiedAAcc 45
kgIsdddagsJJgiibkk 44
sedkksigdkiaHfk 31
kidgaKJdejsi 26
jkcbcfgIigkgakfH 45
fdhgDDDcghkd 38
IdkdDAikecJfI 28
hjDiegAcgkJk 22
ahhjJeJbddkcaAAf 2
dgsAgggdijeDDj 39
dHaceDedjfkIkgK 13
jcHkageiKgsfidb 6
KkbdgfIAcesJ 44
sdDiagDhjggDcd 26
defeeJkDdsgHg 48
DeJkksKDecssddAccbk 8
dIbkshiggIKjajAHk 46
kggciedIjkDJ 8
jdjJjJJhjggAJHDD 15
igdkDJKDabedD 40
geasggIKedbj 40
fcaHbbcadkaDsJHJid 32
aAghekdsIdidDfibhHfg 49
cdHHhkscdaDhjhDd 48
KIssDdIKJfjgAIDi 15
JIjcaAJacjdjssAdsa 10
JiIgJceAcisjjjskda 38
dfdDscsiDsAHsHdsfDD 2
IsAkgkKjdbkgdDgj 5
aefddHiiigcjcdjdh 42
bkisgkgJHgHI 9
fDiAdbdiHdghIAh 28
kieAkfIefKddbk 5
KsJhKkbDJkgID 28
kDgsifHckAsaeKegjgJi 50
DdJgJkHdKh 9
KjkJkkajdfIbieHs 15
cghfIcfJid 17
DdsecJhaddHdcssIs 45
kissackjIgiJHk 37
sgshHdseagDDg 9
igsaaAIDkfI 4
jjgaJsJeDfHbjDdcD 46
dkhsieahsddkKbKD 11
sgksdkhghJDsJHJkgJ 25
bkgfssskskK 35
gebbbsDAdKiKHcf 43
jiKkIksDkHDHddDJesi 40
kggjhJKefJdaiH 13
gKJkggjfdsddabi 48
sdbsDdDsshA 45
AIbJdHaKDJdkkdjh 48
aDAaIkIbbb 31
sDsegJDfgdc 48
dhAjHfeaKgffIg 10
jcjjfgkIsdkIJd 5
fsgaeDDkejka 31
kdDDKccDcsIfHkkdgc 10
ciHIKeessjHsdfa 41
gIfeAsskkgfsggbKJHi 20
kAgssjhejgkHb 31
iDKdsiDkjgkdcdHHH 21
HsjdaiDHcgs 34
DkgjcaifiikhDDksasgf 45
dJcfsjjacgdkkDAKc 38
aIbkAassIIDD 17
sghKkiJKIc 46
aisjeiIbHg 42
sDHchiDjshahsHh 32
jfkigJDakIgdbIaiJkI 37
DkbAsjHAgiIs 9
eKedkkDhgdDIidcdk 28
HsDDIkDhejdi 26
ksjbhDkgkdgaiKAfhD 41
cfHJsechckDjgcAsAJik 19
cAbDfkDDjdgh 33
siHhsgiIeDADsKaKD 18
cefDcIsDbhfDHcKJ 31
JaAisAsskf 50
dikdKdikgKig 16
khkDDsksgsgDcIa 34
agchHAkgJsIiK 7
eiKggDjDfgj 34
KaDkiJhIHeIHKDfDk 1
ADgDsekskdiffIs 37
jIikAksKDgJshsAI 19
gfgKsJAgHbe 35
gbAbgKsKHdkkKgDJj 34
fkDjcacakkeabcbs 15
KaDgkcDIeddDfJKgs 7
csIafibaihbK 32
jcaksdhkfKcdkAhfDH 20
kDgeIDbsKiAakssDgId 7
AdIAkgDjfAI 23
gbggbsfehgjgcasDkA 26
DsKdeKAgcbDdgDfgkhk 23
iDiKsHiIdkksgfJb 6
fDekdckagicjgDeADiK 44
bjIDsAgAhKabiI 6
KbJjhIsiJsdJgIJccb 10
sssjbDDdbKfkHKbd 41
issAgJbscDh 29
fdsdDDigsk 10
chDfggsiJfbDjfajbD 30
jAHfaAgbJgc 23
cIckbjhkseAIKgffaeDj 26
eDIfHshKgk 35
gaedHgcgHkD 13
HAbfdahghjsDDd 36
dAaKcgejAhk 22
DsHkAHDDgedjaeDdji 38
AkkggccbKkJjDJ 13
gDDjAsgakjcDcafakdg 33
ksgdgkHkfD 36
bjadddgHkkgfHsdjsksd 10
IkeJAdfcJDicgfd 47
sbAHgkbiaKaI 45
gKkADhHIkgjhiksAhk 40
KDkJiKcdIksisbDJDIHK 43
esgshHHAkAAbfhbJfbbs 34
sJidkeAejDKdf 30
cjhkADhdHkgi 2
gehKDasbgsdDiDgdcAcc 12
HdkIscDgbkigHdDagahh 47
gJAaKJDsDiDIaakaiig 15
IbAKjscAgg 42
gAkdJchbIiAgKA 26
DKKJDDkgHDAiHf 37
jIDkiigDgsskcD 32
dbacgaADdcsdKcdJ 30
IisjKicdkDhaj 17
akDsJkjAssggJjDigJ 40
ggssjDgjjHHDfgeHDK 45
DidIDIbDHcj 46
hJAdeisisj 33
gieJkcdDscDajD 45
JjfIfDcsbaKbdksJAg 41
JcIiJDeHDDksjgdsg 8
hdaDfabeDIgkIjkfaa 29
IIaikDbJdcHdaiJhDsD 5
gddskekHIgedfskADkIf 42
hDkekekgHiDDIbJae 10
JkdaigicKHAHdijeH 29
KisfdhskfJjHjg 48
dAKsbiKJIIskkK 6
sDcgskgiIegb 48
AkbaDegIbA 31
JscchdjhKDfAkD 43
KhIsHJkcsfshbI 21
fdadjkggbDbKIhJgscs 2
JiHfgaaKsjKKJeag 29
DAjIAhgfgkbdDg 40
DDgAekAKfJDIADk 37
gcfDDkfiAbekKDigeJ 9
fssdDcdadics 16
iKgeDbaAdIdsDdsjg 43
gAKsdiajKgdHbkkAKed 50
HAIJickKdgJj 2
dkgAHAcHDkskhka 48
IggJbHIikcsdskg 5
fHDgKkKfahciaDskg 28
HDHIJiJbgbgijJd 18
eadHjbDhhDfIaggJf 20
HhacghAkkDsiAgDdcK 17
ksKdfaiJeskgIdebgdA 28
aHHahbskhcgkfhakbd 44
kJKcgsihdsKeIDkg 22
igDggKJbsdsjbsfgIk 30
kdgikDIaiIhkgisabs 44
kjsJsdcKsAgfcAshaedK 8
aHhcfJjAsHaDJkkc 41
dksKcbkbdHssDsDdbDjb 2
kKAcHidsDc 28
bDggDafccKesIsDDDA 43
DcsdsegfkKdshfb 25
gfDkdDdsscfgHDk 14
AfHbbDgHggAeIde 25
fgsgIDdsAgiDIDsgghb 13
ihkgAHifIgHaJdghDAHg 3
iHdcIkDDAHafcAKIceJI 2
hkjeakdDJkgfJcAIHbs 49
IabfesJgfbJidj 20
KdfkIgjkIhiIeshkdck 9
ghgKesgkkA 37
dDbdjHshsgaAHd 36
cHdsDDdsHgAbhidaJ 26
sbDgaJdjchKshkaks 10
IDdJsejDDdkc 32
IHskHDdeJiKDAgi 11
dkJfskAAdsDI 32
JigDkIHAgjgsek 7
egdDDkgAdaDghghIKcDI 27
cDskdJcghDhdDgIsk 12
DAAededDbckAADhsjs 23
JgfaAIDseiscddibkK 28
DsfcgDbkdggie 5
cecjHsjdegIAgDscsch 17
DgHHgesaIdbAsH 5
idcsADjDHiDgdffddkIi 41
ccggDKgeKfAfbjkddkD 17
dDsbjdhcaDagda 29
AgDkKIhgHdghcihg 5
JgIsjiJDkKbk 26
AbcjIdiAcDKjJk 25
jKdsgjsAAek 23
kkbsagjgghkKjgd 34
sfbhDIggieKsdhDdj 47
kgisjbAbfAsefIafhdDd 7
ssAbkdhkgkibiIkhk 18
fsggagccAkheDgjJc 43
fIghhfeaeDhggbshkj 42
hkgjjdDjbIssegf 41
HHDhjIcJsk 2
ADededhKgsKkDiaJAc 47
ghjcKasjkiDgHe 49
ebAgedcHJksj 50
ADbDKcagKkashsasDgec 20
afjHKjsfsdDibIg 27
cidssddsKaksbIefDjH 7
IcdkkidIKsfeJ 19
dhDgkdeDDgJcgjkD 49
faAAHhhbsgkejjdi 34
bKiAjAjsgbesD 23
Agsbkskcgsssfdsik 39
DssbsdaJDbschK 46
dfDHkggagcb 12
dgjgeAsdIggsgIHI 10
JgkekDbcafDgsKgk 21
DcskbdiJDbgb 41
JeskAJAiJdsgd 40
IbkDiAAdIkggDibkJbbg 34
jkDIdehiHbD 50
sjAkjDssddggfskksDs 42
DDeAehadHDahDDiifD 39
DkhdskkhkaaJibfsd 41
kefdJggssgaee 11
HseIfDdkDdfgesdgskk 39
HskDcjHkIdDshjk 14
iidfsAJcdsDKa 19
DkdAcJDgciA 49
ahjHcdijdHddbiegd 11
iKgkDsgAhcgIfdcKk 13
fsefsjfbgdkhDJii 33
aJiAibKsII 32
AgIddDgJhiJsHskhase 44
AakJfdKHkf 17
gDskKbjAkebcdAcKhsa 19
kdfkAkiAskdD 39
DsIbkHDbgfkHgjfDkgK 33
bafKbAKbihg 9
ghAAsdiKbgsIjeJsK 26
gDgJIbjhjDfiAJisIe 45
gafdDkJIHHadDdDeKs 22
jchhcdAdgsA 25
isDKeJbDkIsj 43
DaJADaKJKDgdaiiggkjd 17
cHKJhkJAfkcbc 28
kDbgDgDidbaiJhJj 33
shDskDDIdgJdHcgeIgcf 26
gaDgDkgkIfg 44
sDhDhhIdkkiAgcdK 15
bkADJIijdDJaccHAce 42
fDKskcgdskkesfJJcDb 24
acefDbbgHbgcKAKJ 45
bgAjDafAdcsH 31
IIIdkADgskAajI 21
igksDiahejaA 37
dakjDbhfgkcH 10
bgkhfKDhifaHkKehkKb 29
IHijiesgAkdia 44
gbggeHDJHsDdjsegh 9
gibHbJsIggADakIahh 8
ckgfDDdAcAbKHfcbb 16
JbaJdefdJDkfec 6
dJJKdsdkssJsAddJjiA 50
cDjhsgcseHDig 46
efghgidDbajHd 12
eddgshIAebAjksh 36
gkgifDgJsafjKJsj 30
DhgJJfsKsds 42
AsssHsagghHc 32
jdsHgcKhfiKhgdkgIed 27
sakgiKHcIKHissib 41
siHDDkckackdakhgkss 44
jcgkJgdeDgAhi 33
gcDDggAsfj 28
jjJsisgjfefcsefb 33
cihjidHghfdbHjJa 42
Iicfdcsagk 13
bsHDedkscJKDfciJgfce 27
aKdhafdaad 26
AJjbggAiea 13
eHckdAhdjshdchAdk 30
sedAkiigDcAcJgdhJiAj 44
daiAeHHsDbgcJbggigd 26
IgDIfakddkeik 13
JfDdfkceskDgfIDhsIAJ 21
IkkkjkAhDAekJss 31
hsddDKcabHk 31
jgcscDAkhi 40
cajdicKbKdj 4
jdHaJggDfJI 39
IisaJebAgggaHkjshAs 43
JikjJDiKgKjsDk 41
kDkhHfDKIDKKjdsidg 25
ijsjIDDDkjKcHab 38
jedHJgdagiJA 9
jgJdfeHkhbjgcbkD 1
ssjJAedssskegfdaHkj 46
shAekksDfkdsikHJ 31
eIdDbKiskgdiHegfid 23
dagIgkihdjdhs 44
agfaecHsHAgsc 46
jskhKshcHJkfjdbHs 21
aJijsbakiDKi 15
bcfshDJKjDDHJghsKaa 30
HHJJjiDHAk 9
DDagjfjiDsJgeIcAjss 21
gjkkHHAeigdds 5
DkDIdkcsDjJjgcjde 23
dHedsjadekcdcKdsDkcd 45
edgIbdjhdsfgdfihkcA 15
DaiJfJjJgdaaDDj 41
dgdIKhgegg 28
igcckadbjKJA 26
DddHscekckcHIas 2
DAJaHHAiAdckgDDhAj 45
iDIcKkifgIsJ 22
siggIjIsiijkfgdjJd 6
ibDkDcDkJed 21
idDkJKfAsJjDHDbDs 9
ccbKbidIKDgK 16
sjjKDhcDHaDaDjaea 10
HasiIJibjDKDdkk 22
jhiJdbcADDiK 29
aahdjsjkjskfDkeiAsd 46
IckkIgdkDecskdiD 10
ggaHDffisefgHgbcahj 48
HfHddsafgKhf 38
akIcbkAJbdcfIbbcDDDf 36
hkchKkIgfdj 41
higKIhJJcbhg 34
DjKgssbdJJDgsac 37
HDcIHsegHiDd 37
baakKjaggd 44
IgjbaeKeskK 46
igdAdaddjajAh 15
egjIafDHcfgJhsI 43
fKJaHAhjsdgJgdsaga 48
gksbhddIech 49
siDcdajAIkADDckK 49
kJhkjDJkKdDaAgJDK 27
gDsdHfdfhcis 19
ddfIkDDhig 4
sgkgcIIgaIDeIKg 41
DKJgkjekAgkk 14
kigeKIIADgHcIaj 38
DdkKcDADDHdbeHkhaAcg 42
kHeicHsDAsAsfsbH 26
gefAksjIkkdhg 22
ssJkJsbdcs 13
AifJdsjHdk 45
dkIggDhbcd 49
AsDJkDsDfgKgdickgkjj 1
jHbJiaKbHjdhkb 18
DssAedHHadAk 27
eDkakgjAsA 19
DkfKdKcDdDDeachhd 6
gDIckssdfDsjKkgA 21
acgDsejJiDceHk 33
cbesDKDIDgss 5
kgkfkKagebfHDgf 26
dIaJhJIfDffghak 25
HsHddshKjjI 38
JDsidkcafkJKIghJeI 25
KkAdjdbcsesadH 31
ihkIAIgkbHfkkk 42
asechKjcsdgcsjskeAg 16
ckJKHfDbbjssbe 25
jaIhAIgJIee 14
jJhsKIIcdddKib 2
kkghAsgkgdDJDjdfDeK 5
eDkAasaagdJdDJDsgAd 23
jcAKjgAfgHADDDDDd 36
dDbsbiIffKsaDHdsAH 9
jhHkkksaIhes 14
cijdkscdkjd 28
IKkDDesckddgjk 32
kIIIDIkkskKdA 49
bddDDcbsgId 42
hkgcdHkceD 23
IdIscdcigDsDAccg 34
KaiHijgfgiAsdiDss 29
HHjkkgHsdgHg 22
iDhDissgDJIs 28
hceDDIfcdgjDk 26
sidakaDDDkd 18
afDskgcffiJKi 11
edAkidibkdD 49
dADesdsjDck 37
KhJgbkAkdhAkjKsId 8
DcIsgjhssHDgHjabHK 28
KDakgKsHhhgKkHicIkka 23
kJfIIAbfddK 1
jekJhibHdf 12
gJHbiDgJAkcsK 37
cAsgaHgjDassghhfIs 16
idjjddKgfhkAJj 12
DAJAssggiDAsciahJ 34
csKjsHgbcIK 40
cIgjfgghsKk 23
ssbHfdDcsaJ 31
gJIasakeceeAgs 4
hschDcJgbdIdehs 17
JdfaKAddAkfk 9
gsHKbsaKkesbKg 28
IHDdjfDidkkIdi 42
DabAckbgAKgbfdejd 29
DAeKgJKkDJHDIgf 27
cDJkdaJcadK 1
DIshJkjjhsIKgj 26
DaIjaHcbDAbd 12
JscsdjiIHbdsHk 24
gaJgIeIgcgdDcKhDgb 9
cjgkkJHdDejHbIgDaj 44
HjgfksehsDafdasKea 26
DfdjdIeDhg 5
edgDjfkfsdAJsdi 46
JjgfKdJsAddcDDD 24
kkhdgdIhIsDA 5
dDfKsgckDIDdck 36
AkAhgKiAffgHggD 32
DDsIJhIsggDAdgHK 33
KJiJhgejAksHbAk 16
DkeJDjkcIKJeksA 14
ssgJiKHabhkaDkiJ 27
KiagcsssdcDidbk 6
IDKdisDDDAscafeKhdJg 32
dhsAfHsDje 41
KgieDHbsjkJksD 44
Hsfafjddfahggfdabe 21
hddscAIgJDIaADgHA 16
IgDDakHcdsAHaDJH 50
ghHkdigdkfeK 40
AjcjseggsfsKiDDIc 20
abjIDDakgj 48
esghjkjDcADaIa 41
scDjddghIbJfgbgbs 48
HjiahddkDDAKskJjkD 21
IAKsfsDifHJes 43
IkIaejkDDHfcsgcgiIK 24
DDHAckIJDbD 4
hsjaDIIjsigdfddj 15
IAJdjgDsDkkckKfjdJK 6
KddgbgAdgDbggj 43
fkegbdadbDDDfjhkh 35
efaJhKDijIfKdsKfcKD 38
bHIbsagcHdgIcbHJadkH 9
DiicsggJIkkJh 49
ahccsfHcAfJDhJcciD 31
bsKAbfaIKDdbkD 8
kiDijDJDscHKDsbD 27
cgifKbgaKdhhsKJdss 19
sddIDcgKcd 43
bIDKaHfsAhbIak 31
IDDksgaDHJkiI 27
dKafKfeKkfgssAKbAKID 37
AjsdHakDshegH 35
kHiJdsAdecdDDDd 44
DHfesgIciAsdeej 4
HKskHdsfhihsDDh 16
DjaeksgcJgaD 30
faHDIhdJehksdeg 32
DJhcsgkDcgAjhsc 40
digAKsehkdfKghDAg 28
dDadkDgDfb 48
ssDdksDfeH 31
ikdkJKAdedJigdbafgDg 24
gDdiHgsasdADdIsdDes 7
sDIIAhgiaigDgjc 40
AdcDejhsIDAHk 30
sddJsgDksDjahd 30
hJDhAKJceafJc 34
dDkJJAsefskjjKDgaI 26
eDJgHdhbgIDak 19
dDDDbfdDDAHgeADskc 16
gghksHkfdgjDksKDjds 20
IDcgsKbhbeaKDiDgg 40
haiagKJdfAiskJddb 47
DdHaiJfdsHHjgIKss 47
fJsDacJgggasIgdggf 26
HiHDIAskfcHfssJgfDDD 31
igkAfsajjcbssIghj 49
jHbKksicJhessKdscj 33
DJKidhhdjcDeiKsss 12
eIcHbskfHssceedf 12
HjIDHeJchahdDDDsedDD 8
cDhsDsfaHKsadbAd 34
habdsesjehDKIid 39
HHDKADHkDkdgsjahk 8
KfaKHbeJgsbDKbcgk 25
HhkhfkhKDA 26
hJgkDDaIgDJg 42
ajkAecIIjfesi 38
JeDADekksKd 8
DiekissbidkgDIbDAfg 5
iaaJdsfIkbb 48
kgiiADJDKIDshaJdDs 45
gDfdDDgscfe 7
dgefgkKdggfegJcIkbdb 42
hDbdgIIagcJshdfIHDI 20
gajcgDdIbKkksbaekfsD 32
dbAHIDehkAIjgb 15
fedshabDhAAAKkh 34
edDksjHJkDHIDD 4
jdhsdkbbhcgDgADgd 4
cdDghKicgkADjkgeee 27
jKDackabAhk 11
sscgsdDDjIkkD 25
dHfAcdegii 15
aHHagkeijsjsssI 13
sfagIAakAacdkibaj 8
IfdkAHcedgADAcKHsb 30
dshDIfsbgsJKhD 10
csgsafIDsDekc 2
kAJsaeAJgsJ 15
DfkfkeshIsdDg 21
iaJdhKbcDbjdeAbDg 50
AfgsHdIIsHkbhjkshdsa 21
gdgiDHDbhDiIikskhjdA 29
JgcDhDfggH 3
ifkckbdggJkDKcHai 7
sDfgjikKgkhbKcbeJe 17
gfjgIJgbDHjscffK 14
DAeDDIAgKkedkfJsfgf 47
